# Supplementary material for: Tumor irradiation promotes antigen dressing of dendritic cells to enhance CAR T cell persistence and efficacy in lung metastases
Source: Nat Cancer. 2026 May 22;7(7):1104–20. doi: 10.1038/s43018-026-01167-6 (PMC13400301; doi:10.1038/s43018-026-01167-6)
Supplement: Supplementary file 3 — Supplementary Table 1. Bulk RNA sequencing of CAR T cells sorted from irradiated versus unirradiated tumors. DESeq2 differential gene expression analysis of CD8+ and CD4+ CAR T cells sorted from irradiated versus unirradiated KP19 tumor-bearing lungs (related to Fig. 2). Gene-level information includes Ensembl ID, gene biotype, description and genomic coordinates (chromosome, start, end, strand and transcription start site) for 13,277 genes. Three normalized expression matrices are provided across separate tabs: counts per million, variance-stabilizing transformation and regularized log transformation. Each tab contains per-sample expression values for CD8+ CAR T cells (n = 5 per condition) and pooled CD4+ CAR T cells, average expression per group and DESeq2 results (log2 fold change, P value and false discovery rate) for CD8+ irradiated versus unirradiated and CD4+ irradiated versus unirradiated comparisons. [file 43018_2026_1167_MOESM3_ESM.xlsx]

## Sheet: cpm
	Gene-level information								Gene Expression (CPM)												Avereage Gene Expression (CPM)					DEGs: CD8 RT vs CD8 NRT				DEGs: CD4 RT vs CD4 NRT						*pc = norm_value + pseudocount 1
	Ensembl ID	Gene Biotype	Description	Chromosome	Start	End	Strand	TSS	CD8_NRT_1	CD8_NRT_2	CD8_NRT_3	CD8_NRT_4	CD8_NRT_5	CD8_RT_1	CD8_RT_2	CD8_RT_3	CD8_RT_4	CD8_RT_5	CD4_NRT	CD4_RT	ave_CD8_NRT	ave_CD8_RT	ave_CD4_NRT	ave_CD4_RT		log2FC	P-value	FDR		pc_CD4_NRT	pc_CD4_RT	ratio	log_ratio	substract	gtools fc
2610044O15Rik8	ENSMUSG00000071302	protein_coding	RIKEN cDNA 2610044O15 gene [Source:MGI Symbol;Acc:MGI:1919389]	chr8	129216354	129234406	-1	129234406	17.0449	13.983	42.5346	6.83882	30.4528	16.8715	14.2607	20.6192	1.00776	16.9261	10.6957	0.0746259	22.1708	13.9371	10.6957	0.0746259	2610044O15Rik8	-0.762539	0.283929	0.80692	2610044O15Rik8	11.6957	1.07463	0.0918823	-1.03677	-10.6211	-10.8835	2610044O15Rik8
9930111J21Rik1	ENSMUSG00000069893	protein_coding	RIKEN cDNA 9930111J21 gene 1 [Source:MGI Symbol;Acc:MGI:3041173]	chr11	48946150	48979398	-1	48979398	20.3495	10.9892	16.9591	58.9191	0.0803503	79.2787	57.8838	22.2841	68.8155	33.3495	54.9629	5.07456	21.4595	52.3223	54.9629	5.07456	9930111J21Rik1	1.23976	0.14878	0.644229	9930111J21Rik1	55.9629	6.07456	0.108546	-0.964385	-49.8883	-9.21266	9930111J21Rik1
a	ENSMUSG00000027596	protein_coding	nonagouti [Source:MGI Symbol;Acc:MGI:87853]	chr2	154791402	155051012	1	154791402	0	0	0	0	0.281226	0	0.100901	0	0.0359914	0.125689	0	0	0.0562452	0.0525164	0	0	a	-0.161617	0.956946	1	a	1	1	1	0	0	1	a
A2ml1	ENSMUSG00000047228	protein_coding	alpha-2-macroglobulin like 1 [Source:MGI Symbol;Acc:MGI:3039594]	chr6	128539821	128581608	-1	128581608	0.0347855	0	0	0	3.41489	0	0	0	0	0.0837926	0.0380629	0	0.689935	0.0167585	0.0380629	0	A2ml1	-5.40924	1	1	A2ml1	1.03806	1	0.963333	-0.0162237	-0.0380629	-1.03806	A2ml1
A4galt	ENSMUSG00000047878	protein_coding	alpha 1,4-galactosyltransferase [Source:MGI Symbol;Acc:MGI:3512453]	chr15	83226722	83251774	-1	83251774	2.01756	0.0352217	0.102575	8.13375	0.120525	2.8525	1.58079	4.09823	2.9153	0	0.0380629	0	2.08193	2.28937	0.0380629	0	A4galt	0.140011	0.928511	1	A4galt	1.03806	1	0.963333	-0.0162237	-0.0380629	-1.03806	A4galt
AA467197	ENSMUSG00000033213	protein_coding	expressed sequence AA467197 [Source:MGI Symbol;Acc:MGI:3034182]	chr2	122636986	122641191	1	122636986	16.0361	25.9232	36.0724	54.5082	35.3943	29.2903	30.6068	17.5456	18.2836	25.0959	76.9632	107.088	33.5868	24.1644	76.9632	107.088	AA467197	-0.558507	0.153034	0.650761	AA467197	77.9632	108.088	1.3864	0.141888	30.1249	1.3864	AA467197
AA986860	ENSMUSG00000042510	protein_coding	expressed sequence AA986860 [Source:MGI Symbol;Acc:MGI:2138143]	chr1	130731976	130744622	1	130731976	0	0.0352217	7.28286	0.890261	5.58434	0.0347866	1.71532	0	0	0	0	0.0373129	2.75854	0.350022	0	0.0373129	AA986860	-3.10492	0.178167	0.686604	AA986860	1	1.03731	1.03731	0.0159098	0.0373129	1.03731	AA986860
Aaas	ENSMUSG00000036678	protein_coding	achalasia, adrenocortical insufficiency, alacrimia [Source:MGI Symbol;Acc:MGI:2443767]	chr15	102338252	102350771	-1	102350771	94.5471	17.4348	41.0986	22.2161	36.5594	39.1002	59.5318	57.9516	56.3625	92.3814	61.129	34.7383	42.3712	61.0655	61.129	34.7383	Aaas	0.494915	0.25782	0.782205	Aaas	62.129	35.7383	0.575228	-0.24016	-26.3907	-1.73844	Aaas
Aacs	ENSMUSG00000029482	protein_coding	acetoacetyl-CoA synthetase [Source:MGI Symbol;Acc:MGI:1926144]	chr5	125475814	125517410	1	125475814	46.9953	47.2675	35.5253	53.5775	89.912	39.2741	35.7527	43.7999	49.9201	93.8059	83.3197	110.745	54.6555	52.5105	83.3197	110.745	Aacs	-0.131354	0.720427	1	Aacs	84.3197	111.745	1.32525	0.122298	27.4251	1.32525	Aacs
Aagab	ENSMUSG00000037257	protein_coding	alpha- and gamma-adaptin binding protein [Source:MGI Symbol;Acc:MGI:1914189]	chr9	63602660	63644588	1	63602660	67.8318	102.847	132.972	97.1598	33.6668	69.6776	64.3415	86.8634	119.995	31.2128	52.8694	53.8799	86.8956	74.4181	52.8694	53.8799	Aagab	-0.332729	0.441	0.923682	Aagab	53.8694	54.8799	1.01876	0.00807104	1.01048	1.01876	Aagab
Aak1	ENSMUSG00000057230	protein_coding	AP2 associated kinase 1 [Source:MGI Symbol;Acc:MGI:1098687]	chr6	86849517	87003223	1	86849517	106.235	35.8557	32.8583	82.4301	30.6135	85.436	82.571	53.181	81.0526	117.226	9.70604	6.30589	57.5985	83.8933	9.70604	6.30589	Aak1	0.508185	0.18477	0.695037	Aak1	10.706	7.30589	0.682408	-0.165956	-3.40016	-1.4654	Aak1
Aamdc	ENSMUSG00000035642	protein_coding	adipogenesis associated Mth938 domain containing [Source:MGI Symbol;Acc:MGI:1913523]	chr7	97550331	97579497	-1	97579497	23.6194	21.0978	24.6181	23.7133	14.0211	24.1767	14.967	18.9543	19.7593	23.6295	12.675	5.89544	21.4139	20.2974	12.675	5.89544	Aamdc	-0.158092	0.611631	0.997222	Aamdc	13.675	6.89544	0.504239	-0.297364	-6.77951	-1.98319	Aamdc
Aamp	ENSMUSG00000006299	protein_coding	angio-associated migratory protein [Source:MGI Symbol;Acc:MGI:107809]	chr1	74279840	74284738	-1	74284738	291.12	302.343	257.328	254.129	344.221	275.301	301.998	256.556	356.747	305.969	260.883	166.08	289.828	299.314	260.883	166.08	Aamp	-0.0395091	0.814625	1	Aamp	261.883	167.08	0.637994	-0.195184	-94.8034	-1.56741	Aamp
Aar2	ENSMUSG00000027628	protein_coding	AAR2 splicing factor homolog [Source:MGI Symbol;Acc:MGI:1915545]	chr2	156547584	156568972	1	156547584	53.2219	54.8754	12.0355	62.5206	57.3701	41.8135	48.1636	22.7644	52.3315	41.8544	39.8138	9.58942	48.0047	41.3855	39.8138	9.58942	Aar2	-0.286338	0.504546	0.951506	Aar2	40.8138	10.5894	0.259457	-0.585935	-30.2244	-3.85421	Aar2
Aard	ENSMUSG00000068522	protein_coding	alanine and arginine rich domain containing protein [Source:MGI Symbol;Acc:MGI:2181621]	chr15	52040107	52045722	1	52040107	0	0	0	0.0404664	2.08911	0	0	0	0	0	0	0	0.425915	0	0	0	Aard	-6.10198	1	1	Aard	1	1	1	0	0	1	Aard
Aars	ENSMUSG00000031960	protein_coding	alanyl-tRNA synthetase [Source:MGI Symbol;Acc:MGI:2384560]	chr8	111033144	111057664	1	111033144	91.1381	60.8279	57.75	99.7902	117.633	85.9926	115.7	90.8015	73.1705	102.395	9.17316	96.6032	85.4278	93.6119	9.17316	96.6032	Aars	0.068943	0.779164	1	Aars	10.1732	97.6032	9.59418	0.982008	87.43	9.59418	Aars
Aars2	ENSMUSG00000023938	protein_coding	alanyl-tRNA synthetase 2, mitochondrial [Source:MGI Symbol;Acc:MGI:2681839]	chr17	45506841	45520843	1	45506841	19.8973	0.669213	12.9929	25.6152	26.2344	21.1155	19.3394	10.3737	49.5601	14.4123	0	21.4922	17.0818	22.9602	0	21.4922	Aars2	0.390223	0.59089	0.988861	Aars2	1	22.4922	22.4922	1.35203	21.4922	22.4922	Aars2
Aarsd1	ENSMUSG00000075528	protein_coding	alanyl-tRNA synthetase domain containing 1 [Source:MGI Symbol;Acc:MGI:1916934]	chr11	101406839	101417615	-1	101417615	46.1952	28.8818	23.0111	31.321	4.45944	34.2648	39.8224	25.9662	30.7007	49.8566	28.3188	30.9324	26.7737	36.1221	28.3188	30.9324	Aarsd1	0.367108	0.468481	0.934651	Aarsd1	29.3188	31.9324	1.08914	0.0370855	2.61361	1.08914	Aarsd1
Aasdh	ENSMUSG00000055923	protein_coding	aminoadipate-semialdehyde dehydrogenase [Source:MGI Symbol;Acc:MGI:2442517]	chr5	76873659	76905514	-1	76905514	16.6275	6.51602	8.88987	24.644	26.154	9.60111	5.85228	7.90831	26.5257	4.14774	13.3601	5.7835	16.5663	10.807	13.3601	5.7835	Aasdh	-0.667305	0.282045	0.805853	Aasdh	14.3601	6.7835	0.472386	-0.325703	-7.57658	-2.11691	Aasdh
Aasdhppt	ENSMUSG00000025894	protein_coding	aminoadipate-semialdehyde dehydrogenase-phosphopantetheinyl transferase [Source:MGI Symbol;Acc:MGI:1914868]	chr9	4294793	4309471	-1	4309471	36.6292	44.0976	26.4987	22.1351	23.9042	28.9077	40.966	32.3376	36.6752	55.0937	22.4571	53.8426	30.653	38.796	22.4571	53.8426	Aasdhppt	0.242386	0.473592	0.935259	Aasdhppt	23.4571	54.8426	2.33799	0.368843	31.3854	2.33799	Aasdhppt
Aatf	ENSMUSG00000018697	protein_coding	apoptosis antagonizing transcription factor [Source:MGI Symbol;Acc:MGI:1929608]	chr11	84422855	84513522	-1	84513522	114.931	77.4173	52.0058	69.7236	123.86	58.8938	74.9697	64.5152	58.8459	81.3627	32.1632	52.7232	87.5876	67.7175	32.1632	52.7232	Aatf	-0.436695	0.106302	0.572988	Aatf	33.1632	53.7232	1.61997	0.209506	20.56	1.61997	Aatf
Aatk	ENSMUSG00000025375	protein_coding	apoptosis-associated tyrosine kinase [Source:MGI Symbol;Acc:MGI:1197518]	chr11	120007313	120047167	-1	120047167	0	0.8101	26.7038	8.90261	14.3425	2.19156	0.0336338	5.76314	0.179957	13.3649	0.342566	0.820884	10.1518	4.30664	0.342566	0.820884	Aatk	-1.33086	0.360762	0.87182	Aatk	1.34257	1.82088	1.35627	0.132347	0.478318	1.35627	Aatk
AB124611	ENSMUSG00000057191	protein_coding	cDNA sequence AB124611 [Source:MGI Symbol;Acc:MGI:3043001]	chr9	21526176	21545333	1	21526176	55.0655	98.5504	42.2611	38.6859	26.6361	43.9355	63.837	49.0507	64.4966	44.2425	18.765	55.8948	52.2398	53.1125	18.765	55.8948	AB124611	-0.0961022	0.806938	1	AB124611	19.765	56.8948	2.87856	0.459175	37.1298	2.87856	AB124611
Abca1	ENSMUSG00000015243	protein_coding	ATP-binding cassette, sub-family A (ABC1), member 1 [Source:MGI Symbol;Acc:MGI:99607]	chr4	53030787	53159895	-1	53159895	37.951	80.376	101.789	90.8471	20.6902	143.321	68.3775	122.563	122.083	40.011	135.618	79.5139	66.3307	99.271	135.618	79.5139	Abca1	0.472749	0.327151	0.848126	Abca1	136.618	80.5139	0.589335	-0.229638	-56.1043	-1.69683	Abca1
Abca2	ENSMUSG00000026944	protein_coding	ATP-binding cassette, sub-family A (ABC1), member 2 [Source:MGI Symbol;Acc:MGI:99606]	chr2	25428703	25448540	1	25428703	72.7366	47.338	22.1563	56.4102	55.3212	73.7825	99.6906	80.1717	148.464	156.86	14.0833	8.50735	50.7924	111.794	14.0833	8.50735	Abca2	1.07793	0.00153673	0.0535285	Abca2	15.0833	9.50735	0.630324	-0.200436	-5.57593	-1.58649	Abca2
Abca3	ENSMUSG00000024130	protein_coding	ATP-binding cassette, sub-family A (ABC1), member 3 [Source:MGI Symbol;Acc:MGI:1351617]	chr17	24351950	24410201	1	24351950	58.5441	39.2722	69.2042	1.25446	74.3642	26.8553	30.9095	47.0977	45.781	52.7056	19.0315	37.3129	48.5278	40.6698	19.0315	37.3129	Abca3	-0.342818	0.610587	0.996854	Abca3	20.0315	38.3129	1.91264	0.281633	18.2815	1.91264	Abca3
Abca5	ENSMUSG00000018800	protein_coding	ATP-binding cassette, sub-family A (ABC1), member 5 [Source:MGI Symbol;Acc:MGI:2386607]	chr11	110269369	110337716	-1	110337716	0	0	0	17.441	15.0255	0	0.0336338	5.63507	0.935776	0	0	0.186565	6.4933	1.3209	0	0.186565	Abca5	-2.3245	0.340985	0.859881	Abca5	1	1.18656	1.18656	0.0742914	0.186565	1.18656	Abca5
Abca6	ENSMUSG00000044749	protein_coding	ATP-binding cassette, sub-family A (ABC1), member 6 [Source:MGI Symbol;Acc:MGI:1923434]	chr11	110176820	110251776	-1	110251776	0	0.457882	22.3956	0	5.38347	2.53942	2.0853	9.22103	2.26746	0	26.8724	5.07456	5.6474	3.22264	26.8724	5.07456	Abca6	-0.943473	0.602377	0.99608	Abca6	27.8724	6.07456	0.217942	-0.66166	-21.7979	-4.58839	Abca6
Abca7	ENSMUSG00000035722	protein_coding	ATP-binding cassette, sub-family A (ABC1), member 7 [Source:MGI Symbol;Acc:MGI:1351646]	chr10	79996494	80015572	1	79996494	182.555	70.5843	67.4263	69.2785	33.7873	98.794	112.135	94.9318	145.945	67.0341	66.9146	65.3723	84.7262	103.768	66.9146	65.3723	Abca7	0.243777	0.53306	0.96219	Abca7	67.9146	66.3723	0.97729	-0.0099766	-1.54235	-1.02324	Abca7
Abca8a	ENSMUSG00000041828	protein_coding	ATP-binding cassette, sub-family A (ABC1), member 8a [Source:MGI Symbol;Acc:MGI:2386846]	chr11	110025634	110095978	-1	110095978	0.0347855	0.0352217	0.0341918	0.0809328	0.120525	0.0695733	0.100901	0	0.143966	6.24255	0.0380629	0	0.0611315	1.3114	0.0380629	0	Abca8a	4.3661	1	1	Abca8a	1.03806	1	0.963333	-0.0162237	-0.0380629	-1.03806	Abca8a
Abca9	ENSMUSG00000041797	protein_coding	ATP-binding cassette, sub-family A (ABC1), member 9 [Source:MGI Symbol;Acc:MGI:2386796]	chr11	110100749	110168196	-1	110168196	31.4113	36.9124	120.766	48.5597	51.384	165.48	72.7499	69.8621	80.8007	127.993	75.0981	24.4027	57.8066	103.377	75.0981	24.4027	Abca9	0.739512	0.0866925	0.526019	Abca9	76.0981	25.4027	0.333814	-0.476495	-50.6955	-2.99568	Abca9
Abcb10	ENSMUSG00000031974	protein_coding	ATP-binding cassette, sub-family B (MDR/TAP), member 10 [Source:MGI Symbol;Acc:MGI:1860508]	chr8	123952459	123983122	-1	123983122	2.26106	15.3214	18.4636	14.2846	17.3958	18.4717	10.5946	13.5754	15.4043	44.6615	0.380629	8.3581	13.5453	20.5415	0.380629	8.3581	Abcb10	0.488506	0.435384	0.920371	Abcb10	1.38063	9.3581	6.77814	0.83111	7.97747	6.77814	Abcb10
Abcb1a	ENSMUSG00000040584	protein_coding	ATP-binding cassette, sub-family B (MDR/TAP), member 1A [Source:MGI Symbol;Acc:MGI:97570]	chr5	8660077	8748575	1	8660077	15.5491	18.3153	12.9929	31.8875	42.3446	18.7848	22.8374	18.5381	17.6358	4.73428	37.0352	0.485068	24.2179	16.5061	37.0352	0.485068	Abcb1a	-0.6262	0.220755	0.7411	Abcb1a	38.0352	1.48507	0.0390446	-1.40844	-36.5501	-25.6118	Abcb1a
Abcb1b	ENSMUSG00000028970	protein_coding	ATP-binding cassette, sub-family B (MDR/TAP), member 1B [Source:MGI Symbol;Acc:MGI:97568]	chr5	8798147	8866315	1	8798147	41.9514	8.77021	24.96	53.0515	78.7031	42.7876	35.4837	51.388	61.9772	97.6603	38.1771	9.17898	41.4872	57.8593	38.1771	9.17898	Abcb1b	0.440394	0.376632	0.885827	Abcb1b	39.1771	10.179	0.25982	-0.585328	-28.9981	-3.84882	Abcb1b
Abcb4	ENSMUSG00000042476	protein_coding	ATP-binding cassette, sub-family B (MDR/TAP), member 4 [Source:MGI Symbol;Acc:MGI:97569]	chr5	8893717	8959231	1	8893717	0	2.04286	0.991563	0.0404664	0.0401751	11.6187	2.21983	5.507	0	0.0837926	0.0380629	7.05214	0.623013	3.88587	0.0380629	7.05214	Abcb4	2.4374	0.179854	0.688507	Abcb4	1.03806	8.05214	7.75689	0.889688	7.01408	7.75689	Abcb4
Abcb6	ENSMUSG00000026198	protein_coding	ATP-binding cassette, sub-family B (MDR/TAP), member 6 [Source:MGI Symbol;Acc:MGI:1921354]	chr1	75171717	75180392	-1	75180392	22.8541	0.0704434	32.0035	1.65912	25.3505	17.3933	5.14597	6.40349	15.0084	20.3197	57.3608	0.111939	16.3875	12.8542	57.3608	0.111939	Abcb6	-0.407042	0.680425	1	Abcb6	58.3608	1.11194	0.0190528	-1.72004	-57.2489	-52.4856	Abcb6
Abcb7	ENSMUSG00000031333	protein_coding	ATP-binding cassette, sub-family B (MDR/TAP), member 7 [Source:MGI Symbol;Acc:MGI:109533]	chrX	104280657	104413856	-1	104413856	26.0544	11.2005	18.19	12.7469	13.0971	33.1169	23.9136	13.5754	22.6026	0.335171	9.24929	38.8801	16.2578	18.7087	9.24929	38.8801	Abcb7	0.140694	0.854199	1	Abcb7	10.2493	39.8801	3.89101	0.590062	29.6308	3.89101	Abcb7
Abcb8	ENSMUSG00000028973	protein_coding	ATP-binding cassette, sub-family B (MDR/TAP), member 8 [Source:MGI Symbol;Acc:MGI:1351667]	chr5	24393663	24410054	1	24393663	38.3337	21.3444	39.5257	9.30727	28.9261	19.4457	18.5659	34.3227	8.02608	33.3076	0.609007	21.7534	27.4874	22.7336	0.609007	21.7534	Abcb8	-0.349105	0.498305	0.949819	Abcb8	1.60901	22.7534	14.1413	1.15049	21.1444	14.1413	Abcb8
Abcb9	ENSMUSG00000029408	protein_coding	ATP-binding cassette, sub-family B (MDR/TAP), member 9 [Source:MGI Symbol;Acc:MGI:1861729]	chr5	124061530	124095798	-1	124095798	90.8598	48.5003	31.2171	12.8279	13.6194	39.0306	77.4586	48.9867	61.8332	100.803	51.6894	0	39.4049	65.6223	51.6894	0	Abcb9	0.671511	0.201011	0.716604	Abcb9	52.6894	1	0.0189791	-1.72172	-51.6894	-52.6894	Abcb9
Abcc1	ENSMUSG00000023088	protein_coding	ATP-binding cassette, sub-family C (CFTR/MRP), member 1 [Source:MGI Symbol;Acc:MGI:102676]	chr16	14361558	14475737	1	14361558	66.7882	62.7299	113.038	32.7778	33.7069	41.7092	46.9528	45.2086	73.1345	12.9041	24.1319	104.924	61.8082	43.9818	24.1319	104.924	Abcc1	-0.59827	0.218418	0.738031	Abcc1	25.1319	105.924	4.21472	0.624769	80.7921	4.21472	Abcc1
Abcc10	ENSMUSG00000032842	protein_coding	ATP-binding cassette, sub-family C (CFTR/MRP), member 10 [Source:MGI Symbol;Acc:MGI:2386976]	chr17	46303221	46328352	-1	46328352	8.9051	11.0948	14.4631	29.4191	10.0438	11.5839	8.50935	3.36183	25.5899	0.712237	25.3118	0.0373129	14.7852	9.95145	25.3118	0.0373129	Abcc10	-0.653513	0.401421	0.899114	Abcc10	26.3118	1.03731	0.0394238	-1.40424	-25.2745	-25.3654	Abcc10
Abcc2	ENSMUSG00000025194	protein_coding	ATP-binding cassette, sub-family C (CFTR/MRP), member 2 [Source:MGI Symbol;Acc:MGI:1352447]	chr19	43782192	43840740	1	43782192	0	0	6.7016	0	0	0	0	0	0	0	0	0	1.34032	0	0	0	Abcc2	-7.85367	1	1	Abcc2	1	1	1	0	0	1	Abcc2
Abcc3	ENSMUSG00000020865	protein_coding	ATP-binding cassette, sub-family C (CFTR/MRP), member 3 [Source:MGI Symbol;Acc:MGI:1923658]	chr11	94343295	94392997	-1	94392997	48.9433	14.6522	106.337	63.0871	70.0654	121.997	68.4111	55.9025	53.5552	60.1631	32.049	27.9847	60.6169	72.0057	32.049	27.9847	Abcc3	0.179235	0.693509	1	Abcc3	33.049	28.9847	0.877023	-0.0569892	-4.06428	-1.14022	Abcc3
Abcc4	ENSMUSG00000032849	protein_coding	ATP-binding cassette, sub-family C (CFTR/MRP), member 4 [Source:MGI Symbol;Acc:MGI:2443111]	chr14	118482692	118706219	-1	118706219	25.3934	12.3276	29.9178	8.17421	12.4543	8.03571	17.1196	8.22849	25.7338	11.1444	0.0761258	0.111939	17.6535	14.0524	0.0761258	0.111939	Abcc4	-0.415389	0.433322	0.919569	Abcc4	1.07613	1.11194	1.03328	0.0142178	0.035813	1.03328	Abcc4
Abcc5	ENSMUSG00000022822	protein_coding	ATP-binding cassette, sub-family C (CFTR/MRP), member 5 [Source:MGI Symbol;Acc:MGI:1351644]	chr16	20331303	20426394	-1	20426394	38.0902	30.0793	55.4591	60.8615	49.9779	88.0102	51.5942	59.6805	74.8621	24.3418	129.756	68.2454	46.8936	59.6978	129.756	68.2454	Abcc5	0.273554	0.458305	0.931764	Abcc5	130.756	69.2454	0.529575	-0.276073	-61.5111	-1.88831	Abcc5
Abcd1	ENSMUSG00000031378	protein_coding	ATP-binding cassette, sub-family D (ALD), member 1 [Source:MGI Symbol;Acc:MGI:1349215]	chrX	73716597	73738534	1	73716597	48.9433	85.941	114.679	61.5899	20.3286	95.2806	95.3855	82.4129	86.4513	68.5005	36.3501	112.498	66.2964	85.6062	36.3501	112.498	Abcd1	0.250927	0.547876	0.969425	Abcd1	37.3501	113.498	3.03877	0.482698	76.1484	3.03877	Abcd1
Abcd2	ENSMUSG00000055782	protein_coding	ATP-binding cassette, sub-family D (ALD), member 2 [Source:MGI Symbol;Acc:MGI:1349467]	chr15	91145871	91191799	-1	91191799	20.1756	27.8252	41.2011	18.2908	3.49524	16.2454	18.3641	6.81972	12.1291	0.0418963	146.009	103.991	22.1976	10.72	146.009	103.991	Abcd2	-1.16899	0.209246	0.727973	Abcd2	147.009	104.991	0.71418	-0.146192	-42.0182	-1.40021	Abcd2
Abcd3	ENSMUSG00000028127	protein_coding	ATP-binding cassette, sub-family D (ALD), member 3 [Source:MGI Symbol;Acc:MGI:1349216]	chr3	121758774	121815302	-1	121815302	20.8365	23.4929	30.2598	36.1365	40.2555	30.16	17.6577	7.90831	21.8108	13.4487	8.60222	44.0666	30.1962	18.1971	8.60222	44.0666	Abcd3	-0.811311	0.05478	0.43653	Abcd3	9.60222	45.0666	4.69335	0.671483	35.4644	4.69335	Abcd3
Abcd4	ENSMUSG00000021240	protein_coding	ATP-binding cassette, sub-family D (ALD), member 4 [Source:MGI Symbol;Acc:MGI:1349217]	chr12	84601464	84617413	-1	84617413	44.9777	23.7747	28.1057	45.808	41.4607	20.8372	18.734	20.9074	25.6259	14.9151	48.6825	16.8654	36.8254	20.2039	48.6825	16.8654	Abcd4	-0.924184	0.00108975	0.0426677	Abcd4	49.6825	17.8654	0.359593	-0.444189	-31.817	-2.78093	Abcd4
Abce1	ENSMUSG00000058355	protein_coding	ATP-binding cassette, sub-family E (OABP), member 1 [Source:MGI Symbol;Acc:MGI:1195458]	chr8	79683462	79711740	-1	79711740	207.217	88.1247	98.1305	122.977	90.7958	125.058	161.14	124.676	200.22	283.722	54.3158	137.573	121.449	178.963	54.3158	137.573	Abce1	0.507504	0.0962343	0.551643	Abce1	55.3158	138.573	2.50512	0.398829	83.257	2.50512	Abce1
Abcf1	ENSMUSG00000038762	protein_coding	ATP-binding cassette, sub-family F (GCN20), member 1 [Source:MGI Symbol;Acc:MGI:1351658]	chr17	35956819	35969761	-1	35969761	180.78	113.766	127.091	68.2264	162.589	120.188	151.251	132.168	116.756	213.336	72.4718	107.722	130.491	146.74	72.4718	107.722	Abcf1	0.0969451	0.740453	1	Abcf1	73.4718	108.722	1.47978	0.170199	35.2506	1.47978	Abcf1
Abcf2	ENSMUSG00000028953	protein_coding	ATP-binding cassette, sub-family F (GCN20), member 2 [Source:MGI Symbol;Acc:MGI:1351657]	chr5	24565345	24577467	-1	24577467	193.895	102.002	116.97	68.5501	191.876	96.7764	142.338	98.7739	93.3257	139.64	90.4756	64.9245	134.659	114.171	90.4756	64.9245	Abcf2	-0.303806	0.318452	0.839118	Abcf2	91.4756	65.9245	0.720679	-0.142258	-25.551	-1.38758	Abcf2
Abcf3	ENSMUSG00000003234	protein_coding	ATP-binding cassette, sub-family F (GCN20), member 3 [Source:MGI Symbol;Acc:MGI:1351656]	chr16	20548577	20561379	1	20548577	117.297	55.2277	71.6319	78.7476	65.5658	75.2435	86.4389	78.4108	74.7181	64.1014	105.51	79.4392	77.694	75.7825	105.51	79.4392	Abcf3	-0.0945153	0.660416	1	Abcf3	106.51	80.4392	0.755224	-0.121924	-26.0712	-1.32411	Abcf3
Abcg1	ENSMUSG00000024030	protein_coding	ATP binding cassette subfamily G member 1 [Source:MGI Symbol;Acc:MGI:107704]	chr17	31057675	31117988	1	31057675	101.782	194.917	173.968	162.877	94.6928	141.721	133.896	214.581	216.596	160.17	510.31	542.381	145.648	173.393	510.31	542.381	Abcg1	0.143148	0.631228	1	Abcg1	511.31	543.381	1.06272	0.0264204	32.0713	1.06272	Abcg1
Abcg2	ENSMUSG00000029802	protein_coding	ATP binding cassette subfamily G member 2 (Junior blood group) [Source:MGI Symbol;Acc:MGI:1347061]	chr6	58584523	58695676	1	58584523	6.43533	3.90961	30.6359	7.81002	15.0255	12.558	10.0565	7.13989	8.17005	6.74531	12.1421	5.14918	12.7633	8.93395	12.1421	5.14918	Abcg2	-0.613018	0.324418	0.844968	Abcg2	13.1421	6.14918	0.467901	-0.329846	-6.99289	-2.13721	Abcg2
Abcg3	ENSMUSG00000029299	protein_coding	ATP binding cassette subfamily G member 3 [Source:MGI Symbol;Acc:MGI:1351624]	chr5	104935057	104982718	-1	104982718	53.6393	154.236	99.4982	75.834	4.78084	89.9234	83.2773	165.178	64.5326	23.9647	22.7236	102.387	77.5977	85.3752	22.7236	102.387	Abcg3	0.00245882	0.99696	1	Abcg3	23.7236	103.387	4.35797	0.639285	79.6631	4.35797	Abcg3
Abcg4	ENSMUSG00000032131	protein_coding	ATP binding cassette subfamily G member 4 [Source:MGI Symbol;Acc:MGI:1890594]	chr9	44273188	44288615	-1	44288615	0.0347855	0	0	0	0	0.0695733	0	0	0	0	0	0.0746259	0.00695711	0.0139147	0	0.0746259	Abcg4	1.09485	0.88845	1	Abcg4	1	1.07463	1.07463	0.0312573	0.0746259	1.07463	Abcg4
Abhd10	ENSMUSG00000033157	protein_coding	abhydrolase domain containing 10 [Source:MGI Symbol;Acc:MGI:2442422]	chr16	45729725	45742955	-1	45742955	33.8115	32.7914	47.8344	27.4767	41.9027	29.2208	24.4181	35.4113	35.9194	27.5678	15.111	24.6638	36.7633	30.5075	15.111	24.6638	Abhd10	-0.358962	0.202615	0.718637	Abhd10	16.111	25.6638	1.59294	0.2022	9.55287	1.59294	Abhd10
Abhd11	ENSMUSG00000040532	protein_coding	abhydrolase domain containing 11 [Source:MGI Symbol;Acc:MGI:1916008]	chr5	135009152	135012175	1	135009152	67.797	88.5826	57.9551	67.8622	106.303	38.4044	48.8363	72.3274	91.5261	68.1653	50.5856	41.7532	77.7001	63.8519	50.5856	41.7532	Abhd11	-0.37415	0.22852	0.749854	Abhd11	51.5856	42.7532	0.828781	-0.0815603	-8.83244	-1.20659	Abhd11
Abhd12	ENSMUSG00000032046	protein_coding	abhydrolase domain containing 12 [Source:MGI Symbol;Acc:MGI:1923442]	chr2	150832493	150904741	-1	150904741	115.905	218.551	345.474	252.956	90.3539	257.56	175.232	220.344	229.337	185.14	479.174	312.347	204.648	213.523	479.174	312.347	Abhd12	-0.0465622	0.897682	1	Abhd12	480.174	313.347	0.652569	-0.185374	-166.827	-1.53241	Abhd12
Abhd12b	ENSMUSG00000090121	protein_coding	abhydrolase domain containing 12B [Source:MGI Symbol;Acc:MGI:2685650]	chr12	70154142	70183887	1	70154142	0.0347855	2.35986	0.0341918	0	0	0	0	0	0	0	0	0	0.485766	0	0	0	Abhd12b	-6.48169	1	1	Abhd12b	1	1	1	0	0	1	Abhd12b
Abhd13	ENSMUSG00000040396	protein_coding	abhydrolase domain containing 13 [Source:MGI Symbol;Acc:MGI:1916154]	chr8	9977707	9992155	1	9977707	10.7487	23.9155	10.3259	54.4273	39.8537	23.481	42.2777	53.4692	24.906	25.3892	2.62634	2.46265	27.8543	33.9046	2.62634	2.46265	Abhd13	0.210246	0.6858	1	Abhd13	3.62634	3.46265	0.954861	-0.0200596	-0.163688	-1.04727	Abhd13
Abhd14a	ENSMUSG00000042210	protein_coding	abhydrolase domain containing 14A [Source:MGI Symbol;Acc:MGI:1915894]	chr9	106440051	106447678	-1	106447678	27.5849	20.3582	11.8646	23.6324	4.13804	13.3233	15.0007	10.7579	21.4149	12.6108	0	14.664	17.5156	14.6215	0	14.664	Abhd14a	-0.330532	0.523157	0.957594	Abhd14a	1	15.664	15.664	1.1949	14.664	15.664	Abhd14a
Abhd14b	ENSMUSG00000042073	protein_coding	abhydrolase domain containing 14b [Source:MGI Symbol;Acc:MGI:1923741]	chr9	106447459	106452923	1	106447459	5.67004	2.64163	12.7535	24.4822	34.7917	7.82699	6.8613	0.832454	15.0804	0.0418963	0.0761258	6.49245	16.0678	6.12861	0.0761258	6.49245	Abhd14b	-1.45599	0.161003	0.661992	Abhd14b	1.07613	7.49245	6.96243	0.842761	6.41632	6.96243	Abhd14b
Abhd15	ENSMUSG00000000686	protein_coding	abhydrolase domain containing 15 [Source:MGI Symbol;Acc:MGI:1914727]	chr11	77515121	77538607	1	77515121	12.1749	0.316995	37.3033	15.1344	3.53541	20.1415	12.949	2.30526	12.2731	13.4487	0.0380629	14.3282	13.693	12.2235	0.0380629	14.3282	Abhd15	-0.242357	0.788526	1	Abhd15	1.03806	15.3282	14.7661	1.16927	14.2901	14.7661	Abhd15
Abhd16a	ENSMUSG00000007036	protein_coding	abhydrolase domain containing 16A [Source:MGI Symbol;Acc:MGI:99476]	chr17	35089263	35102987	1	35089263	160.222	109.504	106.781	122.573	128.319	136.294	110.453	98.4857	155.231	158.787	176.726	95.9689	125.48	131.85	176.726	95.9689	Abhd16a	0.00223784	0.991663	1	Abhd16a	177.726	96.9689	0.545608	-0.263119	-80.7573	-1.83282	Abhd16a
Abhd16b	ENSMUSG00000055882	protein_coding	abhydrolase domain containing 16B [Source:MGI Symbol;Acc:MGI:3607711]	chr2	181493206	181494980	1	181493206	0	0	0	0	0	0	0	0	1.94354	0	0	0	0	0.388707	0	0	Abhd16b	5.86039	1	1	Abhd16b	1	1	1	0	0	1	Abhd16b
Abhd17a	ENSMUSG00000003346	protein_coding	abhydrolase domain containing 17A [Source:MGI Symbol;Acc:MGI:106388]	chr10	80583654	80590341	-1	80590341	70.6147	74.0361	41.0986	85.8292	64.4008	51.2059	81.1584	68.4853	90.4824	81.3627	28.7375	59.9992	67.1959	74.5389	28.7375	59.9992	Abhd17a	0.0703111	0.789295	1	Abhd17a	29.7375	60.9992	2.05125	0.31202	31.2617	2.05125	Abhd17a
Abhd17b	ENSMUSG00000047368	protein_coding	abhydrolase domain containing 17B [Source:MGI Symbol;Acc:MGI:1917816]	chr19	21653185	21685637	1	21653185	10.3313	9.36898	13.6767	6.91976	25.7121	7.5487	8.03848	8.32454	7.34224	5.99117	26.9105	4.58949	13.2018	7.44903	26.9105	4.58949	Abhd17b	-0.908535	0.0560297	0.438225	Abhd17b	27.9105	5.58949	0.200265	-0.698395	-22.321	-4.99339	Abhd17b
Abhd17c	ENSMUSG00000038459	protein_coding	abhydrolase domain containing 17C [Source:MGI Symbol;Acc:MGI:1917428]	chr7	84109356	84151893	-1	84151893	8.07025	9.65075	5.06039	1.13306	7.07083	5.00928	4.54056	11.3982	0.107974	1.59206	7.38421	1.49252	6.19705	4.52962	7.38421	1.49252	Abhd17c	-0.549427	0.575318	0.982216	Abhd17c	8.38421	2.49252	0.297287	-0.526824	-5.89169	-3.36375	Abhd17c
Abhd18	ENSMUSG00000037818	protein_coding	abhydrolase domain containing 18 [Source:MGI Symbol;Acc:MGI:1915468]	chr3	40846970	40938138	1	40846970	23.4802	13.666	16.1385	12.0185	2.12928	8.00093	8.50935	17.8978	31.6004	10.0551	56.257	0.335816	13.4865	15.2127	56.257	0.335816	Abhd18	0.0982428	0.878856	1	Abhd18	57.257	1.33582	0.0233302	-1.63208	-55.9212	-42.8629	Abhd18
Abhd2	ENSMUSG00000039202	protein_coding	abhydrolase domain containing 2 [Source:MGI Symbol;Acc:MGI:1914344]	chr7	79273199	79365508	1	79273199	29.6025	8.38277	3.65852	11.6139	29.81	12.6275	24.4181	24.5894	15.5483	11.8986	1.25608	4.81337	16.6135	17.8164	1.25608	4.81337	Abhd2	0.0677411	0.906368	1	Abhd2	2.25608	5.81337	2.57676	0.411074	3.55729	2.57676	Abhd2
Abhd3	ENSMUSG00000002475	protein_coding	abhydrolase domain containing 3 [Source:MGI Symbol;Acc:MGI:2147183]	chr18	10642092	10706771	-1	10706771	0	0.422661	10.0866	0	6.10662	0.278293	1.10992	0	0	12.1918	37.2636	0.0746259	3.32317	2.71601	37.2636	0.0746259	Abhd3	-0.405044	0.854102	1	Abhd3	38.2636	1.07463	0.0280848	-1.55153	-37.189	-35.6064	Abhd3
Abhd4	ENSMUSG00000040997	protein_coding	abhydrolase domain containing 4 [Source:MGI Symbol;Acc:MGI:1915938]	chr14	54254188	54270637	1	54254188	28.6285	63.5048	68.4862	41.0329	70.5877	101.229	53.6459	75.7853	27.3894	10.5579	45.0665	112.797	54.448	53.7215	45.0665	112.797	Abhd4	-0.124542	0.817285	1	Abhd4	46.0665	113.797	2.47028	0.392746	67.7305	2.47028	Abhd4
Abhd5	ENSMUSG00000032540	protein_coding	abhydrolase domain containing 5 [Source:MGI Symbol;Acc:MGI:1914719]	chr9	122351608	122381524	1	122351608	27.7936	53.5018	61.3401	45.4438	41.9428	34.1953	34.811	36.2117	25.122	36.0727	28.0524	78.3945	46.0044	33.2825	28.0524	78.3945	Abhd5	-0.572728	0.0705127	0.483298	Abhd5	29.0524	79.3945	2.73281	0.436609	50.3421	2.73281	Abhd5
Abhd6	ENSMUSG00000025277	protein_coding	abhydrolase domain containing 6 [Source:MGI Symbol;Acc:MGI:1913332]	chr14	8002902	8056763	1	8002902	36.5248	16.4485	15.865	17.1578	59.4592	27.551	17.6241	12.2627	23.3944	15.5016	0.0761258	15.7087	29.0911	19.2668	0.0761258	15.7087	Abhd6	-0.648695	0.166368	0.670828	Abhd6	1.07613	16.7087	15.5268	1.19108	15.6326	15.5268	Abhd6
Abhd8	ENSMUSG00000007950	protein_coding	abhydrolase domain containing 8 [Source:MGI Symbol;Acc:MGI:1918946]	chr8	71456705	71463655	-1	71463655	37.2205	25.4301	32.3113	12.5041	24.1854	33.8474	45.5402	27.3429	40.2384	58.99	25.388	5.93276	26.3303	41.1918	25.388	5.93276	Abhd8	0.563197	0.129249	0.620346	Abhd8	26.388	6.93276	0.262724	-0.5805	-19.4552	-3.80627	Abhd8
Abi1	ENSMUSG00000058835	protein_coding	abl-interactor 1 [Source:MGI Symbol;Acc:MGI:104913]	chr2	22940073	23040241	-1	23040241	278.18	212.105	239.65	262.87	172.07	335.413	250.437	217.174	206.771	286.571	183.349	234.213	232.975	259.273	183.349	234.213	Abi1	0.0812098	0.692625	1	Abi1	184.349	235.213	1.27591	0.105821	50.8642	1.27591	Abi1
Abi2	ENSMUSG00000026782	protein_coding	abl-interactor 2 [Source:MGI Symbol;Acc:MGI:106913]	chr1	60409619	60481158	1	60409619	21.8453	21.6614	21.1647	30.1879	16.8334	27.5858	18.1286	26.3183	32.5362	8.58875	17.3186	17.5744	22.3385	22.6315	17.3186	17.5744	Abi2	-0.0613572	0.882048	1	Abi2	18.3186	18.5744	1.01396	0.00602167	0.255764	1.01396	Abi2
Abi3	ENSMUSG00000018381	protein_coding	ABI gene family, member 3 [Source:MGI Symbol;Acc:MGI:1913860]	chr11	95830074	95842476	-1	95842476	46.7866	84.9548	40.7908	48.155	35.4747	46.3706	44.4975	43.1275	45.6011	35.9051	86.5551	42.686	51.2324	43.1004	86.5551	42.686	Abi3	-0.359216	0.267417	0.792109	Abi3	87.5551	43.686	0.498954	-0.301939	-43.8691	-2.00419	Abi3
Abitram	ENSMUSG00000038827	protein_coding	actin binding transcription modulator [Source:MGI Symbol;Acc:MGI:2677850]	chr4	56802345	56809601	1	56802345	36.8727	12.4333	12.2749	3.88477	26.154	26.8901	26.8734	25.678	25.5539	39.8015	0.190315	12.3879	18.3239	28.9594	0.190315	12.3879	Abitram	0.615409	0.241614	0.765902	Abitram	1.19031	13.3879	11.2474	1.05105	12.1976	11.2474	Abitram
Abl1	ENSMUSG00000026842	protein_coding	c-abl oncogene 1, non-receptor tyrosine kinase [Source:MGI Symbol;Acc:MGI:87859]	chr2	31688376	31804227	1	31688376	32.2114	35.4683	74.8117	11.2092	52.9107	51.3799	46.9528	39.6376	76.3017	42.3153	48.2638	46.4173	41.3222	51.3175	48.2638	46.4173	Abl1	0.204278	0.660298	1	Abl1	49.2638	47.4173	0.962518	-0.016591	-1.84649	-1.03894	Abl1
Abl2	ENSMUSG00000026596	protein_coding	v-abl Abelson murine leukemia viral oncogene 2 (arg, Abelson-related gene) [Source:MGI Symbol;Acc:MGI:87860]	chr1	156558786	156649568	1	156558786	7.9311	12.5742	23.3188	7.00069	46.2416	22.1591	13.6217	8.8048	9.82565	60.5402	26.9485	37.0517	19.4133	22.9903	26.9485	37.0517	Abl2	0.15576	0.823233	1	Abl2	27.9485	38.0517	1.36149	0.134015	10.1032	1.36149	Abl2
Ablim1	ENSMUSG00000025085	protein_coding	actin-binding LIM protein 1 [Source:MGI Symbol;Acc:MGI:1194500]	chr19	57032733	57314919	-1	57314919	667.187	201.574	218.759	511.253	113.937	423.875	604.231	544.777	555.455	578.672	203.408	34.9249	342.542	541.402	203.408	34.9249	Ablim1	0.627717	0.094264	0.547494	Ablim1	204.408	35.9249	0.175751	-0.755103	-168.483	-5.68988	Ablim1
Ablim2	ENSMUSG00000029095	protein_coding	actin-binding LIM protein 2 [Source:MGI Symbol;Acc:MGI:2385758]	chr5	35757880	35884973	1	35757880	0	2.35986	0	0	0	0.0695733	4.33876	1.34473	4.53492	0	0.0380629	0	0.471971	2.0576	0.0380629	0	Ablim2	1.85698	0.477584	0.935576	Ablim2	1.03806	1	0.963333	-0.0162237	-0.0380629	-1.03806	Ablim2
Abr	ENSMUSG00000017631	protein_coding	active BCR-related gene [Source:MGI Symbol;Acc:MGI:107771]	chr11	76416734	76623558	-1	76623558	125.785	61.955	120.321	70.5734	89.7914	158.279	110.857	89.7129	150.696	157.949	345.155	200.109	93.6851	133.499	345.155	200.109	Abr	0.442134	0.104253	0.568242	Abr	346.155	201.109	0.580981	-0.235838	-145.045	-1.72123	Abr
Abra	ENSMUSG00000042895	protein_coding	actin-binding Rho activating protein [Source:MGI Symbol;Acc:MGI:2444891]	chr15	41864076	41869720	-1	41869720	1.07835	0.0704434	0.0683836	0.0809328	2.16946	0	0.0336338	0	0.0359914	0	0.0380629	0.0746259	0.693514	0.013925	0.0380629	0.0746259	Abra	-5.68034	0.0134637	0.219292	Abra	1.03806	1.07463	1.03522	0.0150336	0.0365629	1.03522	Abra
Abracl	ENSMUSG00000078453	protein_coding	ABRA C-terminal like [Source:MGI Symbol;Acc:MGI:1920362]	chr10	18011260	18023288	-1	18023288	172.188	168.325	142.443	120.428	89.1085	123.214	160.467	130.375	127.661	195.698	151.148	194.774	138.499	147.483	151.148	194.774	Abracl	0.00197176	0.994116	1	Abracl	152.148	195.774	1.28673	0.109488	43.6257	1.28673	Abracl
Abraxas1	ENSMUSG00000035234	protein_coding	BRCA1 A complex subunit [Source:MGI Symbol;Acc:MGI:1917931]	chr5	100805192	100820965	-1	100820965	12.7663	9.58031	11.4885	41.3567	36.3585	17.9847	14.328	5.76314	12.381	25.3473	17.5851	0.522381	22.31	15.1608	17.5851	0.522381	Abraxas1	-0.609555	0.28062	0.805138	Abraxas1	18.5851	1.52238	0.0819142	-1.08664	-17.0627	-12.2079	Abraxas1
Abraxas2	ENSMUSG00000030965	protein_coding	BRISC complex subunit [Source:MGI Symbol;Acc:MGI:1926116]	chr7	132859225	132885111	1	132859225	76.5978	38.1451	65.8876	56.4102	55.0399	60.5635	49.8789	49.0507	36.3513	81.3627	28.8517	43.6934	58.4161	55.4414	28.8517	43.6934	Abraxas2	-0.137682	0.631307	1	Abraxas2	29.8517	44.6934	1.49718	0.175275	14.8418	1.49718	Abraxas2
Abt1	ENSMUSG00000036376	protein_coding	activator of basal transcription 1 [Source:MGI Symbol;Acc:MGI:1353636]	chr13	23418361	23423866	-1	23423866	23.515	32.087	23.4556	51.1091	28.9663	39.6915	35.0464	30.8648	36.2793	27.1907	16.8238	23.4698	31.8266	33.8146	16.8238	23.4698	Abt1	0.00671552	0.981974	1	Abt1	17.8238	24.4698	1.37287	0.137631	6.64603	1.37287	Abt1
Abtb1	ENSMUSG00000030083	protein_coding	ankyrin repeat and BTB (POZ) domain containing 1 [Source:MGI Symbol;Acc:MGI:1933148]	chr6	88835914	88841984	-1	88841984	36.49	38.286	41.5773	60.8615	52.3482	60.7723	70.1601	60.9933	65.7923	48.8092	27.5195	40.9696	45.9126	61.3054	27.5195	40.9696	Abtb1	0.338135	0.146728	0.643943	Abtb1	28.5195	41.9696	1.47161	0.167793	13.4501	1.47161	Abtb1
Abtb2	ENSMUSG00000032724	protein_coding	ankyrin repeat and BTB (POZ) domain containing 2 [Source:MGI Symbol;Acc:MGI:2139365]	chr2	103566310	103718423	1	103566310	22.4367	37.2294	35.4569	46.0103	49.2547	33.743	50.6189	30.9289	52.1515	19.5237	0	34.8503	38.0776	37.3932	0	34.8503	Abtb2	-0.12096	0.743676	1	Abtb2	1	35.8503	35.8503	1.55449	34.8503	35.8503	Abtb2
AC160336.1	ENSMUSG00000115801	lincRNA	novel transcript	chr14	44544055	44637201	-1	44637201	2.05235	1.86675	1.16252	1.74006	8.43678	1.21753	1.31172	1.76096	2.69935	1.04741	4.64368	0.522381	3.05169	1.60739	4.64368	0.522381	AC160336.1	-0.995454	0.232927	0.755644	AC160336.1	5.64368	1.52238	0.26975	-0.569039	-4.12129	-3.70714	AC160336.1
Acaa1a	ENSMUSG00000036138	protein_coding	acetyl-Coenzyme A acyltransferase 1A [Source:MGI Symbol;Acc:MGI:2148491]	chr9	119339676	119350299	1	119339676	95.9385	203.652	146.444	194.077	146.88	121.927	145.803	191.304	236.967	53.8787	174.785	148.244	157.398	149.976	174.785	148.244	Acaa1a	-0.175556	0.642131	1	Acaa1a	175.785	149.244	0.849016	-0.0710839	-26.5406	-1.17783	Acaa1a
Acaa1b	ENSMUSG00000010651	protein_coding	acetyl-Coenzyme A acyltransferase 1B [Source:MGI Symbol;Acc:MGI:3605455]	chr9	119148023	119157093	-1	119157093	0	0.105665	29.3366	23.4705	7.63328	0.0347866	0.0336338	0.448244	12.0571	0	29.8033	0.149252	12.1092	2.51476	29.8033	0.149252	Acaa1b	-2.37047	0.189294	0.70041	Acaa1b	30.8033	1.14925	0.0373094	-1.42818	-29.654	-26.8029	Acaa1b
Acaa2	ENSMUSG00000036880	protein_coding	acetyl-Coenzyme A acyltransferase 2 (mitochondrial 3-oxoacyl-Coenzyme A thiolase) [Source:MGI Symbol;Acc:MGI:1098623]	chr18	74779197	74806208	1	74779197	139.838	208.336	156.496	171.82	237.756	93.75	154.211	131.656	135.148	150.156	151.186	114.849	182.849	132.984	151.186	114.849	Acaa2	-0.554377	0.0203465	0.274233	Acaa2	152.186	115.849	0.761235	-0.118481	-36.3367	-1.31366	Acaa2
Acaca	ENSMUSG00000020532	protein_coding	acetyl-Coenzyme A carboxylase alpha [Source:MGI Symbol;Acc:MGI:108451]	chr11	84129672	84401651	1	84129672	27.5849	18.8436	14.0186	31.6447	41.5009	18.7152	24.5527	25.1657	24.1502	13.7001	0.114189	4.96262	26.7186	21.2568	0.114189	4.96262	Acaca	-0.391986	0.290111	0.811679	Acaca	1.11419	5.96262	5.35153	0.728478	4.84843	5.35153	Acaca
Acacb	ENSMUSG00000042010	protein_coding	acetyl-Coenzyme A carboxylase beta [Source:MGI Symbol;Acc:MGI:2140940]	chr5	114146535	114250761	1	114146535	0	0.950986	0	0.0404664	6.54855	0.452226	1.27808	0	0	0.0837926	0	0	1.508	0.362821	0	0	Acacb	-2.14719	0.384755	0.88949	Acacb	1	1	1	0	0	1	Acacb
Acad10	ENSMUSG00000029456	protein_coding	acyl-Coenzyme A dehydrogenase family, member 10 [Source:MGI Symbol;Acc:MGI:1919235]	chr5	121621026	121660514	-1	121660514	2.71327	4.75493	12.7877	12.3423	8.31625	1.35668	8.07211	0	9.96961	9.84564	0	0	8.18289	5.84881	0	0	Acad10	-0.583956	0.592788	0.990326	Acad10	1	1	1	0	0	1	Acad10
Acad11	ENSMUSG00000090150	protein_coding	acyl-Coenzyme A dehydrogenase family, member 11 [Source:MGI Symbol;Acc:MGI:2143169]	chr9	104063377	104127725	1	104063377	0	6.83301	2.15408	9.91427	14.0211	16.0019	7.5676	7.68419	2.87931	0.125689	0.0380629	0	6.5845	6.85173	0.0380629	0	Acad11	-0.0313817	0.981118	1	Acad11	1.03806	1	0.963333	-0.0162237	-0.0380629	-1.03806	Acad11
Acad12	ENSMUSG00000042647	protein_coding	acyl-Coenzyme A dehydrogenase family, member 12 [Source:MGI Symbol;Acc:MGI:2443320]	chr5	121596775	121618938	-1	121618938	10.3313	6.72735	1.40186	6.91976	2.28998	3.33952	5.98682	7.07586	5.32673	0.125689	0	20.3355	5.53405	4.37092	0	20.3355	Acad12	-0.396571	0.666112	1	Acad12	1	21.3355	21.3355	1.3291	20.3355	21.3355	Acad12
Acad8	ENSMUSG00000031969	protein_coding	acyl-Coenzyme A dehydrogenase family, member 8 [Source:MGI Symbol;Acc:MGI:1914198]	chr9	26974135	26999566	-1	26999566	23.3759	33.6367	45.9538	42.6921	73.1991	40.6308	43.7239	42.9354	1.6916	28.1124	65.925	59.5888	43.7715	31.4188	65.925	59.5888	Acad8	-0.562177	0.376431	0.885827	Acad8	66.925	60.5888	0.905324	-0.0431962	-6.33622	-1.10458	Acad8
Acad9	ENSMUSG00000027710	protein_coding	acyl-Coenzyme A dehydrogenase family, member 9 [Source:MGI Symbol;Acc:MGI:1914272]	chr3	36065979	36092853	1	36065979	31.8983	27.5786	35.833	107.843	53.9954	48.4578	27.3779	65.7639	72.0908	54.13	38.2152	0.447755	51.4297	53.5641	38.2152	0.447755	Acad9	0.000658811	0.998387	1	Acad9	39.2152	1.44776	0.0369182	-1.43276	-37.7674	-27.0869	Acad9
Acadl	ENSMUSG00000026003	protein_coding	acyl-Coenzyme A dehydrogenase, long-chain [Source:MGI Symbol;Acc:MGI:87866]	chr1	66830839	66863277	-1	66863277	58.0223	65.4772	64.178	61.1447	98.7505	77.8177	80.8557	73.0959	63.1649	57.9007	3.6921	73.5065	69.5145	70.567	3.6921	73.5065	Acadl	-0.0638107	0.790476	1	Acadl	4.6921	74.5065	15.8791	1.20083	69.8144	15.8791	Acadl
Acadm	ENSMUSG00000062908	protein_coding	acyl-Coenzyme A dehydrogenase, medium chain [Source:MGI Symbol;Acc:MGI:87867]	chr3	153922357	153944632	-1	153944632	87.59	79.9885	114.85	132.001	102.848	73.7825	83.21	78.4428	98.7604	60.0793	88.344	70.9319	103.456	78.855	88.344	70.9319	Acadm	-0.472016	0.0332755	0.345984	Acadm	89.344	71.9319	0.805111	-0.0941441	-17.4121	-1.24206	Acadm
Acads	ENSMUSG00000029545	protein_coding	acyl-Coenzyme A dehydrogenase, short chain [Source:MGI Symbol;Acc:MGI:87868]	chr5	115110299	115119346	-1	115119346	12.5924	23.986	20.7202	20.2332	17.2351	13.4972	20.2812	20.5232	23.6823	10.0551	41.146	25.522	18.9534	17.6078	41.146	25.522	Acads	-0.214011	0.586264	0.986094	Acads	42.146	26.522	0.62929	-0.201149	-15.624	-1.58909	Acads
Acadsb	ENSMUSG00000030861	protein_coding	acyl-Coenzyme A dehydrogenase, short/branched chain [Source:MGI Symbol;Acc:MGI:1914135]	chr7	131410601	131448944	1	131410601	39.5164	17.153	43.2527	63.1681	61.9902	42.0918	23.9809	22.8605	36.9632	22.624	54.5822	85.1108	45.0161	29.7041	54.5822	85.1108	Acadsb	-0.656421	0.0899595	0.534547	Acadsb	55.5822	86.1108	1.54925	0.190122	30.5286	1.54925	Acadsb
Acadvl	ENSMUSG00000018574	protein_coding	acyl-Coenzyme A dehydrogenase, very long chain [Source:MGI Symbol;Acc:MGI:895149]	chr11	70010183	70015411	-1	70015411	170.345	120.282	174.583	155.472	238.841	137.616	156.666	134.761	216.56	216.394	169.494	60.3723	171.905	172.4	169.494	60.3723	Acadvl	-0.0704411	0.766647	1	Acadvl	170.494	61.3723	0.359967	-0.443737	-109.122	-2.77803	Acadvl
Acan	ENSMUSG00000030607	protein_coding	aggrecan [Source:MGI Symbol;Acc:MGI:99602]	chr7	79053483	79115099	1	79053483	0.0347855	0	0	18.4527	88.305	0.0347866	0.0336338	0	0	0	0	0	21.3585	0.0136841	0	0	Acan	-10.6572	0.000173519	0.0106557	Acan	1	1	1	0	0	1	Acan
Acap1	ENSMUSG00000001588	protein_coding	ArfGAP with coiled-coil, ankyrin repeat and PH domains 1 [Source:MGI Symbol;Acc:MGI:2388270]	chr11	69881567	69895539	-1	69895539	558.134	202.525	208.878	389.813	70.0654	325.638	414.301	385.49	645.65	505.312	95.8805	39.104	285.883	455.278	95.8805	39.104	Acap1	0.629499	0.122281	0.606848	Acap1	96.8805	40.104	0.413953	-0.383049	-56.7765	-2.41573	Acap1
Acap2	ENSMUSG00000049076	protein_coding	ArfGAP with coiled-coil, ankyrin repeat and PH domains 2 [Source:MGI Symbol;Acc:MGI:1925868]	chr16	31092412	31201245	-1	31201245	92.1817	48.2538	64.52	28.5288	90.7556	110.656	77.3577	77.2901	42.3979	119.111	49.4818	49.0665	64.848	85.3627	49.4818	49.0665	Acap2	0.332603	0.386023	0.889891	Acap2	50.4818	50.0665	0.991774	-0.00358747	-0.415285	-1.00829	Acap2
Acap3	ENSMUSG00000029033	protein_coding	ArfGAP with coiled-coil, ankyrin repeat and PH domains 3 [Source:MGI Symbol;Acc:MGI:2153589]	chr4	155891822	155907251	1	155891822	31.1678	36.3488	24.0368	25.6557	8.0752	32.4907	44.2284	48.1222	41.822	46.0441	12.104	38.6189	25.0569	42.5415	12.104	38.6189	Acap3	0.667577	0.100871	0.561417	Acap3	13.104	39.6189	3.02342	0.480498	26.5149	3.02342	Acap3
Acat1	ENSMUSG00000032047	protein_coding	acetyl-Coenzyme A acetyltransferase 1 [Source:MGI Symbol;Acc:MGI:87870]	chr9	53580522	53610382	-1	53610382	111.87	81.6792	114.132	100.357	111.165	102.655	102.819	110.652	102.036	162.181	85.0326	64.0663	103.841	116.068	85.0326	64.0663	Acat1	0.0860629	0.677245	1	Acat1	86.0326	65.0663	0.756299	-0.121307	-20.9663	-1.32223	Acat1
Acat2	ENSMUSG00000023832	protein_coding	acetyl-Coenzyme A acetyltransferase 2 [Source:MGI Symbol;Acc:MGI:87871]	chr17	12942890	12960747	-1	12960747	89.8858	40.7163	94.5746	55.1962	76.0114	41.1178	80.0148	48.1222	56.8304	77.2149	134.667	9.99987	71.2769	60.66	134.667	9.99987	Acat2	-0.303371	0.326086	0.847021	Acat2	135.667	10.9999	0.0810801	-1.09109	-124.667	-12.3335	Acat2
Acat3	ENSMUSG00000062480	protein_coding	acetyl-Coenzyme A acetyltransferase 3 [Source:MGI Symbol;Acc:MGI:109182]	chr17	12923813	12940600	-1	12940600	2.85241	0.246552	0	0.121399	11.4499	3.1308	1.31172	0.736401	0.179957	0.712237	0.0380629	0	2.93406	1.21422	0.0380629	0	Acat3	-1.31034	0.393603	0.89312	Acat3	1.03806	1	0.963333	-0.0162237	-0.0380629	-1.03806	Acat3
Acbd3	ENSMUSG00000026499	protein_coding	acyl-Coenzyme A binding domain containing 3 [Source:MGI Symbol;Acc:MGI:2181074]	chr1	180726043	180754204	1	180726043	40.8382	31.6291	61.1008	63.7346	37.3629	65.6772	63.3324	56.5428	55.4627	25.9338	50.0147	57.835	46.9331	53.3898	50.0147	57.835	Acbd3	0.108286	0.74823	1	Acbd3	51.0147	58.835	1.1533	0.061941	7.82037	1.1533	Acbd3
Acbd4	ENSMUSG00000056938	protein_coding	acyl-Coenzyme A binding domain containing 4 [Source:MGI Symbol;Acc:MGI:1914381]	chr11	103101682	103112200	1	103101682	7.51368	3.55739	20.2757	26.5055	43.9516	9.8794	10.8301	14.7921	14.1086	18.3925	93.0258	0.0746259	20.3608	13.6005	93.0258	0.0746259	Acbd4	-0.644742	0.295054	0.81675	Acbd4	94.0258	1.07463	0.0114291	-1.94199	-92.9511	-87.4963	Acbd4
Acbd5	ENSMUSG00000026781	protein_coding	acyl-Coenzyme A binding domain containing 5 [Source:MGI Symbol;Acc:MGI:1921409]	chr2	23068167	23115558	1	23068167	91.9382	59.9474	101.584	70.6948	77.5782	68.9819	66.3259	86.7033	74.0703	34.4807	11.0382	71.2677	80.3485	66.1124	11.0382	71.2677	Acbd5	-0.358397	0.211474	0.729987	Acbd5	12.0382	72.2677	6.00318	0.778381	60.2295	6.00318	Acbd5
Acbd6	ENSMUSG00000033701	protein_coding	acyl-Coenzyme A binding domain containing 6 [Source:MGI Symbol;Acc:MGI:1919732]	chr1	155558120	155691330	1	155558120	22.5062	21.4148	22.6692	37.0672	21.6544	30.0209	30.6068	30.8648	30.1248	17.3032	12.5988	8.91779	25.0624	27.7841	12.5988	8.91779	Acbd6	0.0732226	0.809451	1	Acbd6	13.5988	9.91779	0.729312	-0.137086	-3.68103	-1.37115	Acbd6
Accs	ENSMUSG00000040272	protein_coding	1-aminocyclopropane-1-carboxylate synthase (non-functional) [Source:MGI Symbol;Acc:MGI:1919717]	chr2	93833467	93849943	-1	93849943	13.1837	9.93252	31.3881	42.9349	19.8063	8.55751	14.967	11.046	16.4121	10.097	17.8515	0.335816	23.4491	12.2159	17.8515	0.335816	Accs	-1.01535	0.0332634	0.345984	Accs	18.8515	1.33582	0.0708599	-1.1496	-17.5157	-14.1123	Accs
Acd	ENSMUSG00000038000	protein_coding	adrenocortical dysplasia [Source:MGI Symbol;Acc:MGI:87873]	chr8	105695860	105701102	-1	105701102	87.8683	71.0422	51.6296	48.0741	89.4299	46.5793	58.1192	56.1266	67.8798	40.7651	53.0216	14.1416	69.6088	53.894	53.0216	14.1416	Acd	-0.447474	0.0969332	0.553838	Acd	54.0216	15.1416	0.280288	-0.552396	-38.88	-3.56776	Acd
Ace	ENSMUSG00000020681	protein_coding	angiotensin I converting enzyme (peptidyl-dipeptidase A) 1 [Source:MGI Symbol;Acc:MGI:87874]	chr11	105967945	105989964	1	105967945	0.278284	17.6813	31.901	11.5329	315.536	14.2277	13.1508	29.7122	18.4996	32.3859	31.2116	32.6115	75.3858	21.5952	31.2116	32.6115	Ace	-1.87465	0.0570269	0.440681	Ace	32.2116	33.6115	1.04346	0.0184757	1.39991	1.04346	Ace
Acer2	ENSMUSG00000038007	protein_coding	alkaline ceramidase 2 [Source:MGI Symbol;Acc:MGI:1920932]	chr4	86874396	86934822	1	86874396	17.1841	0.246552	0.102575	3.15638	181.712	2.50464	5.81865	2.33727	0.323923	1.63396	0.0380629	0.0373129	40.4803	2.52369	0.0380629	0.0373129	Acer2	-4.05235	1	1	Acer2	1.03806	1.03731	0.999278	-0.000313884	-0.000749984	-1.00072	Acer2
Acer3	ENSMUSG00000030760	protein_coding	alkaline ceramidase 3 [Source:MGI Symbol;Acc:MGI:1913440]	chr7	98206389	98321208	-1	98321208	54.7872	137.752	178.447	119.619	113.535	140.747	94.2755	118.016	90.9502	87.6471	156.324	246.116	120.828	106.327	156.324	246.116	Acer3	-0.294872	0.383294	0.88949	Acer3	157.324	247.116	1.57074	0.196105	89.7917	1.57074	Acer3
Ache	ENSMUSG00000023328	protein_coding	acetylcholinesterase [Source:MGI Symbol;Acc:MGI:87876]	chr5	137287519	137294466	1	137287519	0	0	6.05195	0	0	0	0.100901	0	0.179957	0.125689	0	0	1.21039	0.0813095	0	0	Ache	-4.06006	1	1	Ache	1	1	1	0	0	1	Ache
Acin1	ENSMUSG00000022185	protein_coding	apoptotic chromatin condensation inducer 1 [Source:MGI Symbol;Acc:MGI:1891824]	chr14	54642161	54686931	-1	54686931	39.7251	30.3963	35.0124	27.3553	61.1064	36.1781	42.8495	32.6898	47.4726	68.9194	25.1596	17.4251	38.7191	45.6219	25.1596	17.4251	Acin1	0.160824	0.626018	1	Acin1	26.1596	18.4251	0.704336	-0.15222	-7.73445	-1.41978	Acin1
Ackr2	ENSMUSG00000044534	protein_coding	atypical chemokine receptor 2 [Source:MGI Symbol;Acc:MGI:1891697]	chr9	121898355	121911074	1	121898355	0	0	0	7.12209	72.5563	0	0.0336338	0.992541	0	0	0	0	15.9357	0.205235	0	0	Ackr2	-6.32308	0.029178	0.325904	Ackr2	1	1	1	0	0	1	Ackr2
Ackr3	ENSMUSG00000044337	protein_coding	atypical chemokine receptor 3 [Source:MGI Symbol;Acc:MGI:109562]	chr1	90203980	90216751	1	90203980	1.56535	1.23276	0.0341918	23.4705	58.3745	0.974026	0.908113	0.160087	4.42694	0.0837926	10.8479	1.71639	16.9355	1.31059	10.8479	1.71639	Ackr3	-3.74912	0.00479876	0.11672	Ackr3	11.8479	2.71639	0.229272	-0.63965	-9.13154	-4.36164	Ackr3
Ackr4	ENSMUSG00000079355	protein_coding	atypical chemokine receptor 4 [Source:MGI Symbol;Acc:MGI:2181676]	chr9	104084157	104126933	-1	104126933	0	0.387439	0	2.50892	0	0.20872	0	1.98508	0	0.0418963	0.380629	0	0.579271	0.44714	0.380629	0	Ackr4	-0.389945	0.888138	1	Ackr4	1.38063	1	0.724307	-0.140077	-0.380629	-1.38063	Ackr4
Acly	ENSMUSG00000020917	protein_coding	ATP citrate lyase [Source:MGI Symbol;Acc:MGI:103251]	chr11	100476353	100528000	-1	100528000	373.458	329.746	510.997	373.343	337.592	263.196	423.214	611.597	356.495	277.563	464.824	492.381	385.027	386.413	464.824	492.381	Acly	-0.0813161	0.758613	1	Acly	465.824	493.381	1.05916	0.0249606	27.5571	1.05916	Acly
Aco1	ENSMUSG00000028405	protein_coding	aconitase 1 [Source:MGI Symbol;Acc:MGI:87879]	chr4	40143081	40198338	1	40143081	47.8301	79.7067	89.2065	87.2051	61.1867	66.8947	56.0339	57.9836	41.2821	49.8985	55.8764	109.028	73.027	54.4186	55.8764	109.028	Aco1	-0.521666	0.0667158	0.473393	Aco1	56.8764	110.028	1.93452	0.286573	53.152	1.93452	Aco1
Aco2	ENSMUSG00000022477	protein_coding	aconitase 2, mitochondrial [Source:MGI Symbol;Acc:MGI:87880]	chr15	81872309	81915133	1	81872309	159.492	140.112	141.623	213.905	152.304	131.772	159.559	130.023	124.17	168.758	115.064	226.975	161.487	142.856	115.064	226.975	Aco2	-0.250638	0.165419	0.668977	Aco2	116.064	227.975	1.96421	0.293188	111.91	1.96421	Aco2
Acod1	ENSMUSG00000022126	protein_coding	aconitate decarboxylase 1 [Source:MGI Symbol;Acc:MGI:103206]	chr14	103046977	103056573	1	103046977	5.0439	18.8788	7.72735	0	17.6771	32.0385	3.69972	4.41841	0.323923	0	0	2.42534	9.86543	8.09611	0	2.42534	Acod1	-0.407737	0.785642	1	Acod1	1	3.42534	3.42534	0.534704	2.42534	3.42534	Acod1
Acot1	ENSMUSG00000072949	protein_coding	acyl-CoA thioesterase 1 [Source:MGI Symbol;Acc:MGI:1349396]	chr12	84009490	84018371	1	84009490	2.46977	2.64163	6.63321	6.96022	4.66032	0.730519	4.776	0.192105	0.719828	0	18.0418	4.73874	4.67303	1.28369	18.0418	4.73874	Acot1	-1.96056	0.101515	0.562026	Acot1	19.0418	5.73874	0.301376	-0.520892	-13.3031	-3.31812	Acot1
Acot11	ENSMUSG00000034853	protein_coding	acyl-CoA thioesterase 11 [Source:MGI Symbol;Acc:MGI:1913736]	chr4	106744555	106804998	-1	106804998	5.42654	2.78252	0.102575	7.85048	0.0803503	9.70547	10.2583	6.17937	0.863793	2.55568	0.0761258	6.26857	3.24849	5.91252	0.0761258	6.26857	Acot11	0.834294	0.465431	0.934015	Acot11	1.07613	7.26857	6.75439	0.829586	6.19245	6.75439	Acot11
Acot13	ENSMUSG00000006717	protein_coding	acyl-CoA thioesterase 13 [Source:MGI Symbol;Acc:MGI:1914084]	chr13	24817948	24831540	-1	24831540	49.5346	43.2875	46.1248	54.1441	55.4015	39.3089	38.1071	35.4753	27.1735	34.6064	22.1526	45.8576	49.6985	34.9342	22.1526	45.8576	Acot13	-0.584309	0.00423148	0.106801	Acot13	23.1526	46.8576	2.02386	0.30618	23.705	2.02386	Acot13
Acot2	ENSMUSG00000021226	protein_coding	acyl-CoA thioesterase 2 [Source:MGI Symbol;Acc:MGI:2159605]	chr12	83987861	83993873	1	83987861	5.07869	2.50074	4.88943	0.606996	0.361576	4.4179	7.0631	5.85919	4.31897	10.5998	12.0659	0.485068	2.68749	6.45179	12.0659	0.485068	Acot2	1.18381	0.155953	0.655369	Acot2	13.0659	1.48507	0.113659	-0.944394	-11.5809	-8.79821	Acot2
Acot4	ENSMUSG00000052392	protein_coding	acyl-CoA thioesterase 4 [Source:MGI Symbol;Acc:MGI:2159621]	chr12	84038379	84048601	1	84038379	0	0	0	0	7.31188	0	0	0	0.0359914	0.0418963	0	0	1.46238	0.0155775	0	0	Acot4	-6.61079	1	1	Acot4	1	1	1	0	0	1	Acot4
Acot6	ENSMUSG00000043487	protein_coding	acyl-CoA thioesterase 6 [Source:MGI Symbol;Acc:MGI:1921287]	chr12	84100654	84111349	1	84100654	0	0	0	0	0	0.10436	0.0672676	0	0	0	0	0.0373129	0	0.0343255	0	0.0373129	Acot6	2.38182	0.463798	0.934015	Acot6	1	1.03731	1.03731	0.0159098	0.0373129	1.03731	Acot6
Acot7	ENSMUSG00000028937	protein_coding	acyl-CoA thioesterase 7 [Source:MGI Symbol;Acc:MGI:1917275]	chr4	152178134	152271855	1	152178134	185.372	122.431	44.0733	159.68	131.614	128.571	256.491	103.032	80.6567	195.656	26.5299	77.7601	128.634	152.881	26.5299	77.7601	Acot7	0.191508	0.625934	1	Acot7	27.5299	78.7601	2.8609	0.456503	51.2303	2.8609	Acot7
Acot8	ENSMUSG00000017307	protein_coding	acyl-CoA thioesterase 8 [Source:MGI Symbol;Acc:MGI:2158201]	chr2	164792765	164804882	-1	164804882	24.2803	36.067	25.2336	13.0302	27.6003	21.5677	27.5124	33.3302	29.7649	27.7773	20.9346	14.8505	25.2423	27.9905	20.9346	14.8505	Acot8	0.04186	0.907614	1	Acot8	21.9346	15.8505	0.722627	-0.141086	-6.08406	-1.38384	Acot8
Acot9	ENSMUSG00000025287	protein_coding	acyl-CoA thioesterase 9 [Source:MGI Symbol;Acc:MGI:1928939]	chrX	155262443	155297654	1	155262443	144.43	131.025	128.219	161.785	98.9112	103.212	160.063	108.283	136.011	192.011	144.22	62.3499	132.874	139.916	144.22	62.3499	Acot9	-0.00550878	0.981146	1	Acot9	145.22	63.3499	0.436233	-0.360282	-81.8705	-2.29235	Acot9
Acox1	ENSMUSG00000020777	protein_coding	acyl-Coenzyme A oxidase 1, palmitoyl [Source:MGI Symbol;Acc:MGI:1330812]	chr11	116171888	116199045	-1	116199045	17.1493	23.4224	39.1838	49.2071	51.0626	37.7435	31.3803	37.9407	47.2927	11.1025	0.152252	73.7304	36.0051	33.0919	0.152252	73.7304	Acox1	-0.204887	0.654513	1	Acox1	1.15225	74.7304	64.8559	1.81195	73.5781	64.8559	Acox1
Acox3	ENSMUSG00000029098	protein_coding	acyl-Coenzyme A oxidase 3, pristanoyl [Source:MGI Symbol;Acc:MGI:1933156]	chr5	35583040	35615352	1	35583040	29.9851	73.8599	44.3126	59.0405	39.2109	42.6484	57.6147	78.6349	105.059	89.6162	3.84435	47.1635	49.2818	74.7146	3.84435	47.1635	Acox3	0.48834	0.183213	0.693686	Acox3	4.84435	48.1635	9.9422	0.997483	43.3192	9.9422	Acox3
Acoxl	ENSMUSG00000027380	protein_coding	acyl-Coenzyme A oxidase-like [Source:MGI Symbol;Acc:MGI:1921371]	chr2	127838876	128123873	1	127838876	5.73961	0	0	0.364198	0	7.0269	10.0901	11.6223	7.77414	9.84564	0	0	1.22076	9.27183	0	0	Acoxl	2.99482	0.0551328	0.436889	Acoxl	1	1	1	0	0	1	Acoxl
Acp1	ENSMUSG00000044573	protein_coding	acid phosphatase 1, soluble [Source:MGI Symbol;Acc:MGI:87881]	chr12	30893326	30911589	-1	30911589	110.757	111.23	85.1376	92.9513	221.887	87.9058	97.8071	104.761	68.6356	72.0198	233.859	160.334	124.393	86.2259	233.859	160.334	Acp1	-0.606864	0.0445968	0.392097	Acp1	234.859	161.334	0.68694	-0.163081	-73.5249	-1.45573	Acp1
Acp2	ENSMUSG00000002103	protein_coding	acid phosphatase 2, lysosomal [Source:MGI Symbol;Acc:MGI:87882]	chr2	91202885	91214098	1	91202885	29.7416	70.9365	71.2216	84.8176	67.4541	116.083	64.5096	73.2239	83.0321	68.4167	208.775	111.491	64.8343	81.0531	208.775	111.491	Acp2	0.2237	0.506415	0.95176	Acp2	209.775	112.491	0.536246	-0.270636	-97.2841	-1.86482	Acp2
Acp5	ENSMUSG00000001348	protein_coding	acid phosphatase 5, tartrate resistant [Source:MGI Symbol;Acc:MGI:87883]	chr9	22126727	22135711	-1	22135711	205.513	367.292	255.55	191.689	143.827	191.744	279.665	341.658	280.949	248.571	310.022	280.369	232.774	268.517	310.022	280.369	Acp5	0.0911425	0.762104	1	Acp5	311.022	281.369	0.904659	-0.0435149	-29.6531	-1.10539	Acp5
Acp6	ENSMUSG00000028093	protein_coding	acid phosphatase 6, lysophosphatidic [Source:MGI Symbol;Acc:MGI:1931010]	chr3	97158777	97177299	1	97158777	51.587	34.1651	53.9205	73.1228	36.238	46.6837	41.6723	35.5074	24.7261	89.0297	58.2743	44.7382	49.8067	47.5238	58.2743	44.7382	Acp6	-0.132017	0.731411	1	Acp6	59.2743	45.7382	0.771636	-0.112587	-13.5361	-1.29595	Acp6
Acpp	ENSMUSG00000032561	protein_coding	acid phosphatase, prostate [Source:MGI Symbol;Acc:MGI:1928480]	chr9	104288251	104337748	-1	104337748	15.4796	12.5037	46.2615	0	1.08473	5.87894	8.40845	9.50918	8.70992	5.86548	40.7273	4.51486	15.0659	7.6744	40.7273	4.51486	Acpp	-1.10044	0.327056	0.848045	Acpp	41.7273	5.51486	0.132164	-0.878886	-36.2125	-7.56634	Acpp
Acrbp	ENSMUSG00000072770	protein_coding	proacrosin binding protein [Source:MGI Symbol;Acc:MGI:1859515]	chr6	125049689	125063267	1	125049689	7.65282	7.43178	11.7278	16.1866	3.41489	6.67903	5.71775	2.84955	9.03384	10.0551	0	20.5221	9.28277	6.86706	0	20.5221	Acrbp	-0.514669	0.379118	0.887247	Acrbp	1	21.5221	21.5221	1.33288	20.5221	21.5221	Acrbp
Acsbg1	ENSMUSG00000032281	protein_coding	acyl-CoA synthetase bubblegum family member 1 [Source:MGI Symbol;Acc:MGI:2385656]	chr9	54604877	54661870	-1	54661870	29.5677	23.6338	10.7704	55.3985	152.786	22.994	42.345	28.0793	28.3972	40.6394	0	0	54.4313	32.491	0	0	Acsbg1	-0.802193	0.171238	0.677603	Acsbg1	1	1	1	0	0	1	Acsbg1
Acsf2	ENSMUSG00000076435	protein_coding	acyl-CoA synthetase family member 2 [Source:MGI Symbol;Acc:MGI:2388287]	chr11	94557102	94601871	-1	94601871	0.93921	0.8101	0.102575	7.76955	0.642802	1.42625	1.07628	3.16973	1.22371	1.42447	0.342566	0.186565	2.05285	1.66409	0.342566	0.186565	Acsf2	-0.32803	1	1	Acsf2	1.34257	1.18656	0.883803	-0.0536443	-0.156002	-1.13147	Acsf2
Acsf3	ENSMUSG00000015016	protein_coding	acyl-CoA synthetase family member 3 [Source:MGI Symbol;Acc:MGI:2182591]	chr8	122775486	122817880	1	122775486	4.8004	4.47316	6.63321	7.64815	14.4631	1.21753	3.59882	0.0320175	4.71487	0.209482	7.61258	0.0746259	7.6036	1.95454	7.61258	0.0746259	Acsf3	-2.04764	0.0482609	0.408617	Acsf3	8.61258	1.07463	0.124774	-0.903876	-7.53796	-8.01449	Acsf3
Acsl1	ENSMUSG00000018796	protein_coding	acyl-CoA synthetase long-chain family member 1 [Source:MGI Symbol;Acc:MGI:102797]	chr8	46471037	46536051	1	46471037	3.96555	15.251	43.7655	13.1516	52.7901	42.8571	20.8866	11.8465	29.117	16.7166	34.9037	88.4316	25.7848	24.2848	34.9037	88.4316	Acsl1	-0.191458	0.769149	1	Acsl1	35.9037	89.4316	2.49088	0.396352	53.528	2.49088	Acsl1
Acsl3	ENSMUSG00000032883	protein_coding	acyl-CoA synthetase long-chain family member 3 [Source:MGI Symbol;Acc:MGI:1921455]	chr1	78657825	78707743	1	78657825	0.0695711	8.52366	12.9587	15.4177	3.01314	28.1424	14.7652	5.47499	15.8722	0	0	0.0746259	7.99655	12.851	0	0.0746259	Acsl3	0.569349	0.646007	1	Acsl3	1	1.07463	1.07463	0.0312573	0.0746259	1.07463	Acsl3
Acsl4	ENSMUSG00000031278	protein_coding	acyl-CoA synthetase long-chain family member 4 [Source:MGI Symbol;Acc:MGI:1354713]	chrX	142317993	142390535	-1	142390535	51.9348	40.0119	73.6492	70.8567	67.5344	64.8423	66.6958	54.3977	66.3681	38.0419	45.7516	54.2903	60.7974	58.0692	45.7516	54.2903	Acsl4	-0.144159	0.591248	0.988861	Acsl4	46.7516	55.2903	1.18264	0.0728524	8.53869	1.18264	Acsl4
Acsl5	ENSMUSG00000024981	protein_coding	acyl-CoA synthetase long-chain family member 5 [Source:MGI Symbol;Acc:MGI:1919129]	chr19	55251938	55297720	1	55251938	222.036	219.995	203.476	199.702	258.206	225.626	213.406	249.864	257.23	171.733	145.629	191.341	220.683	223.572	145.629	191.341	Acsl5	-0.0649596	0.711023	1	Acsl5	146.629	192.341	1.31175	0.117852	45.712	1.31175	Acsl5
Acsl6	ENSMUSG00000020333	protein_coding	acyl-CoA synthetase long-chain family member 6 [Source:MGI Symbol;Acc:MGI:894291]	chr11	54303798	54364756	1	54303798	0	0	0	0	0	0.10436	0.0336338	0	0.0719828	12.9879	0	0.0746259	0	2.63957	0	0.0746259	Acsl6	8.65247	1	1	Acsl6	1	1.07463	1.07463	0.0312573	0.0746259	1.07463	Acsl6
Acss1	ENSMUSG00000027452	protein_coding	acyl-CoA synthetase short-chain family member 1 [Source:MGI Symbol;Acc:MGI:1915988]	chr2	150618105	150668500	-1	150668500	96.4951	54.5937	130.544	79.7593	19.4046	119.596	127.304	127.461	129.101	53.5435	80.4269	89.4391	76.1594	111.401	80.4269	89.4391	Acss1	0.46748	0.289594	0.811679	Acss1	81.4269	90.4391	1.11068	0.0455881	9.01216	1.11068	Acss1
Acss2	ENSMUSG00000027605	protein_coding	acyl-CoA synthetase short-chain family member 2 [Source:MGI Symbol;Acc:MGI:1890410]	chr2	155517948	155585724	1	155517948	96.0429	57.5523	20.9254	86.153	7.47258	61.5028	104.13	93.2989	99.4802	126.443	13.7407	17.9475	53.6292	96.971	13.7407	17.9475	Acss2	0.803432	0.132537	0.624726	Acss2	14.7407	18.9475	1.28539	0.109034	4.20681	1.28539	Acss2
Acta1	ENSMUSG00000031972	protein_coding	actin, alpha 1, skeletal muscle [Source:MGI Symbol;Acc:MGI:87902]	chr8	123891769	123894751	-1	123894751	2.12192	2.04286	1.50444	1.78052	54.9998	0.660946	0.437239	0.25614	0.539871	1.29879	9.40154	2.27609	12.4899	0.638596	9.40154	2.27609	Acta1	-4.34737	1	1	Acta1	10.4015	3.27609	0.314962	-0.501742	-7.12545	-3.17499	Acta1
Acta2	ENSMUSG00000035783	protein_coding	actin, alpha 2, smooth muscle, aorta [Source:MGI Symbol;Acc:MGI:87909]	chr19	34241090	34255590	-1	34255590	15.9318	15.1101	9.40275	5.3011	27.4798	4.1744	2.95977	1.98508	3.20323	1.46637	112.895	12.164	14.6451	2.75777	112.895	12.164	Acta2	-2.49131	1.68193e-05	0.00165402	Acta2	113.895	13.164	0.115581	-0.937115	-100.731	-8.65197	Acta2
Actb	ENSMUSG00000029580	protein_coding	actin, beta [Source:MGI Symbol;Acc:MGI:87904]	chr5	142903115	142906754	-1	142906754	854.542	1318.07	615.316	634.797	580.009	781.064	909.256	863.799	729.258	878.65	723.919	937.002	800.546	832.405	723.919	937.002	Actb	-0.0496805	0.852908	1	Actb	724.919	938.002	1.29394	0.111915	213.084	1.29394	Actb
Actc1	ENSMUSG00000068614	protein_coding	actin, alpha, cardiac muscle 1 [Source:MGI Symbol;Acc:MGI:87905]	chr2	114047282	114053548	-1	114053548	2.53934	2.07808	3.14565	7.32442	7.23153	6.36595	5.48231	3.2978	4.53492	3.68688	5.93781	11.3058	4.4638	4.67357	5.93781	11.3058	Actc1	0.0047992	0.992741	1	Actc1	6.93781	12.3058	1.77373	0.248888	5.368	1.77373	Actc1
Actg1	ENSMUSG00000062825	protein_coding	actin, gamma, cytoplasmic 1 [Source:MGI Symbol;Acc:MGI:87906]	chr11	120345690	120348542	-1	120348542	2703.22	3174.5	2225.24	3908.73	2712.95	3130.07	3427.15	3323.8	2361.22	3070.16	2561.94	3366.3	2944.93	3062.48	2561.94	3366.3	Actg1	-0.0245602	0.897674	1	Actg1	2562.94	3367.3	1.31384	0.118543	804.359	1.31384	Actg1
Actg2	ENSMUSG00000059430	protein_coding	actin, gamma 2, smooth muscle, enteric [Source:MGI Symbol;Acc:MGI:104589]	chr6	83512905	83536265	-1	83536265	1.04357	0.915765	0.410302	3.52058	0	0.0347866	0.70631	0	0	0	3.57791	0.410442	1.17804	0.148219	3.57791	0.410442	Actg2	-3.05282	0.195784	0.709169	Actg2	4.57791	1.41044	0.308097	-0.511312	-3.16747	-3.24573	Actg2
Actl6a	ENSMUSG00000027671	protein_coding	actin-like 6A [Source:MGI Symbol;Acc:MGI:1861453]	chr3	32706298	32726973	1	32706298	83.1722	97.8107	113.756	93.6797	146.117	78.2004	112.774	106.33	91.3102	102.646	173.909	45.2979	106.907	98.2521	173.909	45.2979	Actl6a	-0.211193	0.362856	0.873092	Actl6a	174.909	46.2979	0.264696	-0.577252	-128.612	-3.77791	Actl6a
Actn1	ENSMUSG00000015143	protein_coding	actinin, alpha 1 [Source:MGI Symbol;Acc:MGI:2137706]	chr12	80167547	80260371	-1	80260371	8.76596	8.38277	7.62478	24.7654	15.1862	13.6364	6.69313	6.94779	10.7614	12.7365	14.3497	7.35065	12.945	10.155	14.3497	7.35065	Actn1	-0.40911	0.406341	0.900749	Actn1	15.3497	8.35065	0.544026	-0.26438	-6.99907	-1.83815	Actn1
Actn2	ENSMUSG00000052374	protein_coding	actinin alpha 2 [Source:MGI Symbol;Acc:MGI:109192]	chr13	12269426	12340760	-1	12340760	4.62648	4.57882	0.0683836	1.21399	1.76771	4.48748	6.79403	2.27324	3.52716	12.1499	0.380629	0.63432	2.45108	5.84637	0.380629	0.63432	Actn2	1.17198	0.224039	0.744218	Actn2	1.38063	1.63432	1.18375	0.07326	0.253691	1.18375	Actn2
Actn4	ENSMUSG00000054808	protein_coding	actinin alpha 4 [Source:MGI Symbol;Acc:MGI:1890773]	chr7	28893248	28962340	-1	28962340	423.27	214.5	249.156	364.44	595.998	358.407	417.564	256.812	408.322	542.683	227.388	245.818	369.473	396.758	227.388	245.818	Actn4	0.0453184	0.87307	1	Actn4	228.388	246.818	1.08069	0.0337031	18.4297	1.08069	Actn4
Actr10	ENSMUSG00000021076	protein_coding	ARP10 actin-related protein 10 [Source:MGI Symbol;Acc:MGI:1891654]	chr12	70937857	70964718	1	70937857	90.0946	102.213	54.5701	119.133	93.4474	117.335	115.835	116.896	98.4365	104.866	115.216	111.603	91.8917	110.674	115.216	111.603	Actr10	0.190178	0.414703	0.907316	Actr10	116.216	112.603	0.968907	-0.0137177	-3.61347	-1.03209	Actr10
Actr1a	ENSMUSG00000025228	protein_coding	ARP1 actin-related protein 1A, centractin alpha [Source:MGI Symbol;Acc:MGI:1858964]	chr19	46376811	46395748	-1	46395748	114.097	97.7755	114.543	158.993	177.815	140.016	193.764	212.724	183.988	180.825	127.891	227.497	132.644	182.263	127.891	227.497	Actr1a	0.385201	0.072124	0.489279	Actr1a	128.891	228.497	1.77279	0.248656	99.6055	1.77279	Actr1a
Actr1b	ENSMUSG00000037351	protein_coding	ARP1 actin-related protein 1B, centractin beta [Source:MGI Symbol;Acc:MGI:1917446]	chr1	36698114	36714422	-1	36714422	101.156	77.6991	109.072	99.7902	90.7958	89.9582	93.5692	92.9147	87.747	65.6934	0.418692	43.3576	95.7027	85.9765	0.418692	43.3576	Actr1b	-0.232563	0.202833	0.718637	Actr1b	1.41869	44.3576	31.2666	1.49508	42.9389	31.2666	Actr1b
Actr2	ENSMUSG00000020152	protein_coding	ARP2 actin-related protein 2 [Source:MGI Symbol;Acc:MGI:1913963]	chr11	20062304	20112913	-1	20112913	387.267	342.707	405.72	346.716	280.422	421.023	433.035	430.635	425.706	396.632	475.748	556.112	352.567	421.406	475.748	556.112	Actr2	0.173427	0.253099	0.776743	Actr2	476.748	557.112	1.16857	0.0676532	80.3635	1.16857	Actr2
Actr3	ENSMUSG00000026341	protein_coding	ARP3 actin-related protein 3 [Source:MGI Symbol;Acc:MGI:1921367]	chr1	125392905	125435727	-1	125435727	1686.65	1000.09	1121.77	1038.33	382.226	1515.41	1544.06	1497.36	1329.95	1297.32	931.78	1181.66	1045.81	1436.82	931.78	1181.66	Actr3	0.389762	0.187671	0.697709	Actr3	932.78	1182.66	1.26789	0.103082	249.883	1.26789	Actr3
Actr3b	ENSMUSG00000056367	protein_coding	ARP3 actin-related protein 3B [Source:MGI Symbol;Acc:MGI:2661120]	chr5	25759997	25850688	1	25759997	1.35664	6.62168	12.8561	0	0.642802	3.79174	2.55617	0	0.0719828	17.387	0.0761258	0	4.29545	4.76137	0.0761258	0	Actr3b	-0.0120661	0.994027	1	Actr3b	1.07613	1	0.929259	-0.0318631	-0.0761258	-1.07613	Actr3b
Actr5	ENSMUSG00000037761	protein_coding	ARP5 actin-related protein 5 [Source:MGI Symbol;Acc:MGI:1924748]	chr2	158624888	158639211	1	158624888	6.15704	0.633991	5.0262	4.97737	18.4404	5.49629	4.70873	10.3096	8.52996	0.586548	0	0.89551	7.047	5.92623	0	0.89551	Actr5	-0.297829	0.738692	1	Actr5	1	1.89551	1.89551	0.277726	0.89551	1.89551	Actr5
Actr6	ENSMUSG00000019948	protein_coding	ARP6 actin-related protein 6 [Source:MGI Symbol;Acc:MGI:1914269]	chr10	89711971	89732295	-1	89732295	45.4647	24.0564	30.6017	23.3491	33.4659	26.8205	26.6043	20.9074	44.8813	50.904	30.7168	8.9551	31.3876	34.0235	30.7168	8.9551	Actr6	0.0503353	0.886303	1	Actr6	31.7168	9.9551	0.313875	-0.503243	-21.7617	-3.18598	Actr6
Actr8	ENSMUSG00000015971	protein_coding	ARP8 actin-related protein 8 [Source:MGI Symbol;Acc:MGI:1860775]	chr14	29978337	30006354	1	29978337	83.9375	62.272	54.9804	88.0144	54.0757	56.3891	79.5439	88.4322	129.965	62.7607	55.7622	49.962	68.656	83.4182	55.7622	49.962	Actr8	0.2091	0.457738	0.931603	Actr8	56.7622	50.962	0.897817	-0.0468124	-5.80016	-1.11381	Actr8
Acvr1	ENSMUSG00000026836	protein_coding	activin A receptor, type 1 [Source:MGI Symbol;Acc:MGI:87911]	chr2	58388644	58567157	-1	58567157	1.04357	4.43794	30.7043	17.3601	6.99047	6.12245	6.05408	7.87629	2.26746	0.0837926	16.5954	3.28354	12.1073	4.48082	16.5954	3.28354	Acvr1	-1.53972	0.127164	0.616815	Acvr1	17.5954	4.28354	0.243446	-0.613597	-13.3119	-4.10769	Acvr1
Acvr1b	ENSMUSG00000000532	protein_coding	activin A receptor, type 1B [Source:MGI Symbol;Acc:MGI:1338944]	chr15	101174067	101213684	1	101174067	0.0347855	6.26947	4.27398	3.15638	6.10662	4.59184	6.08772	13.0951	3.38319	12.6108	31.5542	2.08952	3.96825	7.95374	31.5542	2.08952	Acvr1b	0.872158	0.359767	0.871158	Acvr1b	32.5542	3.08952	0.0949041	-1.02271	-29.4646	-10.5369	Acvr1b
Acvr2a	ENSMUSG00000052155	protein_coding	activin receptor IIA [Source:MGI Symbol;Acc:MGI:102806]	chr2	48814109	48903269	1	48814109	9.84431	3.7335	38.7735	30.4712	44.3132	15.7931	18.3641	19.9149	20.839	19.1466	30.869	0.485068	25.4271	18.8115	30.869	0.485068	Acvr2a	-0.507828	0.386537	0.890142	Acvr2a	31.869	1.48507	0.0465991	-1.33162	-30.384	-21.4596	Acvr2a
Acvr2b	ENSMUSG00000061393	protein_coding	activin receptor IIB [Source:MGI Symbol;Acc:MGI:87912]	chr9	119402118	119434995	1	119402118	0.452212	0.0704434	0.205151	4.61317	0.0803503	0.974026	0.941746	2.11315	0.0719828	0	0.114189	6.3432	1.08427	0.820181	0.114189	6.3432	Acvr2b	-0.41207	0.809091	1	Acvr2b	1.11419	7.3432	6.59062	0.818926	6.22901	6.59062	Acvr2b
Acvrl1	ENSMUSG00000000530	protein_coding	activin A receptor, type II-like 1 [Source:MGI Symbol;Acc:MGI:1338946]	chr15	101128522	101145336	1	101128522	22.8889	48.1833	50.0568	29.4595	188.1	76.8089	62.1553	58.2077	64.3886	53.2083	0.190315	101.267	67.7377	62.9538	0.190315	101.267	Acvrl1	-0.193846	0.708073	1	Acvrl1	1.19031	102.267	85.9162	1.93408	101.077	85.9162	Acvrl1
Acy1	ENSMUSG00000023262	protein_coding	aminoacylase 1 [Source:MGI Symbol;Acc:MGI:87913]	chr9	106432981	106438319	-1	106438319	12.1054	47.1619	18.2926	14.8916	8.87871	12.6971	23.1064	30.6087	20.767	0.0418963	22.1907	63.5439	20.266	17.4442	22.1907	63.5439	Acy1	-0.367373	0.691913	1	Acy1	23.1907	64.5439	2.78318	0.444542	41.3532	2.78318	Acy1
Acy3	ENSMUSG00000024866	protein_coding	aspartoacylase (aminoacylase) 3 [Source:MGI Symbol;Acc:MGI:1918920]	chr19	3986570	3990007	1	3986570	0	3.02907	4.00044	12.2209	1.16508	0.10436	0.672676	2.84955	0.395905	0.0837926	0	4.40293	4.08309	0.821257	0	4.40293	Acy3	-2.39188	0.0955589	0.550204	Acy3	1	5.40293	5.40293	0.732629	4.40293	5.40293	Acy3
Acyp1	ENSMUSG00000008822	protein_coding	acylphosphatase 1, erythrocyte (common) type [Source:MGI Symbol;Acc:MGI:1913454]	chr12	85272398	85288438	-1	85288438	19.9669	14.617	14.4973	10.238	5.30312	7.82699	8.00484	7.87629	16.9519	9.34288	0.609007	8.05959	12.9245	10.0006	0.609007	8.05959	Acyp1	-0.453414	0.353392	0.86866	Acyp1	1.60901	9.05959	5.63055	0.750551	7.45059	5.63055	Acyp1
Acyp2	ENSMUSG00000060923	protein_coding	acylphosphatase 2, muscle type [Source:MGI Symbol;Acc:MGI:1922822]	chr11	30505991	30649587	-1	30649587	0.104357	0.8101	2.70115	2.91358	0.682977	1.14796	1.31172	0.992541	0	0.0837926	0.0380629	1.64177	1.44243	0.707202	0.0380629	1.64177	Acyp2	-1.12387	0.442402	0.92406	Acyp2	1.03806	2.64177	2.5449	0.405671	1.60371	2.5449	Acyp2
Ada	ENSMUSG00000017697	protein_coding	adenosine deaminase [Source:MGI Symbol;Acc:MGI:87916]	chr2	163726584	163750239	-1	163750239	10.8531	15.4623	10.1892	23.1468	38.4878	9.46196	12.4109	23.853	15.5483	7.66703	48.1877	13.8431	19.6278	13.7882	48.1877	13.8431	Ada	-0.585693	0.258757	0.782519	Ada	49.1877	14.8431	0.301765	-0.520332	-34.3446	-3.31384	Ada
Adal	ENSMUSG00000027259	protein_coding	adenosine deaminase-like [Source:MGI Symbol;Acc:MGI:1923144]	chr2	121140428	121156680	1	121140428	33.2202	2.4303	2.42762	31.6447	0.883853	13.1146	12.9154	12.4548	10.6175	16.172	1.48445	26.9399	14.1213	13.0548	1.48445	26.9399	Adal	-0.0989247	0.908094	1	Adal	2.48445	27.9399	11.2459	1.05099	25.4555	11.2459	Adal
Adam10	ENSMUSG00000054693	protein_coding	a disintegrin and metallopeptidase domain 10 [Source:MGI Symbol;Acc:MGI:109548]	chr9	70678997	70780229	1	70678997	181.441	200.975	193.081	141.551	91.5993	239.576	202.644	265.041	223.866	207.261	384.968	205.146	161.73	227.677	384.968	205.146	Adam10	0.398366	0.122447	0.607252	Adam10	385.968	206.146	0.534102	-0.272376	-179.822	-1.8723	Adam10
Adam11	ENSMUSG00000020926	protein_coding	a disintegrin and metallopeptidase domain 11 [Source:MGI Symbol;Acc:MGI:1098667]	chr11	102761439	102780262	1	102761439	16.6971	1.6202	0.718028	0	6.1468	4.87013	0	0.0320175	0	0.0418963	0	0	5.03642	0.988809	0	0	Adam11	-2.317	0.248217	0.771756	Adam11	1	1	1	0	0	1	Adam11
Adam12	ENSMUSG00000054555	protein_coding	a disintegrin and metallopeptidase domain 12 (meltrin alpha) [Source:MGI Symbol;Acc:MGI:105378]	chr7	133883199	134232146	-1	134232146	0	1.79631	0	0	0	0	0	0	0.0719828	0	0	10.2611	0.359262	0.0143966	0	10.2611	Adam12	-4.91163	1	1	Adam12	1	11.2611	11.2611	1.05158	10.2611	11.2611	Adam12
Adam15	ENSMUSG00000028041	protein_coding	a disintegrin and metallopeptidase domain 15 (metargidin) [Source:MGI Symbol;Acc:MGI:1333882]	chr3	89338542	89349996	-1	89349996	59.4485	179.032	133.793	246.966	220.602	170.455	109.613	184.324	80.1168	183.883	163.48	251.713	167.968	145.678	163.48	251.713	Adam15	-0.29558	0.447907	0.925369	Adam15	164.48	252.713	1.53643	0.186514	88.2328	1.53643	Adam15
Adam17	ENSMUSG00000052593	protein_coding	a disintegrin and metallopeptidase domain 17 [Source:MGI Symbol;Acc:MGI:1096335]	chr12	21323509	21373632	-1	21373632	86.8247	94.8873	152.256	108.895	95.6972	168.506	137.159	115.167	144.146	117.477	177.906	183.729	107.712	136.491	177.906	183.729	Adam17	0.249636	0.298322	0.820664	Adam17	178.906	184.729	1.03255	0.0139097	5.82281	1.03255	Adam17
Adam19	ENSMUSG00000011256	protein_coding	a disintegrin and metallopeptidase domain 19 (meltrin beta) [Source:MGI Symbol;Acc:MGI:105377]	chr11	46055992	46147343	1	46055992	129.994	62.5538	108.593	69.8855	43.7507	132.259	125.219	101.047	126.33	186.816	0.152252	32.5369	82.9554	134.334	0.152252	32.5369	Adam19	0.628771	0.0456461	0.39556	Adam19	1.15225	33.5369	29.1055	1.46398	32.3846	29.1055	Adam19
Adam1a	ENSMUSG00000072647	protein_coding	a disintegrin and metallopeptidase domain 1a [Source:MGI Symbol;Acc:MGI:2429504]	chr5	121518576	121545482	-1	121545482	6.36575	3.2404	16.5488	0.0404664	17.1548	1.25232	1.44625	5.82718	0.0359914	0	0.0380629	0	8.67005	1.71235	0.0380629	0	Adam1a	-2.42419	0.0893522	0.533621	Adam1a	1.03806	1	0.963333	-0.0162237	-0.0380629	-1.03806	Adam1a
Adam21	ENSMUSG00000008438	protein_coding	a disintegrin and metallopeptidase domain 21 [Source:MGI Symbol;Acc:MGI:1861229]	chr12	81558584	81568474	-1	81568474	0	0	0	0	0	1.94805	0	0	0	0.167585	0	0.0746259	0	0.423127	0	0.0746259	Adam21	6.02049	1	1	Adam21	1	1.07463	1.07463	0.0312573	0.0746259	1.07463	Adam21
Adam22	ENSMUSG00000040537	protein_coding	a disintegrin and metallopeptidase domain 22 [Source:MGI Symbol;Acc:MGI:1340046]	chr5	8072352	8368160	-1	8368160	18.3668	12.3276	28.6869	28.7716	0.883853	7.86178	6.62586	16.6811	3.99504	0	43.2395	3.54473	17.8074	7.03276	43.2395	3.54473	Adam22	-1.41466	0.189684	0.701055	Adam22	44.2395	4.54473	0.10273	-0.988302	-39.6947	-9.73424	Adam22
Adam23	ENSMUSG00000025964	protein_coding	a disintegrin and metallopeptidase domain 23 [Source:MGI Symbol;Acc:MGI:1345162]	chr1	63445891	63596276	1	63445891	5.14826	0.352217	0	0	12.2936	1.49583	0.403606	3.58596	1.04375	0.167585	0	0.186565	3.55881	1.33934	0	0.186565	Adam23	-1.42834	0.395755	0.894762	Adam23	1	1.18656	1.18656	0.0742914	0.186565	1.18656	Adam23
Adam28	ENSMUSG00000014725	protein_coding	a disintegrin and metallopeptidase domain 28 [Source:MGI Symbol;Acc:MGI:105988]	chr14	68606027	68655842	-1	68655842	0	2.81774	0	0	0.803503	0	0	0.0320175	0	0	0	0.0373129	0.724248	0.00640349	0	0.0373129	Adam28	-7.02246	0.0339094	0.347631	Adam28	1	1.03731	1.03731	0.0159098	0.0373129	1.03731	Adam28
Adam33	ENSMUSG00000027318	protein_coding	a disintegrin and metallopeptidase domain 33 [Source:MGI Symbol;Acc:MGI:1341813]	chr2	131050591	131063814	-1	131063814	0	2.81774	8.99245	6.79836	0	19.4109	6.79403	20.8754	12.9929	0	31.5542	15.4476	3.72171	12.0146	31.5542	15.4476	Adam33	1.57503	0.329162	0.851345	Adam33	32.5542	16.4476	0.505237	-0.296505	-16.1066	-1.97927	Adam33
Adam4	ENSMUSG00000072972	protein_coding	a disintegrin and metallopeptidase domain 4 [Source:MGI Symbol;Acc:MGI:104731]	chr12	81419443	81421946	-1	81421946	0.31307	0	2.25666	5.09877	0	0.173933	1.54715	1.05658	0	0	0	0	1.5337	0.555533	0	0	Adam4	-1.52298	0.510993	0.954372	Adam4	1	1	1	0	0	1	Adam4
Adam8	ENSMUSG00000025473	protein_coding	a disintegrin and metallopeptidase domain 8 [Source:MGI Symbol;Acc:MGI:107825]	chr7	139978932	139992562	-1	139992562	91.6251	253.455	110.781	111.323	132.016	128.432	155.96	247.111	112.833	148.187	89.7524	260.22	139.84	158.505	89.7524	260.22	Adam8	0.0590035	0.869598	1	Adam8	90.7524	261.22	2.87839	0.459149	170.468	2.87839	Adam8
Adam9	ENSMUSG00000031555	protein_coding	a disintegrin and metallopeptidase domain 9 (meltrin gamma) [Source:MGI Symbol;Acc:MGI:105376]	chr8	24949611	25016927	-1	25016927	61.0138	86.0467	234.077	119.376	193.363	152.539	78.9722	88.112	87.819	117.184	187.612	139.812	138.775	104.925	187.612	139.812	Adam9	-0.497189	0.199543	0.714436	Adam9	188.612	140.812	0.746567	-0.126931	-47.8006	-1.33946	Adam9
Adamdec1	ENSMUSG00000022057	protein_coding	ADAM-like, decysin 1 [Source:MGI Symbol;Acc:MGI:1917650]	chr14	68563380	68582095	-1	68582095	0	27.4377	35.4569	3.76338	0.0401751	9.49675	20.2812	55.5503	0.0719828	49.5633	77.1916	8.47004	13.3396	26.9927	77.1916	8.47004	Adamdec1	0.835431	0.631147	1	Adamdec1	78.1916	9.47004	0.121113	-0.916808	-68.7216	-8.25674	Adamdec1
Adamts1	ENSMUSG00000022893	protein_coding	a disintegrin-like and metallopeptidase (reprolysin type) with thrombospondin type 1 motif, 1 [Source:MGI Symbol;Acc:MGI:109249]	chr16	85793827	85803113	-1	85803113	0.243499	0	22.635	53.2943	142.903	0.20872	0.807211	0.25614	0	0.0418963	1.44639	0	43.8151	0.262793	1.44639	0	Adamts1	-7.44487	3.29714e-05	0.00291819	Adamts1	2.44639	1	0.408765	-0.388526	-1.44639	-2.44639	Adamts1
Adamts10	ENSMUSG00000024299	protein_coding	a disintegrin-like and metallopeptidase (reprolysin type) with thrombospondin type 1 motif, 10 [Source:MGI Symbol;Acc:MGI:2449112]	chr17	33524204	33553782	1	33524204	124.115	75.8324	120.56	56.046	88.3853	120.744	148.359	163.161	125.034	211.116	8.29772	25.3728	92.9878	153.683	8.29772	25.3728	Adamts10	0.648077	0.0200204	0.272048	Adamts10	9.29772	26.3728	2.83648	0.45278	17.0751	2.83648	Adamts10
Adamts14	ENSMUSG00000059901	protein_coding	a disintegrin-like and metallopeptidase (reprolysin type) with thrombospondin type 1 motif, 14 [Source:MGI Symbol;Acc:MGI:2179942]	chr10	61197112	61273438	-1	61273438	5.56569	0	1.60702	12.3423	23.7435	7.09647	12.1754	0.0320175	0.107974	9.30098	9.74411	14.1043	8.65169	5.74258	9.74411	14.1043	Adamts14	-0.623317	0.665359	1	Adamts14	10.7441	15.1043	1.40582	0.14793	4.36018	1.40582	Adamts14
Adamts19	ENSMUSG00000053441	protein_coding	a disintegrin-like and metallopeptidase (reprolysin type) with thrombospondin type 1 motif, 19 [Source:MGI Symbol;Acc:MGI:2442875]	chr18	58836667	59054060	1	58836667	0	0	0.0341918	0	3.45506	0	0	0	0.107974	0	0	0	0.697851	0.0215948	0	0	Adamts19	-5.09085	1	1	Adamts19	1	1	1	0	0	1	Adamts19
Adamts2	ENSMUSG00000036545	protein_coding	a disintegrin-like and metallopeptidase (reprolysin type) with thrombospondin type 1 motif, 2 [Source:MGI Symbol;Acc:MGI:1347356]	chr11	50602084	50807573	1	50602084	0.0695711	0	3.00888	0.0404664	11.4097	0	0.739944	1.02456	0.107974	0.0418963	0	0.0746259	2.90573	0.382875	0	0.0746259	Adamts2	-3.00439	0.116011	0.593566	Adamts2	1	1.07463	1.07463	0.0312573	0.0746259	1.07463	Adamts2
Adamts4	ENSMUSG00000006403	protein_coding	a disintegrin-like and metallopeptidase (reprolysin type) with thrombospondin type 1 motif, 4 [Source:MGI Symbol;Acc:MGI:1339949]	chr1	171250421	171260637	1	171250421	0	0	0	10.4403	11.1687	0.278293	0.0336338	0	0	0	0	0	4.3218	0.0623854	0	0	Adamts4	-6.13394	0.0201554	0.272766	Adamts4	1	1	1	0	0	1	Adamts4
Adamts5	ENSMUSG00000022894	protein_coding	a disintegrin-like and metallopeptidase (reprolysin type) with thrombospondin type 1 motif, 5 (aggrecanase-2) [Source:MGI Symbol;Acc:MGI:1346321]	chr16	85856173	85901828	-1	85901828	0.0347855	0.0352217	0.0341918	0.0404664	3.01314	0	0.0336338	0.0320175	0.0359914	0.209482	0.0380629	0.0373129	0.63156	0.0622249	0.0380629	0.0373129	Adamts5	-3.39843	1	1	Adamts5	1.03806	1.03731	0.999278	-0.000313884	-0.000749984	-1.00072	Adamts5
Adamts6	ENSMUSG00000046169	protein_coding	a disintegrin-like and metallopeptidase (reprolysin type) with thrombospondin type 1 motif, 6 [Source:MGI Symbol;Acc:MGI:1347348]	chr13	104287835	104496695	1	104287835	7.96589	2.85296	0	1.82099	15.1862	11.6535	11.7382	12.775	10.9774	32.5534	0.26644	0.410442	5.56521	15.9395	0.26644	0.410442	Adamts6	1.48188	0.148388	0.644054	Adamts6	1.26644	1.41044	1.11371	0.0467705	0.144002	1.11371	Adamts6
Adamts9	ENSMUSG00000030022	protein_coding	a disintegrin-like and metallopeptidase (reprolysin type) with thrombospondin type 1 motif, 9 [Source:MGI Symbol;Acc:MGI:1916320]	chr6	92772699	92943492	-1	92943492	0.243499	0.281774	0	1.41632	2.00876	0.0695733	1.17718	0.0320175	0	0	0	0	0.790071	0.255755	0	0	Adamts9	-1.69337	0.45387	0.929231	Adamts9	1	1	1	0	0	1	Adamts9
Adamtsl4	ENSMUSG00000015850	protein_coding	ADAMTS-like 4 [Source:MGI Symbol;Acc:MGI:2389008]	chr3	95676201	95687917	-1	95687917	12.6619	35.9614	71.0848	21.6495	110.441	34.7866	26.7389	17.4815	26.8136	0.335171	87.088	27.2011	50.3598	21.2312	87.088	27.2011	Adamtsl4	-1.35187	0.0943145	0.547494	Adamtsl4	88.088	28.2011	0.320147	-0.49465	-59.8868	-3.12356	Adamtsl4
Adamtsl5	ENSMUSG00000043822	protein_coding	ADAMTS-like 5 [Source:MGI Symbol;Acc:MGI:1913798]	chr10	80339110	80348412	-1	80348412	5.14826	2.28941	12.5142	3.23731	16.4316	2.71336	2.01803	3.97016	0.0719828	0.0418963	0.0380629	0.0373129	7.92416	1.76309	0.0380629	0.0373129	Adamtsl5	-2.24289	0.0424506	0.382603	Adamtsl5	1.03806	1.03731	0.999278	-0.000313884	-0.000749984	-1.00072	Adamtsl5
Adap1	ENSMUSG00000056413	protein_coding	ArfGAP with dual PH domains 1 [Source:MGI Symbol;Acc:MGI:2442201]	chr5	139271876	139325622	-1	139325622	18.1581	7.11479	14.8393	13.7586	7.35205	8.45315	11.0655	15.6245	10.5095	4.98566	0.0380629	18.9923	12.2445	10.1277	0.0380629	18.9923	Adap1	-0.332844	0.482837	0.939129	Adap1	1.03806	19.9923	19.2592	1.28464	18.9542	19.2592	Adap1
Adap2	ENSMUSG00000020709	protein_coding	ArfGAP with dual PH domains 2 [Source:MGI Symbol;Acc:MGI:2663075]	chr11	80154105	80178958	1	80154105	10.0182	8.73499	30.9778	17.2792	15.9495	47.5185	25.8308	20.9714	24.6901	6.70341	78.7522	60.2977	16.5919	25.1428	78.7522	60.2977	Adap2	0.510376	0.360091	0.871158	Adap2	79.7522	61.2977	0.768602	-0.114298	-18.4545	-1.30106	Adap2
Adar	ENSMUSG00000027951	protein_coding	adenosine deaminase, RNA-specific [Source:MGI Symbol;Acc:MGI:1889575]	chr3	89715022	89753446	1	89715022	105.574	47.1971	30.4649	97.7668	38.0459	104.882	106.115	95.0598	104.195	161.301	15.9864	91.7152	63.8098	114.31	15.9864	91.7152	Adar	0.800211	0.024159	0.295603	Adar	16.9864	92.7152	5.45819	0.737049	75.7288	5.45819	Adar
Adarb1	ENSMUSG00000020262	protein_coding	adenosine deaminase, RNA-specific, B1 [Source:MGI Symbol;Acc:MGI:891999]	chr10	77290726	77418270	-1	77418270	0	0.105665	0.102575	6.02949	6.70925	0.382653	6.05408	2.72148	0.143966	3.56119	141.099	0	2.5894	2.57267	141.099	0	Adarb1	-0.0522286	0.973426	1	Adarb1	142.099	1	0.00703734	-2.15259	-141.099	-142.099	Adarb1
Adat1	ENSMUSG00000031949	protein_coding	adenosine deaminase, tRNA-specific 1 [Source:MGI Symbol;Acc:MGI:1353631]	chr8	111966908	111992302	-1	111992302	13.1837	7.36134	0.478685	16.5103	0.0803503	10.3316	9.68653	2.91359	15.5483	0.46086	0	5.37306	7.52288	7.78818	0	5.37306	Adat1	0.00858655	0.993863	1	Adat1	1	6.37306	6.37306	0.804348	5.37306	6.37306	Adat1
Adat2	ENSMUSG00000019808	protein_coding	adenosine deaminase, tRNA-specific 2 [Source:MGI Symbol;Acc:MGI:1914007]	chr10	13552894	13563376	1	13552894	5.0439	1.76109	0.273535	2.75172	5.94592	1.91326	3.59882	4.19429	5.21875	6.15876	0	1.49252	3.15523	4.21678	0	1.49252	Adat2	0.382008	0.642879	1	Adat2	1	2.49252	2.49252	0.396638	1.49252	2.49252	Adat2
Adat3	ENSMUSG00000113640	protein_coding	adenosine deaminase, tRNA-specific 3 [Source:MGI Symbol;Acc:MGI:1924344]	chr10	80602880	80607654	1	80602880	11.9662	9.05198	17.5404	3.60151	16.4718	1.32189	8.71115	13.6715	6.58642	11.9405	1.56058	1.11939	11.7264	8.44628	1.56058	1.11939	Adat3	-0.563681	0.405043	0.900346	Adat3	2.56058	2.11939	0.827699	-0.0821278	-0.441192	-1.20817	Adat3
Adck1	ENSMUSG00000021044	protein_coding	aarF domain containing kinase 1 [Source:MGI Symbol;Acc:MGI:1919363]	chr12	88360554	88461724	1	88360554	18.0189	17.2939	12.5484	13.7181	20.1277	28.525	25.8644	31.9854	28.5772	34.2712	0.114189	32.1264	16.3414	29.8446	0.114189	32.1264	Adck1	0.789501	0.00344794	0.092041	Adck1	1.11419	33.1264	29.7314	1.47322	32.0122	29.7314	Adck1
Adck2	ENSMUSG00000046947	protein_coding	aarF domain containing kinase 2 [Source:MGI Symbol;Acc:MGI:1889336]	chr6	39573873	39588769	1	39573873	22.3671	29.4806	14.6341	56.3697	9.03941	37.8826	30.1695	39.4775	46.105	45.8346	33.5334	33.6936	26.3782	39.8938	33.5334	33.6936	Adck2	0.523442	0.263074	0.788391	Adck2	34.5334	34.6936	1.00464	0.00200938	0.160148	1.00464	Adck2
Adck5	ENSMUSG00000022550	protein_coding	aarF domain containing kinase 5 [Source:MGI Symbol;Acc:MGI:2679274]	chr15	76576358	76595816	1	76576358	41.4296	29.9385	41.3037	47.022	36.9611	32.3168	25.3599	36.2117	66.5841	41.4774	10.3531	6.94021	39.331	40.39	10.3531	6.94021	Adck5	-0.0357468	0.908402	1	Adck5	11.3531	7.94021	0.699386	-0.155283	-3.41291	-1.42983	Adck5
Adcy3	ENSMUSG00000020654	protein_coding	adenylate cyclase 3 [Source:MGI Symbol;Acc:MGI:99675]	chr12	4133103	4213525	1	4133103	8.03546	16.7303	26.0542	65.8793	0.803503	13.7755	44.3966	35.3153	17.1319	19.2304	48.0735	9.29092	23.5006	25.9699	48.0735	9.29092	Adcy3	0.0659591	0.933175	1	Adcy3	49.0735	10.2909	0.209704	-0.678393	-38.7825	-4.76862	Adcy3
Adcy4	ENSMUSG00000022220	protein_coding	adenylate cyclase 4 [Source:MGI Symbol;Acc:MGI:99674]	chr14	55769057	55784095	-1	55784095	0	15.1101	0.136767	4.73457	65.2444	6.64425	1.37899	6.37147	14.6845	6.61962	0.0380629	0.149252	17.0452	7.13976	0.0380629	0.149252	Adcy4	-1.34776	0.304083	0.827671	Adcy4	1.03806	1.14925	1.10711	0.0441915	0.111189	1.10711	Adcy4
Adcy6	ENSMUSG00000022994	protein_coding	adenylate cyclase 6 [Source:MGI Symbol;Acc:MGI:87917]	chr15	98589973	98610076	-1	98610076	10.9922	4.19138	4.44494	7.44582	32.0196	3.40909	3.73335	11.4943	2.80733	9.67805	0	0.746259	11.8188	6.22442	0	0.746259	Adcy6	-0.969842	0.183289	0.693686	Adcy6	1	1.74626	1.74626	0.242109	0.746259	1.74626	Adcy6
Adcy7	ENSMUSG00000031659	protein_coding	adenylate cyclase 7 [Source:MGI Symbol;Acc:MGI:102891]	chr8	88272403	88329962	1	88272403	307.887	220.664	262.525	410.208	39.0101	333.326	315.149	443.314	414.549	451.684	296.853	270.967	248.059	391.604	296.853	270.967	Adcy7	0.590335	0.166629	0.671306	Adcy7	297.853	271.967	0.913091	-0.0394861	-25.8862	-1.09518	Adcy7
Adcy8	ENSMUSG00000022376	protein_coding	adenylate cyclase 8 [Source:MGI Symbol;Acc:MGI:1341110]	chr15	64697084	64922296	-1	64922296	0	0	0	7.48629	0	0	1.51352	0	0	7.49944	0	0	1.49726	1.80259	0	0	Adcy8	0.261317	0.927964	1	Adcy8	1	1	1	0	0	1	Adcy8
Adcy9	ENSMUSG00000005580	protein_coding	adenylate cyclase 9 [Source:MGI Symbol;Acc:MGI:108450]	chr16	4287529	4420498	-1	4420498	0	2.28941	0.854796	0	3.73629	4.31354	1.88349	2.36929	0.0719828	2.34619	5.7475	0	1.3761	2.1969	5.7475	0	Adcy9	0.546706	0.735946	1	Adcy9	6.7475	1	0.148203	-0.829143	-5.7475	-6.7475	Adcy9
Add1	ENSMUSG00000029106	protein_coding	adducin 1 (alpha) [Source:MGI Symbol;Acc:MGI:87918]	chr5	34573664	34632308	1	34573664	332.202	121.656	146.717	206.824	170.865	288.312	349.422	302.405	311.182	423.237	142.812	187.05	195.653	334.911	142.812	187.05	Add1	0.729918	0.0027077	0.0781467	Add1	143.812	188.05	1.30761	0.116477	44.2377	1.30761	Add1
Add2	ENSMUSG00000030000	protein_coding	adducin 2 (beta) [Source:MGI Symbol;Acc:MGI:87919]	chr6	86028681	86124409	1	86028681	0	0	0.0341918	7.56722	5.62452	0	0	0.0320175	0	0.167585	0	0.0746259	2.64519	0.0399205	0	0.0746259	Add2	-6.07146	0.0151851	0.236063	Add2	1	1.07463	1.07463	0.0312573	0.0746259	1.07463	Add2
Add3	ENSMUSG00000025026	protein_coding	adducin 3 (gamma) [Source:MGI Symbol;Acc:MGI:1351615]	chr19	53140443	53247399	1	53140443	264.127	139.443	168.942	237.255	103.21	166.211	215.223	227.164	186.147	191.466	11.0382	102.349	182.595	197.242	11.0382	102.349	Add3	0.0516915	0.83515	1	Add3	12.0382	103.349	8.58509	0.933745	91.3111	8.58509	Add3
Adgb	ENSMUSG00000050994	protein_coding	androglobin [Source:MGI Symbol;Acc:MGI:3605549]	chr10	10335703	10472326	-1	10472326	0	0	0	0	5.14242	1.66976	0.168169	0	0	0	0	1.23133	1.02848	0.367585	0	1.23133	Adgb	-1.52524	1	1	Adgb	1	2.23133	2.23133	0.348563	1.23133	2.23133	Adgb
Adgra2	ENSMUSG00000031486	protein_coding	adhesion G protein-coupled receptor A2 [Source:MGI Symbol;Acc:MGI:1925810]	chr8	27085583	27123436	1	27085583	0	0	0.649645	0.0404664	10.1643	0	0.0672676	0.224122	1.97953	0.0837926	0.114189	0.0373129	2.17088	0.470942	0.114189	0.0373129	Adgra2	-2.28249	1	1	Adgra2	1.11419	1.03731	0.931003	-0.031049	-0.0768758	-1.07411	Adgra2
Adgra3	ENSMUSG00000029090	protein_coding	adhesion G protein-coupled receptor A3 [Source:MGI Symbol;Acc:MGI:1917943]	chr5	49959956	50059006	-1	50059006	0	0.0352217	0.0683836	0.971194	7.15118	0.0695733	1.27808	0.0640349	0.0359914	2.93274	0	0.0746259	1.64519	0.876085	0	0.0746259	Adgra3	-0.961507	0.607241	0.99608	Adgra3	1	1.07463	1.07463	0.0312573	0.0746259	1.07463	Adgra3
Adgrd1	ENSMUSG00000044017	protein_coding	adhesion G protein-coupled receptor D1 [Source:MGI Symbol;Acc:MGI:3041203]	chr5	129096750	129204599	1	129096750	0	0	0	0	9.15993	0	0	0	0	0.0418963	0	0	1.83199	0.00837926	0	0	Adgrd1	-7.81939	1	1	Adgrd1	1	1	1	0	0	1	Adgrd1
Adgre1	ENSMUSG00000004730	protein_coding	adhesion G protein-coupled receptor E1 [Source:MGI Symbol;Acc:MGI:106912]	chr17	57358691	57483527	1	57358691	159.77	155.293	480.293	386.98	49.2145	842.95	376.362	311.818	366.32	271.823	41.755	285.519	246.31	433.855	41.755	285.519	Adgre1	0.728971	0.147828	0.644054	Adgre1	42.755	286.519	6.7014	0.826166	243.764	6.7014	Adgre1
Adgre4	ENSMUSG00000032915	protein_coding	adhesion G protein-coupled receptor E4 [Source:MGI Symbol;Acc:MGI:1196464]	chr17	55749984	55853662	1	55749984	17.3232	62.9764	72.4525	42.773	0.160701	43.0311	40.2597	96.6287	21.091	0.0418963	19.945	28.5817	39.1372	40.2105	19.945	28.5817	Adgre4	-0.095954	0.943405	1	Adgre4	20.945	29.5817	1.41235	0.149944	8.63674	1.41235	Adgre4
Adgre5	ENSMUSG00000002885	protein_coding	adhesion G protein-coupled receptor E5 [Source:MGI Symbol;Acc:MGI:1347095]	chr8	83723251	83741326	-1	83741326	343.229	616.556	279.621	385.159	383.793	365.677	576.349	734.769	425.778	508.496	388.242	428.241	401.672	522.214	388.242	428.241	Adgre5	0.274601	0.333265	0.853463	Adgre5	389.242	429.241	1.10276	0.0424813	39.9988	1.10276	Adgre5
Adgrf5	ENSMUSG00000056492	protein_coding	adhesion G protein-coupled receptor F5 [Source:MGI Symbol;Acc:MGI:2182928]	chr17	43360451	43459557	1	43360451	15.1665	5.10715	7.41963	69.0762	324.173	0.41744	6.22225	1.40877	0.215948	37.0782	35.2082	9.06704	84.1885	9.06853	35.2082	9.06704	Adgrf5	-3.25828	0.0216022	0.279132	Adgrf5	36.2082	10.067	0.278032	-0.555905	-26.1412	-3.59671	Adgrf5
Adgrg1	ENSMUSG00000031785	protein_coding	adhesion G protein-coupled receptor G1 [Source:MGI Symbol;Acc:MGI:1340051]	chr8	94974751	95014217	1	94974751	3.51334	9.47464	0	0.44513	54.2766	1.21753	5.98682	1.85701	10.4015	0.0837926	0.0761258	2.57459	13.5419	3.90933	0.0761258	2.57459	Adgrg1	-1.88563	0.183412	0.693686	Adgrg1	1.07613	3.57459	3.32172	0.521363	2.49847	3.32172	Adgrg1
Adgrg2	ENSMUSG00000031298	protein_coding	adhesion G protein-coupled receptor G2 [Source:MGI Symbol;Acc:MGI:2446854]	chrX	160390690	160498070	1	160390690	0.521783	0.0352217	0	31.1187	44.1525	0	0.0672676	0	0	0.0837926	2.81666	0	15.1656	0.030212	2.81666	0	Adgrg2	-9.0127	1.37372e-06	0.000202639	Adgrg2	3.81666	1	0.262009	-0.581683	-2.81666	-3.81666	Adgrg2
Adgrg3	ENSMUSG00000060470	protein_coding	adhesion G protein-coupled receptor G3 [Source:MGI Symbol;Acc:MGI:1859670]	chr8	95017692	95045250	1	95017692	6.0179	5.3537	10.8388	22.297	20.1277	3.61781	5.04507	6.0513	5.65065	15.2503	0	0	12.927	7.12302	0	0	Adgrg3	-0.921514	0.136759	0.632156	Adgrg3	1	1	1	0	0	1	Adgrg3
Adgrg5	ENSMUSG00000061577	protein_coding	adhesion G protein-coupled receptor G5 [Source:MGI Symbol;Acc:MGI:2685955]	chr8	94923694	94943280	1	94923694	208.678	87.7725	96.079	70.9781	34.2292	130.693	153.101	192.585	175.926	213.462	0.0380629	31.4921	99.5475	173.153	0.0380629	31.4921	Adgrg5	0.74505	0.0520919	0.426564	Adgrg5	1.03806	32.4921	31.3007	1.49555	31.4541	31.3007	Adgrg5
Adgrg6	ENSMUSG00000039116	protein_coding	adhesion G protein-coupled receptor G6 [Source:MGI Symbol;Acc:MGI:1916151]	chr10	14402583	14545659	-1	14545659	28.0719	8.17144	0.888987	23.9561	2.85244	20.8024	6.62586	5.76314	1.6556	44.5358	0.91351	0.410442	12.7882	15.8766	0.91351	0.410442	Adgrg6	0.309069	0.742642	1	Adgrg6	1.91351	1.41044	0.737097	-0.132475	-0.503068	-1.35667	Adgrg6
Adgrl1	ENSMUSG00000013033	protein_coding	adhesion G protein-coupled receptor L1 [Source:MGI Symbol;Acc:MGI:1929461]	chr8	83900105	83941954	1	83900105	32.4897	6.58646	1.29929	11.6543	30.2117	15.8975	15.4715	14.2798	15.4043	14.8732	13.0936	5.7835	16.4483	15.1853	13.0936	5.7835	Adgrl1	-0.134439	0.84299	1	Adgrl1	14.0936	6.7835	0.481317	-0.317569	-7.31014	-2.07763	Adgrl1
Adgrl2	ENSMUSG00000028184	protein_coding	adhesion G protein-coupled receptor L2 [Source:MGI Symbol;Acc:MGI:2139714]	chr3	148815583	148990555	-1	148990555	5.49612	4.01528	4.00044	6.11043	41.8223	4.1744	2.55617	0.12807	0	0.0418963	8.14546	0.223878	12.2889	1.38011	8.14546	0.223878	Adgrl2	-3.21121	1	1	Adgrl2	9.14546	1.22388	0.133823	-0.873468	-7.92159	-7.47253	Adgrl2
Adgrl3	ENSMUSG00000037605	protein_coding	adhesion G protein-coupled receptor L3 [Source:MGI Symbol;Acc:MGI:2441950]	chr5	81020138	81825133	1	81020138	12.3489	18.4562	9.84724	12.8279	36.2782	4.1744	7.33217	10.7258	0.143966	2.05292	0.989636	10.2611	17.9517	4.88586	0.989636	10.2611	Adgrl3	-1.96174	0.0184768	0.261234	Adgrl3	1.98964	11.2611	5.65986	0.752806	9.27142	5.65986	Adgrl3
Adgrl4	ENSMUSG00000039167	protein_coding	adhesion G protein-coupled receptor L4 [Source:MGI Symbol;Acc:MGI:2655562]	chr3	151437887	151545086	1	151437887	0.0695711	0.0704434	1.12833	15.7819	205.536	0.0695733	4.33876	5.47499	0.179957	23.839	1.59864	0	44.5173	6.78046	1.59864	0	Adgrl4	-2.76334	1	1	Adgrl4	2.59864	1	0.384816	-0.414747	-1.59864	-2.59864	Adgrl4
Adgrv1	ENSMUSG00000069170	protein_coding	adhesion G protein-coupled receptor V1 [Source:MGI Symbol;Acc:MGI:1274784]	chr13	81095068	81633154	-1	81633154	0	0	0.0683836	0	2.73191	0	0.571775	0	0	1.25689	0.0380629	0	0.560059	0.365733	0.0380629	0	Adgrv1	-0.67377	0.81589	1	Adgrv1	1.03806	1	0.963333	-0.0162237	-0.0380629	-1.03806	Adgrv1
Adh1	ENSMUSG00000074207	protein_coding	alcohol dehydrogenase 1 (class I) [Source:MGI Symbol;Acc:MGI:87921]	chr3	138260991	138290698	1	138260991	3.75684	0.0352217	9.36856	0.0404664	0.0401751	4.59184	2.388	1.72894	0.107974	0.0418963	0.190315	0.0373129	2.64825	1.77173	0.190315	0.0373129	Adh1	-0.665483	0.68269	1	Adh1	1.19031	1.03731	0.871461	-0.059752	-0.153002	-1.1475	Adh1
Adh5	ENSMUSG00000028138	protein_coding	alcohol dehydrogenase 5 (class III), chi polypeptide [Source:MGI Symbol;Acc:MGI:87929]	chr3	138443093	138455499	1	138443093	184.92	112.428	177.045	240.735	135.913	121.405	135.242	143.278	145.333	136.959	282.16	81.4914	170.208	136.443	282.16	81.4914	Adh5	-0.384645	0.0625856	0.461903	Adh5	283.16	82.4914	0.291324	-0.535624	-200.669	-3.4326	Adh5
Adh7	ENSMUSG00000055301	protein_coding	alcohol dehydrogenase 7 (class IV), mu or sigma polypeptide [Source:MGI Symbol;Acc:MGI:87926]	chr3	138217760	138233382	1	138217760	0	0.0352217	0	0	0	0	0	2.49736	0	0	0	0	0.00704434	0.499472	0	0	Adh7	5.90584	1	1	Adh7	1	1	1	0	0	1	Adh7
Adhfe1	ENSMUSG00000025911	protein_coding	alcohol dehydrogenase, iron containing, 1 [Source:MGI Symbol;Acc:MGI:1923437]	chr1	9547948	9580673	1	9547948	0	0	0.102575	0	18.802	0	0	0	0	0	0	0	3.78091	0	0	0	Adhfe1	-9.25348	1	1	Adhfe1	1	1	1	0	0	1	Adhfe1
Adi1	ENSMUSG00000020629	protein_coding	acireductone dioxygenase 1 [Source:MGI Symbol;Acc:MGI:2144929]	chr12	28675231	28682175	1	28675231	42.8906	28.8818	43.7655	48.9239	36.6397	42.6136	48.8699	29.2319	45.2772	46.6306	0.26644	16.1565	40.2203	42.5246	0.26644	16.1565	Adi1	0.00839937	0.973186	1	Adi1	1.26644	17.1565	13.547	1.13184	15.8901	13.547	Adi1
Adipor1	ENSMUSG00000026457	protein_coding	adiponectin receptor 1 [Source:MGI Symbol;Acc:MGI:1919924]	chr1	134415378	134433351	1	134415378	239.151	155.715	282.322	200.956	342.573	256.03	264.933	216.022	272.527	263.695	241.014	207.684	244.143	254.641	241.014	207.684	Adipor1	-0.0143158	0.94808	1	Adipor1	242.014	208.684	0.862278	-0.0643525	-33.3306	-1.15972	Adipor1
Adipor2	ENSMUSG00000030168	protein_coding	adiponectin receptor 2 [Source:MGI Symbol;Acc:MGI:93830]	chr6	119353150	119417704	-1	119417704	30.1591	30.7486	59.5963	32.1303	74.7258	31.2036	27.5461	31.4411	20.5151	28.4476	176.802	63.0589	45.472	27.8307	176.802	63.0589	Adipor2	-0.794422	0.0288266	0.324711	Adipor2	177.802	64.0589	0.360281	-0.443358	-113.743	-2.77561	Adipor2
Adk	ENSMUSG00000039197	protein_coding	adenosine kinase [Source:MGI Symbol;Acc:MGI:87930]	chr14	21052574	21448569	1	21052574	67.2405	36.0318	33.9183	84.2915	148.166	38.648	35.2146	56.7029	52.6554	77.7596	83.6242	53.6933	73.9296	52.1961	83.6242	53.6933	Adk	-0.553982	0.187126	0.697709	Adk	84.6242	54.6933	0.646308	-0.189561	-29.9309	-1.54725	Adk
Adm	ENSMUSG00000030790	protein_coding	adrenomedullin [Source:MGI Symbol;Acc:MGI:108058]	chr7	110627661	110629820	1	110627661	0	0	4.13721	3.15638	4.09786	0.487013	0	1.92105	0	0.0418963	0	0.0373129	2.27829	0.489991	0	0.0373129	Adm	-2.28614	0.310692	0.833643	Adm	1	1.03731	1.03731	0.0159098	0.0373129	1.03731	Adm
Adnp	ENSMUSG00000051149	protein_coding	activity-dependent neuroprotective protein [Source:MGI Symbol;Acc:MGI:1338758]	chr2	168180986	168207112	-1	168207112	32.9071	18.2096	25.5071	24.0775	39.4922	25.3942	26.0662	32.1775	60.4655	37.4134	0.228377	44.3278	28.0387	36.3034	0.228377	44.3278	Adnp	0.305177	0.381242	0.888354	Adnp	1.22838	45.3278	36.9005	1.56703	44.0994	36.9005	Adnp
Adnp2	ENSMUSG00000053950	protein_coding	ADNP homeobox 2 [Source:MGI Symbol;Acc:MGI:2448562]	chr18	80126311	80151482	-1	80151482	21.9149	2.60641	11.7278	7.93142	2.61138	12.3145	24.0145	22.7644	12.1291	22.4983	24.3603	11.7163	9.35838	18.7442	24.3603	11.7163	Adnp2	0.975144	0.116741	0.594724	Adnp2	25.3603	12.7163	0.501425	-0.299794	-12.644	-1.99432	Adnp2
Ado	ENSMUSG00000057134	protein_coding	2-aminoethanethiol (cysteamine) dioxygenase [Source:MGI Symbol;Acc:MGI:2685083]	chr10	67544511	67549068	-1	67549068	31.0983	54.0301	28.4476	65.4746	37.845	49.1883	44.4975	64.0349	32.8241	101.012	95.005	113.506	43.3791	58.3114	95.005	113.506	Ado	0.340498	0.385672	0.889621	Ado	96.005	114.506	1.19271	0.076534	18.5009	1.19271	Ado
Adora2a	ENSMUSG00000020178	protein_coding	adenosine A2a receptor [Source:MGI Symbol;Acc:MGI:99402]	chr10	75316877	75334784	1	75316877	70.2668	45.0134	17.8481	31.2805	10.6464	46.1271	71.3037	68.9976	68.0957	81.1951	0	10.7834	35.011	67.1438	0	10.7834	Adora2a	0.876358	0.0538832	0.43261	Adora2a	1	11.7834	11.7834	1.07127	10.7834	11.7834	Adora2a
Adora2b	ENSMUSG00000018500	protein_coding	adenosine A2b receptor [Source:MGI Symbol;Acc:MGI:99403]	chr11	62248984	62266453	1	62248984	4.31341	48.6412	31.901	36.5007	7.63328	11.1317	22.3665	39.9578	36.7832	7.9184	0.152252	70.5588	25.7979	23.6315	0.152252	70.5588	Adora2b	-0.27132	0.698146	1	Adora2b	1.15225	71.5588	62.1034	1.79312	70.4065	62.1034	Adora2b
Adora3	ENSMUSG00000000562	protein_coding	adenosine A3 receptor [Source:MGI Symbol;Acc:MGI:104847]	chr3	105870858	105908926	1	105870858	0.93921	6.9739	3.96625	6.06996	0	0.730519	1.98439	2.49736	4.28298	0	0	12.6491	3.58986	1.89905	0	12.6491	Adora3	-1.06318	0.47243	0.935259	Adora3	1	13.6491	13.6491	1.1351	12.6491	13.6491	Adora3
Adpgk	ENSMUSG00000025236	protein_coding	ADP-dependent glucokinase [Source:MGI Symbol;Acc:MGI:1919391]	chr9	59291558	59324052	1	59291558	106.687	50.7193	85.1034	71.4232	34.6711	55.9717	70.3619	61.7617	61.2214	28.4057	54.8106	38.1338	69.7209	55.5445	54.8106	38.1338	Adpgk	-0.393954	0.2642	0.789983	Adpgk	55.8106	39.1338	0.70119	-0.154164	-16.6768	-1.42615	Adpgk
Adprh	ENSMUSG00000002844	protein_coding	ADP-ribosylarginine hydrolase [Source:MGI Symbol;Acc:MGI:1098234]	chr16	38444030	38452703	-1	38452703	90.7903	85.5888	94.5062	75.2675	50.1788	81.6442	96.529	107.002	82.7082	88.2755	22.4952	106.528	79.2663	91.2319	22.4952	106.528	Adprh	0.114781	0.633811	1	Adprh	23.4952	107.528	4.57662	0.660544	84.0332	4.57662	Adprh
Adprhl1	ENSMUSG00000031448	protein_coding	ADP-ribosylhydrolase like 1 [Source:MGI Symbol;Acc:MGI:2442168]	chr8	13221663	13254162	-1	13254162	0.0695711	0	0	0.0809328	0.0803503	0	0.0336338	0.0320175	0.107974	0.0837926	0	0	0.0461708	0.0514836	0	0	Adprhl1	0.148936	0.961403	1	Adprhl1	1	1	1	0	0	1	Adprhl1
Adprhl2	ENSMUSG00000042558	protein_coding	ADP-ribosylhydrolase like 2 [Source:MGI Symbol;Acc:MGI:2140364]	chr4	126316047	126321703	-1	126321703	59.7268	50.2614	23.353	93.2346	39.5323	60.2157	62.2898	68.4533	68.0597	41.0165	78.3715	43.3949	53.2216	60.007	78.3715	43.3949	Adprhl2	0.11115	0.753416	1	Adprhl2	79.3715	44.3949	0.559331	-0.252331	-34.9766	-1.78785	Adprhl2
Adprm	ENSMUSG00000020910	protein_coding	ADP-ribose/CDP-alcohol diphosphatase, manganese dependent [Source:MGI Symbol;Acc:MGI:1913608]	chr11	67037905	67052594	-1	67052594	46.4039	10.32	13.9845	21.4877	7.111	25.2551	39.2843	17.0653	28.2172	30.3329	24.7028	0.447755	19.8614	28.031	24.7028	0.447755	Adprm	0.470801	0.348334	0.865435	Adprm	25.7028	1.44776	0.0563267	-1.24929	-24.2551	-17.7536	Adprm
Adra1a	ENSMUSG00000045875	protein_coding	adrenergic receptor, alpha 1a [Source:MGI Symbol;Acc:MGI:104773]	chr14	66635251	66771168	1	66635251	0.0347855	0	0.444494	0	3.17384	0.10436	0	0	0	0.0418963	0	0	0.730623	0.0292512	0	0	Adra1a	-4.69355	0.11414	0.590535	Adra1a	1	1	1	0	0	1	Adra1a
Adra2a	ENSMUSG00000033717	protein_coding	adrenergic receptor, alpha 2a [Source:MGI Symbol;Acc:MGI:87934]	chr19	54044151	54048982	1	54044151	0	4.12094	0	0	0	0	1.17718	0.192105	0	0	0	3.91786	0.824188	0.273858	0	3.91786	Adra2a	-1.8576	1	1	Adra2a	1	4.91786	4.91786	0.691776	3.91786	4.91786	Adra2a
Adra2b	ENSMUSG00000058620	protein_coding	adrenergic receptor, alpha 2b [Source:MGI Symbol;Acc:MGI:87935]	chr2	127363208	127367221	1	127363208	0.208713	0	0	0	7.4324	0.139147	0.26907	0	0.0359914	8.67254	0	0	1.52822	1.82335	0	0	Adra2b	0.210304	1	1	Adra2b	1	1	1	0	0	1	Adra2b
Adrb1	ENSMUSG00000035283	protein_coding	adrenergic receptor, beta 1 [Source:MGI Symbol;Acc:MGI:87937]	chr19	56722199	56733113	1	56722199	1.98278	0.880543	1.09414	0	3.81664	1.35668	0.470873	1.05658	0	4.14774	0.228377	0.223878	1.55482	1.40637	0.228377	0.223878	Adrb1	-0.197486	0.900389	1	Adrb1	1.22838	1.22388	0.996337	-0.00159387	-0.0044999	-1.00368	Adrb1
Adrb2	ENSMUSG00000045730	protein_coding	adrenergic receptor, beta 2 [Source:MGI Symbol;Acc:MGI:87938]	chr18	62177816	62179959	-1	62179959	23.689	119.085	164.873	81.9849	209.031	140.886	89.3986	125.733	121.831	77.6758	180.038	157.796	119.733	111.105	180.038	157.796	Adrb2	-0.220398	0.638045	1	Adrb2	181.038	158.796	0.877146	-0.0569281	-22.2412	-1.14006	Adrb2
Adrm1	ENSMUSG00000039041	protein_coding	adhesion regulating molecule 1 [Source:MGI Symbol;Acc:MGI:1929289]	chr2	180171485	180176286	1	180171485	203.495	170.403	113.141	137.1	248.122	124.814	140.657	153.62	173.766	156.064	149.207	110.484	174.452	149.784	149.207	110.484	Adrm1	-0.294764	0.209763	0.728435	Adrm1	150.207	111.484	0.742202	-0.129478	-38.723	-1.34734	Adrm1
Adsl	ENSMUSG00000022407	protein_coding	adenylosuccinate lyase [Source:MGI Symbol;Acc:MGI:103202]	chr15	80948490	80970946	1	80948490	197.095	95.5213	69.1017	113.144	112.37	124.084	138.067	120.546	178.085	160.672	34.4089	78.096	117.446	144.291	34.4089	78.096	Adsl	0.244072	0.347116	0.864257	Adsl	35.4089	79.096	2.23379	0.349042	43.6871	2.23379	Adsl
Adss	ENSMUSG00000015961	protein_coding	adenylosuccinate synthetase, non muscle [Source:MGI Symbol;Acc:MGI:87948]	chr1	177762962	177796511	-1	177796511	141.995	73.8952	86.5395	126.215	190.189	64.9119	97.8071	115.263	90.9143	136.163	10.0105	69.4021	123.767	101.012	10.0105	69.4021	Adss	-0.350713	0.232625	0.755276	Adss	11.0105	70.4021	6.39406	0.805776	59.3915	6.39406	Adss
Adssl1	ENSMUSG00000011148	protein_coding	adenylosuccinate synthetase like 1 [Source:MGI Symbol;Acc:MGI:87947]	chr12	112620045	112641360	1	112620045	28.0719	100.558	57.2713	61.0638	118.235	53.7801	38.4771	67.6209	34.2278	29.6626	82.6346	101.379	73.0401	44.7537	82.6346	101.379	Adssl1	-0.815833	0.0575685	0.44178	Adssl1	83.6346	102.379	1.22413	0.0878259	18.7446	1.22413	Adssl1
Adtrp	ENSMUSG00000058022	protein_coding	androgen dependent TFPI regulating protein [Source:MGI Symbol;Acc:MGI:1924596]	chr13	41763148	41847684	-1	41847684	0	0	0	3.48011	3.05331	0	0	0.800436	0	0	0	0	1.30668	0.160087	0	0	Adtrp	-3.05209	0.29367	0.814107	Adtrp	1	1	1	0	0	1	Adtrp
Aebp1	ENSMUSG00000020473	protein_coding	AE binding protein 1 [Source:MGI Symbol;Acc:MGI:1197012]	chr11	5861947	5872088	1	5861947	0.0695711	0.0704434	0.0683836	0.202332	29.4484	0	0.0336338	0.160087	0.143966	1.1731	0.0380629	0	5.97182	0.302157	0.0380629	0	Aebp1	-4.35536	1	1	Aebp1	1.03806	1	0.963333	-0.0162237	-0.0380629	-1.03806	Aebp1
Aebp2	ENSMUSG00000030232	protein_coding	AE binding protein 2 [Source:MGI Symbol;Acc:MGI:1338038]	chr6	140622663	140678472	1	140622663	69.1884	49.8387	26.4645	27.0316	18.5207	35.0997	48.4999	51.1319	41.4261	98.7077	0.494818	69.8498	38.2088	54.9731	0.494818	69.8498	Aebp2	0.453243	0.299224	0.82118	Aebp2	1.49482	70.8498	47.3969	1.67575	69.355	47.3969	Aebp2
Aen	ENSMUSG00000030609	protein_coding	apoptosis enhancing nuclease [Source:MGI Symbol;Acc:MGI:1915298]	chr7	78895854	78911209	1	78895854	140.742	71.2888	45.4067	50.1783	112.611	108.395	89.0623	53.6933	79.7209	141.693	40.9176	32.3876	84.0454	94.513	40.9176	32.3876	Aen	0.115457	0.754438	1	Aen	41.9176	33.3876	0.796505	-0.0988112	-8.53001	-1.25548	Aen
AF366264	ENSMUSG00000057116	protein_coding	cDNA sequence AF366264 [Source:MGI Symbol;Acc:MGI:2667157]	chr8	13835233	13838389	-1	13838389	0	0	0	0	0	0	0	0	0	3.47739	0	0	0	0.695479	0	0	AF366264	6.7284	1	1	AF366264	1	1	1	0	0	1	AF366264
Afap1	ENSMUSG00000029094	protein_coding	actin filament associated protein 1 [Source:MGI Symbol;Acc:MGI:1917542]	chr5	35893319	36003923	1	35893319	2.53934	18.738	26.3619	10.3189	39.4922	7.37477	4.50693	11.7504	9.32177	6.11686	6.052	13.4327	19.4901	7.81415	6.052	13.4327	Afap1	-1.43208	0.0315264	0.338498	Afap1	7.052	14.4327	2.0466	0.311034	7.38065	2.0466	Afap1
Afap1l1	ENSMUSG00000033032	protein_coding	actin filament associated protein 1-like 1 [Source:MGI Symbol;Acc:MGI:2147199]	chr18	61730261	61786702	-1	61786702	6.08747	0.352217	0.136767	4.24897	94.1304	7.13126	2.2871	8.70875	14.0007	0.0837926	0.0380629	28.731	20.9912	6.44231	0.0380629	28.731	Afap1l1	-1.75527	1	1	Afap1l1	1.03806	29.731	28.6408	1.45699	28.6929	28.6408	Afap1l1
Afap1l2	ENSMUSG00000025083	protein_coding	actin filament associated protein 1-like 2 [Source:MGI Symbol;Acc:MGI:2147658]	chr19	56912361	57008228	-1	57008228	0	0	11.6252	0	14.3827	1.87848	0	0	0	0	0	0	5.20158	0.375696	0	0	Afap1l2	-3.87267	0.180658	0.690633	Afap1l2	1	1	1	0	0	1	Afap1l2
Afdn	ENSMUSG00000068036	protein_coding	afadin, adherens junction formation factor [Source:MGI Symbol;Acc:MGI:1314653]	chr17	13760539	13906150	1	13760539	7.51368	10.0382	26.8748	43.7442	50.2993	12.071	10.6955	18.1539	25.158	4.48291	0.0761258	0.186565	27.694	14.1123	0.0761258	0.186565	Afdn	-1.04626	0.0937746	0.546318	Afdn	1.07613	1.18656	1.10263	0.0424284	0.110439	1.10263	Afdn
Aff1	ENSMUSG00000029313	protein_coding	AF4/FMR2 family, member 1 [Source:MGI Symbol;Acc:MGI:1100819]	chr5	103692374	103855322	1	103692374	50.2999	22.2601	40.0044	46.1722	48.17	51.2059	35.3491	28.1754	22.7106	25.5568	148.75	21.4549	41.3813	32.5995	148.75	21.4549	Aff1	-0.399753	0.227094	0.748702	Aff1	149.75	22.4549	0.14995	-0.824055	-127.295	-6.66891	Aff1
Aff3	ENSMUSG00000037138	protein_coding	AF4/FMR2 family, member 3 [Source:MGI Symbol;Acc:MGI:106927]	chr1	38177326	38664955	-1	38664955	20.8018	3.38128	6.35968	5.86763	0.883853	3.40909	9.28293	15.0162	18.5716	23.5038	0.0761258	2.20146	7.45884	13.9567	0.0761258	2.20146	Aff3	0.887781	0.252541	0.776497	Aff3	1.07613	3.20146	2.97499	0.473485	2.12534	2.97499	Aff3
Aff4	ENSMUSG00000049470	protein_coding	AF4/FMR2 family, member 4 [Source:MGI Symbol;Acc:MGI:2136171]	chr11	53350833	53421830	1	53350833	33.8115	12.9968	30.9436	29.5405	66.1685	41.0482	44.1275	25.71	34.5877	14.2866	32.7722	17.3132	34.6922	31.952	32.7722	17.3132	Aff4	-0.179059	0.695198	1	Aff4	33.7722	18.3132	0.542257	-0.265795	-15.459	-1.84414	Aff4
Afg1l	ENSMUSG00000038302	protein_coding	AFG1 like ATPase [Source:MGI Symbol;Acc:MGI:2148801]	chr10	42312585	42478565	-1	42478565	6.81797	2.88818	2.39343	0	18.6011	7.65306	2.89251	12.1026	6.6944	12.2337	0.304503	18.8057	6.14013	8.31526	0.304503	18.8057	Afg1l	0.38611	0.721962	1	Afg1l	1.3045	19.8057	15.1826	1.18135	18.5012	15.1826	Afg1l
Afg3l1	ENSMUSG00000031967	protein_coding	AFG3-like AAA ATPase 1 [Source:MGI Symbol;Acc:MGI:1928277]	chr8	123477903	123503916	1	123477903	82.8592	36.3136	69.9223	68.3073	39.4118	40.4916	57.0093	72.9998	37.647	59.409	36.274	62.2753	59.3628	53.5113	36.274	62.2753	Afg3l1	-0.209336	0.503884	0.95118	Afg3l1	37.274	63.2753	1.69757	0.229829	26.0013	1.69757	Afg3l1
Afg3l2	ENSMUSG00000024527	protein_coding	AFG3-like AAA ATPase 2 [Source:MGI Symbol;Acc:MGI:1916847]	chr18	67404764	67449172	-1	67449172	157.405	43.2875	59.357	83.6845	81.9975	73.0867	75.4406	64.3871	98.6884	32.2183	14.9207	85.7078	85.1462	68.7642	14.9207	85.7078	Afg3l2	-0.347658	0.342991	0.861051	Afg3l2	15.9207	86.7078	5.44624	0.736097	70.7871	5.44624	Afg3l2
Afmid	ENSMUSG00000017718	protein_coding	arylformamidase [Source:MGI Symbol;Acc:MGI:2448704]	chr11	117825924	117839908	1	117825924	15.3056	11.0244	14.4289	11.7353	12.4543	16.1758	17.1532	24.4934	34.7317	14.3704	0	19.2908	12.9897	21.3849	0	19.2908	Afmid	0.639834	0.0778502	0.505398	Afmid	1	20.2908	20.2908	1.3073	19.2908	20.2908	Afmid
Afp	ENSMUSG00000054932	protein_coding	alpha fetoprotein [Source:MGI Symbol;Acc:MGI:87951]	chr5	90490737	90508907	1	90490737	7.27018	1.83153	0.75222	14.9321	17.1146	4.4179	3.39701	4.0342	14.3246	3.60308	0	8.50735	8.38013	5.95535	0	8.50735	Afp	-0.528328	0.535877	0.963908	Afp	1	9.50735	9.50735	0.978059	8.50735	9.50735	Afp
Aftph	ENSMUSG00000049659	protein_coding	aftiphilin [Source:MGI Symbol;Acc:MGI:1923012]	chr11	20685084	20741589	-1	20741589	82.2678	61.2506	103.362	93.8416	81.7966	103.108	79.9475	94.1633	151.956	40.2205	125.227	101.528	84.5037	93.8789	125.227	101.528	Aftph	0.0724236	0.826917	1	Aftph	126.227	102.528	0.812255	-0.0903077	-23.6985	-1.23114	Aftph
Aga	ENSMUSG00000031521	protein_coding	aspartylglucosaminidase [Source:MGI Symbol;Acc:MGI:104873]	chr8	53511727	53523421	1	53511727	34.3681	42.6535	22.464	53.2133	69.0611	49.2927	41.4368	33.074	60.1416	24.258	85.1848	70.9319	44.352	41.6406	85.1848	70.9319	Aga	-0.169794	0.653553	1	Aga	86.1848	71.9319	0.834624	-0.0785093	-14.2529	-1.19814	Aga
Agap1	ENSMUSG00000055013	protein_coding	ArfGAP with GTPase domain, ankyrin repeat and PH domain 1 [Source:MGI Symbol;Acc:MGI:2653690]	chr1	89454806	89897617	1	89454806	1.14792	7.2909	8.13765	13.4348	40.2153	7.72263	5.75138	6.7877	0.575862	0.251378	13.322	16.1192	14.0453	4.21779	13.322	16.1192	Agap1	-1.81051	0.0692372	0.479245	Agap1	14.322	17.1192	1.19531	0.0774788	2.79717	1.19531	Agap1
Agap2	ENSMUSG00000025422	protein_coding	ArfGAP with GTPase domain, ankyrin repeat and PH domain 2 [Source:MGI Symbol;Acc:MGI:3580016]	chr10	127075284	127093169	1	127075284	6.22661	4.15616	1.05995	4.24897	0.441927	5.87894	3.56518	7.94033	6.22651	3.81257	0.152252	0.186565	3.22672	5.48471	0.152252	0.186565	Agap2	0.710203	0.365111	0.874733	Agap2	1.15225	1.18656	1.02978	0.0127441	0.034313	1.02978	Agap2
Agap3	ENSMUSG00000023353	protein_coding	ArfGAP with GTPase domain, ankyrin repeat and PH domain 3 [Source:MGI Symbol;Acc:MGI:2183446]	chr5	24452177	24502047	1	24452177	27.7241	13.5251	20.3099	17.3196	22.257	9.74026	17.8259	10.2456	21.4509	19.6494	32.2393	24.2907	20.2272	15.7824	32.2393	24.2907	Agap3	-0.424151	0.252637	0.776497	Agap3	33.2393	25.2907	0.760868	-0.118691	-7.94857	-1.31429	Agap3
Agbl2	ENSMUSG00000040812	protein_coding	ATP/GTP binding protein-like 2 [Source:MGI Symbol;Acc:MGI:2443254]	chr2	90782727	90834437	1	90782727	0	0	0	0	0	0	0	4.51446	0.0359914	0	0	0	0	0.910091	0	0	Agbl2	7.11593	1	1	Agbl2	1	1	1	0	0	1	Agbl2
Agbl3	ENSMUSG00000038836	protein_coding	ATP/GTP binding protein-like 3 [Source:MGI Symbol;Acc:MGI:1923473]	chr6	34780432	34859459	1	34780432	0	0.0352217	2.29085	0.283265	8.63766	0.487013	0.0672676	2.49736	0.503879	0.0418963	0	0.186565	2.2494	0.719484	0	0.186565	Agbl3	-1.71471	0.321705	0.842211	Agbl3	1	1.18656	1.18656	0.0742914	0.186565	1.18656	Agbl3
Agbl5	ENSMUSG00000029165	protein_coding	ATP/GTP binding protein-like 5 [Source:MGI Symbol;Acc:MGI:2441745]	chr5	30888694	30906965	1	30888694	9.11381	10.1791	6.2571	1.61866	0.361576	7.82699	7.53397	5.44297	0.863793	11.0187	0.570944	16.7908	5.50604	6.53729	0.570944	16.7908	Agbl5	0.141887	0.87885	1	Agbl5	1.57094	17.7908	11.3249	1.05404	16.2199	11.3249	Agbl5
Ager	ENSMUSG00000015452	protein_coding	advanced glycosylation end product-specific receptor [Source:MGI Symbol;Acc:MGI:893592]	chr17	34597862	34600936	1	34597862	0.973995	0.0352217	1.23091	0.0404664	156.121	1.32189	3.53155	0.320175	2.37543	2.63947	0	5.52231	31.6802	2.0377	0	5.52231	Ager	-4.02158	1	1	Ager	1	6.52231	6.52231	0.814402	5.52231	6.52231	Ager
Agfg1	ENSMUSG00000026159	protein_coding	ArfGAP with FG repeats 1 [Source:MGI Symbol;Acc:MGI:1333754]	chr1	82839483	82901182	1	82839483	50.5086	33.2141	24.7549	18.4931	60.785	39.3089	55.0922	41.0784	37.8989	9.0915	0.152252	10.4476	37.5511	36.494	0.152252	10.4476	Agfg1	-0.11294	0.817059	1	Agfg1	1.15225	11.4476	9.935	0.997168	10.2954	9.935	Agfg1
Agfg2	ENSMUSG00000029722	protein_coding	ArfGAP with FG repeats 2 [Source:MGI Symbol;Acc:MGI:2443267]	chr5	137650463	137684726	-1	137684726	51.9696	19.4776	46.159	42.4897	104.375	35.0997	37.6699	26.7666	25.086	54.7585	111.486	35.2234	52.8942	35.8761	111.486	35.2234	Agfg2	-0.616411	0.1466	0.643943	Agfg2	112.486	36.2234	0.322025	-0.49211	-76.2629	-3.10535	Agfg2
Aggf1	ENSMUSG00000021681	protein_coding	angiogenic factor with G patch and FHA domains 1 [Source:MGI Symbol;Acc:MGI:1913799]	chr13	95350683	95375352	-1	95375352	39.3424	20.7808	20.857	36.5816	28.6851	30.5079	43.6903	48.4104	28.0733	26.5204	28.3569	33.507	29.2494	35.4404	28.3569	33.507	Aggf1	0.220861	0.471031	0.935259	Aggf1	29.3569	34.507	1.17543	0.0701976	5.15014	1.17543	Aggf1
Agk	ENSMUSG00000029916	protein_coding	acylglycerol kinase [Source:MGI Symbol;Acc:MGI:1917173]	chr6	40325172	40396762	1	40325172	59.2746	24.2678	81.7526	47.5076	65.6864	59.5547	39.9233	36.8841	57.0104	49.689	30.6787	15.5222	55.6978	48.6123	30.6787	15.5222	Agk	-0.265621	0.432244	0.919163	Agk	31.6787	16.5222	0.521555	-0.2827	-15.1565	-1.91734	Agk
Agl	ENSMUSG00000033400	protein_coding	amylo-1,6-glucosidase, 4-alpha-glucanotransferase [Source:MGI Symbol;Acc:MGI:1924809]	chr3	116739999	116808166	-1	116808166	16.2448	7.57267	26.3619	1.82099	51.9866	8.94017	9.24929	17.9938	7.27026	0.0837926	0.190315	1.97759	20.7974	8.70746	0.190315	1.97759	Agl	-1.33245	0.167632	0.672149	Agl	1.19031	2.97759	2.50151	0.398202	1.78727	2.50151	Agl
Agmo	ENSMUSG00000050103	protein_coding	alkylglycerol monooxygenase [Source:MGI Symbol;Acc:MGI:2442495]	chr12	37241641	37582202	1	37241641	2.71327	4.26183	32.79	7.64815	3.61576	13.8103	15.337	24.6534	13.3888	3.98015	0	0	10.2058	14.2339	0	0	Agmo	0.356043	0.648246	1	Agmo	1	1	1	0	0	1	Agmo
Ago1	ENSMUSG00000041530	protein_coding	argonaute RISC catalytic subunit 1 [Source:MGI Symbol;Acc:MGI:2446630]	chr4	126435012	126468583	-1	126468583	26.7153	33.0027	9.16341	25.0082	14.7443	18.4369	12.0409	23.9491	23.6463	8.71443	0	0.223878	21.7268	17.3575	0	0.223878	Ago1	-0.411412	0.392644	0.892905	Ago1	1	1.22388	1.22388	0.087738	0.223878	1.22388	Ago1
Ago2	ENSMUSG00000036698	protein_coding	argonaute RISC catalytic subunit 2 [Source:MGI Symbol;Acc:MGI:2446632]	chr15	73095844	73184935	-1	73184935	41.6035	41.0685	41.714	8.86214	53.5936	50.9624	48.9372	44.3762	54.5989	31.6736	29.2323	44.7009	37.3684	46.1097	29.2323	44.7009	Ago2	0.207681	0.636469	1	Ago2	30.2323	45.7009	1.51166	0.179453	15.4686	1.51166	Ago2
Ago3	ENSMUSG00000028842	protein_coding	argonaute RISC catalytic subunit 3 [Source:MGI Symbol;Acc:MGI:2446634]	chr4	126331704	126429556	-1	126429556	12.4184	9.75642	25.2678	13.8395	9.80273	12.8711	14.8325	27.7271	15.6563	5.90738	10.1628	34.9622	14.217	15.3989	10.1628	34.9622	Ago3	0.0255752	0.96055	1	Ago3	11.1628	35.9622	3.22161	0.508073	24.7994	3.22161	Ago3
Ago4	ENSMUSG00000042500	protein_coding	argonaute RISC catalytic subunit 4 [Source:MGI Symbol;Acc:MGI:1924100]	chr4	126489541	126533472	-1	126533472	0.486998	2.28941	14.7709	0	3.01314	9.53154	4.74237	8.2605	27.5334	0.209482	0	10.97	4.11208	10.0555	0	10.97	Ago4	1.13693	0.384971	0.88949	Ago4	1	11.97	11.97	1.07809	10.97	11.97	Ago4
Agpat1	ENSMUSG00000034254	protein_coding	1-acylglycerol-3-phosphate O-acyltransferase 1 (lysophosphatidic acid acyltransferase, alpha) [Source:MGI Symbol;Acc:MGI:1932075]	chr17	34604262	34613449	1	34604262	20.7322	10.9892	18.4294	28.367	9.48133	18.1238	22.3665	23.3727	24.6901	6.32634	21.5817	23.3579	17.5998	18.9759	21.5817	23.3579	Agpat1	0.0460892	0.923005	1	Agpat1	22.5817	24.3579	1.07866	0.0328836	1.77622	1.07866	Agpat1
Agpat2	ENSMUSG00000026922	protein_coding	1-acylglycerol-3-phosphate O-acyltransferase 2 (lysophosphatidic acid acyltransferase, beta) [Source:MGI Symbol;Acc:MGI:1914762]	chr2	26593057	26604417	-1	26604417	48.4563	35.6092	42.2953	72.7181	54.0356	37.987	41.235	39.3815	30.4127	29.914	65.2779	26.0817	50.6229	35.786	65.2779	26.0817	Agpat2	-0.5662	0.0252366	0.303205	Agpat2	66.2779	27.0817	0.408609	-0.388692	-39.1962	-2.44733	Agpat2
Agpat3	ENSMUSG00000001211	protein_coding	1-acylglycerol-3-phosphate O-acyltransferase 3 [Source:MGI Symbol;Acc:MGI:1336186]	chr10	78269178	78352489	-1	78352489	98.4431	51.5646	29.3366	63.4513	33.2248	68.8427	96.3272	103.608	109.018	76.7122	9.70604	44.6263	55.2041	90.9017	9.70604	44.6263	Agpat3	0.666415	0.0450932	0.394182	Agpat3	10.706	45.6263	4.26173	0.629586	34.9202	4.26173	Agpat3
Agpat4	ENSMUSG00000023827	protein_coding	1-acylglycerol-3-phosphate O-acyltransferase 4 (lysophosphatidic acid acyltransferase, delta) [Source:MGI Symbol;Acc:MGI:1915512]	chr17	12118704	12219645	1	12118704	32.9419	65.6885	33.6448	50.9877	43.9114	35.7607	39.3515	58.1437	27.7854	44.9966	16.5954	90.26	45.4349	41.2076	16.5954	90.26	Agpat4	-0.241904	0.476039	0.935576	Agpat4	17.5954	91.26	5.18657	0.71488	73.6646	5.18657	Agpat4
Agpat5	ENSMUSG00000031467	protein_coding	1-acylglycerol-3-phosphate O-acyltransferase 5 (lysophosphatidic acid acyltransferase, epsilon) [Source:MGI Symbol;Acc:MGI:1196345]	chr8	18846277	18891361	1	18846277	52.9784	57.658	65.8534	48.236	95.3758	52.6322	43.0176	41.3666	38.5828	36.1984	3.92048	28.134	64.0203	42.3595	3.92048	28.134	Agpat5	-0.682089	0.0128802	0.21348	Agpat5	4.92048	29.134	5.92096	0.772392	24.2135	5.92096	Agpat5
Agps	ENSMUSG00000042410	protein_coding	alkylglycerone phosphate synthase [Source:MGI Symbol;Acc:MGI:2443065]	chr2	75832177	75931350	1	75832177	29.5329	64.9841	24.4813	80.164	14.7845	73.7129	64.476	80.2037	37.539	38.0419	85.3371	61.641	42.7893	58.7947	85.3371	61.641	Agps	0.363555	0.453907	0.929231	Agps	86.3371	62.641	0.72554	-0.139339	-23.6961	-1.37828	Agps
Agrn	ENSMUSG00000041936	protein_coding	agrin [Source:MGI Symbol;Acc:MGI:87961]	chr4	156165290	156197488	-1	156197488	6.40054	0.281774	0.0683836	0	59.9413	4.9397	3.63245	4.80262	0.0719828	2.89085	0.114189	0.149252	13.3384	3.26752	0.114189	0.149252	Agrn	-2.06915	1	1	Agrn	1.11419	1.14925	1.03147	0.0134564	0.035063	1.03147	Agrn
Agrp	ENSMUSG00000005705	protein_coding	agouti related neuropeptide [Source:MGI Symbol;Acc:MGI:892013]	chr8	105566698	105637393	-1	105637393	0	0	0.410302	0	2.53103	0.382653	0.0672676	0.0640349	0.107974	0	0	0	0.588267	0.124386	0	0	Agrp	-2.30479	0.397498	0.895804	Agrp	1	1	1	0	0	1	Agrp
Agtpbp1	ENSMUSG00000021557	protein_coding	ATP/GTP binding protein 1 [Source:MGI Symbol;Acc:MGI:2159437]	chr13	59445742	59585227	-1	59585227	5.73961	19.0902	19.6945	13.192	21.1723	18.8891	30.0013	14.9522	48.1205	32.344	1.94121	6.00738	15.7777	28.8614	1.94121	6.00738	Agtpbp1	0.752049	0.127329	0.617121	Agtpbp1	2.94121	7.00738	2.38248	0.37703	4.06617	2.38248	Agtpbp1
Agtr1a	ENSMUSG00000049115	protein_coding	angiotensin II receptor, type 1a [Source:MGI Symbol;Acc:MGI:87964]	chr13	30336441	30382867	1	30336441	0	0	0.0341918	0.0404664	8.15555	0	0	0	0	0	0	0	1.64604	0	0	0	Agtr1a	-8.0534	1	1	Agtr1a	1	1	1	0	0	1	Agtr1a
Agtrap	ENSMUSG00000029007	protein_coding	angiotensin II, type I receptor-associated protein [Source:MGI Symbol;Acc:MGI:1339977]	chr4	148077061	148088031	-1	148088031	28.1067	45.9643	37.9529	61.9541	48.5717	35.2041	38.8807	39.7337	15.2963	30.2072	98.9636	68.0215	44.51	31.8644	98.9636	68.0215	Agtrap	-0.568589	0.115188	0.591844	Agtrap	99.9636	69.0215	0.690466	-0.160858	-30.9421	-1.4483	Agtrap
Ahctf1	ENSMUSG00000026491	protein_coding	AT hook containing transcription factor 1 [Source:MGI Symbol;Acc:MGI:1915033]	chr1	179744894	179803680	-1	179803680	35.7248	33.2493	49.6465	40.1831	63.2357	51.4494	41.1005	66.5323	57.6582	43.0694	152.861	56.8276	44.4079	51.962	152.861	56.8276	Ahctf1	0.145358	0.606384	0.99608	Ahctf1	153.861	57.8276	0.375844	-0.424992	-96.0331	-2.66068	Ahctf1
Ahcy	ENSMUSG00000027597	protein_coding	S-adenosylhomocysteine hydrolase [Source:MGI Symbol;Acc:MGI:87968]	chr2	155059310	155074497	-1	155074497	84.0767	63.7865	34.6021	43.5419	38.3271	43.1354	83.8154	56.5748	86.7033	36.1565	53.4023	52.9097	52.8668	61.2771	53.4023	52.9097	Ahcy	0.135173	0.707451	1	Ahcy	54.4023	53.9097	0.990946	-0.00394982	-0.492534	-1.00914	Ahcy
Ahcyl1	ENSMUSG00000027893	protein_coding	S-adenosylhomocysteine hydrolase-like 1 [Source:MGI Symbol;Acc:MGI:2385184]	chr3	107663118	107696560	-1	107696560	40.2469	47.655	10.873	25.858	58.0531	28.699	39.3852	21.2276	17.7078	88.8202	0.0761258	21.5296	36.5372	39.1679	0.0761258	21.5296	Ahcyl1	0.0200743	0.970965	1	Ahcyl1	1.07613	22.5296	20.9358	1.32089	21.4534	20.9358	Ahcyl1
Ahcyl2	ENSMUSG00000029772	protein_coding	S-adenosylhomocysteine hydrolase-like 2 [Source:MGI Symbol;Acc:MGI:1921590]	chr6	29768011	29912310	1	29768011	73.8497	38.0395	75.1878	59.0405	50.9823	63.6943	86.4052	98.7098	125.538	16.8004	1.06576	68.805	59.4199	78.2296	1.06576	68.805	Ahcyl2	0.323694	0.462508	0.933312	Ahcyl2	2.06576	69.805	33.7914	1.52881	67.7393	33.7914	Ahcyl2
Ahdc1	ENSMUSG00000037692	protein_coding	AT hook, DNA binding motif, containing 1 [Source:MGI Symbol;Acc:MGI:2444218]	chr4	133011260	133078110	1	133011260	4.31341	2.99385	1.40186	5.5439	0.562452	2.22634	3.73335	1.2807	9.75367	6.8291	0	0.111939	2.96309	4.76463	0	0.111939	Ahdc1	0.624644	0.462372	0.93318	Ahdc1	1	1.11194	1.11194	0.0460809	0.111939	1.11194	Ahdc1
Ahi1	ENSMUSG00000019986	protein_coding	Abelson helper integration site 1 [Source:MGI Symbol;Acc:MGI:87971]	chr10	20952547	21080429	1	20952547	4.13948	10.4609	0.991563	10.3999	12.0525	4.24397	15.3706	16.3289	20.5151	6.57772	0.152252	9.17898	7.60886	12.6073	0.152252	9.17898	Ahi1	0.631841	0.380403	0.888016	Ahi1	1.15225	10.179	8.83399	0.946157	9.02673	8.83399	Ahi1
Ahnak	ENSMUSG00000069833	protein_coding	AHNAK nucleoprotein (desmoyokin) [Source:MGI Symbol;Acc:MGI:1316648]	chr19	8989284	9076914	1	8989284	834.227	430.022	646.225	813.456	885.741	667.451	796.179	578.78	748.441	968.182	291.866	447.121	721.934	751.807	291.866	447.121	Ahnak	-0.00241086	0.990584	1	Ahnak	292.866	448.121	1.53012	0.184726	155.254	1.53012	Ahnak
Ahnak2	ENSMUSG00000072812	protein_coding	AHNAK nucleoprotein 2 [Source:MGI Symbol;Acc:MGI:2144831]	chr12	112772194	112802657	-1	112802657	2.8872	0.704434	18.8397	14.6488	125.226	3.3743	5.0787	2.14517	0.215948	5.53031	157.39	48.8053	32.4612	3.26889	157.39	48.8053	Ahnak2	-3.37292	0.00124026	0.0462518	Ahnak2	158.39	49.8053	0.314447	-0.502453	-108.585	-3.18019	Ahnak2
Ahr	ENSMUSG00000019256	protein_coding	aryl-hydrocarbon receptor [Source:MGI Symbol;Acc:MGI:105043]	chr12	35497974	35535038	-1	35535038	13.6707	28.8114	53.0999	40.8711	72.5563	31.3428	38.0062	50.2674	6.37048	26.3947	7.65065	26.3802	41.8019	30.4763	7.65065	26.3802	Ahr	-0.546409	0.329528	0.851628	Ahr	8.65065	27.3802	3.16511	0.500389	18.7296	3.16511	Ahr
Ahrr	ENSMUSG00000021575	protein_coding	aryl-hydrocarbon receptor repressor [Source:MGI Symbol;Acc:MGI:1333776]	chr13	74211118	74292331	-1	74292331	0	0	0	0	0.0401751	3.06122	1.07628	0.160087	0	0	39.7757	0	0.00803503	0.859519	39.7757	0	Ahrr	6.69344	0.0363872	0.359968	Ahrr	40.7757	1	0.0245244	-1.6104	-39.7757	-40.7757	Ahrr
Ahsa1	ENSMUSG00000021037	protein_coding	AHA1, activator of heat shock protein ATPase 1 [Source:MGI Symbol;Acc:MGI:2387603]	chr12	87266479	87273998	1	87266479	329.837	274.941	160.736	181.047	136.435	300.417	296.818	241.54	349.944	197.038	143.878	230.258	216.599	277.152	143.878	230.258	Ahsa1	0.275334	0.326236	0.847243	Ahsa1	144.878	231.258	1.59623	0.203095	86.3803	1.59623	Ahsa1
Ahsa2	ENSMUSG00000020288	protein_coding	AHA1, activator of heat shock protein ATPase 2 [Source:MGI Symbol;Acc:MGI:1916133]	chr11	23487882	23498030	-1	23498030	108.009	88.5474	64.5883	76.1578	47.487	127.458	85.968	68.8055	97.8966	85.9294	3.84435	65.82	76.9579	93.2115	3.84435	65.82	Ahsa2	0.199935	0.475747	0.935576	Ahsa2	4.84435	66.82	13.7934	1.13967	61.9757	13.7934	Ahsa2
AI182371	ENSMUSG00000035875	protein_coding	expressed sequence AI182371 [Source:MGI Symbol;Acc:MGI:2138853]	chr2	35081861	35101543	-1	35101543	0	0	0	1.78052	0	0.0695733	0.571775	0.480262	0	0.293274	0	0	0.356104	0.282977	0	0	AI182371	-0.344855	0.905718	1	AI182371	1	1	1	0	0	1	AI182371
AI413582	ENSMUSG00000062753	protein_coding	expressed sequence AI413582 [Source:MGI Symbol;Acc:MGI:2146839]	chr17	27563573	27565756	-1	27565756	123.767	150.397	90.369	95.0151	75.3686	100.081	117.449	125.028	118.988	108.093	176.46	92.7973	106.983	113.928	176.46	92.7973	AI413582	-0.00475182	0.985123	1	AI413582	177.46	93.7973	0.528555	-0.27691	-83.6624	-1.89195	AI413582
AI427809	ENSMUSG00000086712	lincRNA	expressed sequence AI427809 [Source:MGI Symbol;Acc:MGI:2140270]	chr4	53261356	53270232	-1	53270232	1.87842	2.78252	6.42806	3.23731	0.0401751	3.58302	2.92614	0	0.0359914	0.0418963	0	0	2.8733	1.31741	0	0	AI427809	-1.23775	0.444778	0.924433	AI427809	1	1	1	0	0	1	AI427809
AI429214	ENSMUSG00000074384	protein_coding	expressed sequence AI429214 [Source:MGI Symbol;Acc:MGI:2142538]	chr8	36993604	36995533	1	36993604	0	0	0	5.5439	0	1.32189	1.17718	3.07368	0.0359914	10.1389	0	0	1.10878	3.14953	0	0	AI429214	1.50327	0.503132	0.951037	AI429214	1	1	1	0	0	1	AI429214
AI463229	ENSMUSG00000114828	lincRNA	expressed sequence AI463229 [Source:MGI Symbol;Acc:MGI:2145255]	chr13	37657022	37667734	-1	37667734	0	0	0	0.768862	3.01314	0.556586	0.0336338	0.0320175	0.575862	0	0	0	0.756399	0.23962	0	0	AI463229	-1.70624	0.522669	0.956934	AI463229	1	1	1	0	0	1	AI463229
AI467606	ENSMUSG00000045165	protein_coding	expressed sequence AI467606 [Source:MGI Symbol;Acc:MGI:2141979]	chr7	127091359	127093986	1	127091359	92.947	88.8292	74.4356	121.885	68.4584	117.161	122.763	139.02	123.594	147.685	63.4889	56.0813	89.311	130.045	63.4889	56.0813	AI467606	0.46614	0.023268	0.289008	AI467606	64.4889	57.0813	0.885134	-0.0529911	-7.40761	-1.12977	AI467606
AI480526	ENSMUSG00000090086	lincRNA	expressed sequence AI480526 [Source:MGI Symbol;Acc:MGI:2140910]	chr5	123133723	123141666	-1	123141666	0.278284	1.44409	0.0341918	0.161866	1.40613	0.626159	0.908113	1.53684	2.0875	5.19514	0.0380629	0.0373129	0.664912	2.07075	0.0380629	0.0373129	AI480526	1.50485	0.217209	0.736194	AI480526	1.03806	1.03731	0.999278	-0.000313884	-0.000749984	-1.00072	AI480526
AI504432	ENSMUSG00000056145	lincRNA	expressed sequence AI504432 [Source:MGI Symbol;Acc:MGI:2139742]	chr3	107039504	107054347	1	107039504	18.9929	8.24188	22.3615	8.45748	1.60701	16.141	7.76941	11.3662	14.5405	2.89085	17.4328	20.1863	11.9321	10.5416	17.4328	20.1863	AI504432	-0.254843	0.720789	1	AI504432	18.4328	21.1863	1.14938	0.0604634	2.75348	1.14938	AI504432
AI597479	ENSMUSG00000010290	protein_coding	expressed sequence AI597479 [Source:MGI Symbol;Acc:MGI:2138299]	chr1	43098710	43115947	1	43098710	47.5866	9.96775	38.3632	41.2757	37.162	41.6048	19.1713	13.7995	22.7825	16.2139	2.39796	1.41789	34.8711	22.7144	2.39796	1.41789	AI597479	-0.661553	0.151383	0.64699	AI597479	3.39796	2.41789	0.711571	-0.147782	-0.980072	-1.40534	AI597479
AI661453	ENSMUSG00000034382	protein_coding	expressed sequence AI661453 [Source:MGI Symbol;Acc:MGI:2146908]	chr17	47436615	47470638	1	47436615	0.0347855	0	0.0341918	0	3.85681	0	0.0336338	0	0	0	0	0	0.785158	0.00672676	0	0	AI661453	-6.94435	1	1	AI661453	1	1	1	0	0	1	AI661453
AI837181	ENSMUSG00000047423	protein_coding	expressed sequence AI837181 [Source:MGI Symbol;Acc:MGI:2147598]	chr19	5425144	5427313	1	5425144	12.488	28.7409	10.1208	7.64815	11.008	14.993	13.3526	20.7153	20.5511	21.0738	0	12.4252	14.0012	18.1372	0	12.4252	AI837181	0.246145	0.611755	0.997222	AI837181	1	13.4252	13.4252	1.12792	12.4252	13.4252	AI837181
AI839979	ENSMUSG00000107355	lincRNA	expressed sequence AI839979 [Source:MGI Symbol;Acc:MGI:2140975]	chr5	31569595	31571397	-1	31571397	0.382641	1.6202	0	1.21399	0.0803503	2.01762	2.32073	5.82718	7.63017	0	10.2009	3.61935	0.659436	3.55914	10.2009	3.61935	AI839979	2.3005	0.140436	0.636248	AI839979	11.2009	4.61935	0.412411	-0.38467	-6.58151	-2.42477	AI839979
AI854703	ENSMUSG00000053297	protein_coding	expressed sequence AI854703 [Source:MGI Symbol;Acc:MGI:2141510]	chr6	48626764	48633689	1	48626764	2.99156	2.28941	5.98357	9.38821	0	3.93089	0.739944	0	2.44741	7.66703	0	0	4.13055	2.95705	0	0	AI854703	-0.546167	0.710437	1	AI854703	1	1	1	0	0	1	AI854703
AI987944	ENSMUSG00000056383	protein_coding	expressed sequence AI987944 [Source:MGI Symbol;Acc:MGI:2142079]	chr7	41372923	41393379	-1	41393379	38.3685	33.4959	23.6265	70.3711	1.68736	57.0501	36.8626	51.6762	36.2433	32.344	58.0079	47.2009	33.5099	42.8352	58.0079	47.2009	AI987944	0.291601	0.646843	1	AI987944	59.0079	48.2009	0.816855	-0.0878553	-10.807	-1.22421	AI987944
Aida	ENSMUSG00000042901	protein_coding	axin interactor, dorsalization associated [Source:MGI Symbol;Acc:MGI:1919737]	chr1	183296590	183325476	1	183296590	15.6883	28.2478	33.337	13.8395	38.5681	28.6642	24.5863	23.4688	20.875	23.5876	26.5299	14.0297	25.9362	24.2364	26.5299	14.0297	Aida	-0.203703	0.606418	0.99608	Aida	27.5299	15.0297	0.545941	-0.262855	-12.5002	-1.8317	Aida
Aif1	ENSMUSG00000024397	protein_coding	allograft inflammatory factor 1 [Source:MGI Symbol;Acc:MGI:1343098]	chr17	35170991	35176068	-1	35176068	88.4248	221.791	182.824	151.466	21.8553	201.415	92.5602	119.361	96.241	95.356	148.712	126.677	133.272	120.987	148.712	126.677	Aif1	-0.260766	0.602878	0.99608	Aif1	149.712	127.677	0.852821	-0.069142	-22.0344	-1.17258	Aif1
Aif1l	ENSMUSG00000001864	protein_coding	allograft inflammatory factor 1-like [Source:MGI Symbol;Acc:MGI:1919598]	chr2	31950139	31973442	1	31950139	0	0	0.0683836	3.88477	24.8684	0.0347866	0.639042	0	0.0359914	0.125689	0	10.0745	5.76431	0.167102	0	10.0745	Aif1l	-5.17375	0.00985946	0.181043	Aif1l	1	11.0745	11.0745	1.04432	10.0745	11.0745	Aif1l
Aifm1	ENSMUSG00000036932	protein_coding	apoptosis-inducing factor, mitochondrion-associated 1 [Source:MGI Symbol;Acc:MGI:1349419]	chrX	48474944	48513563	-1	48513563	48.3867	45.2599	52.0741	56.8148	82.3189	38.1262	52.6369	48.0582	38.1509	131.177	40.9557	51.753	56.9709	61.6299	40.9557	51.753	Aifm1	0.0379597	0.923903	1	Aifm1	41.9557	52.753	1.25735	0.0994565	10.7973	1.25735	Aifm1
Aifm2	ENSMUSG00000020085	protein_coding	apoptosis-inducing factor, mitochondrion-associated 2 [Source:MGI Symbol;Acc:MGI:1918611]	chr10	61715263	61739260	1	61715263	12.2097	20.6751	34.5337	45.8484	24.9488	12.1753	14.2607	25.9982	48.7323	6.20066	45.4471	23.134	27.6432	21.4734	45.4471	23.134	Aifm2	-0.457187	0.429822	0.916917	Aifm2	46.4471	24.134	0.519602	-0.284329	-22.3131	-1.92455	Aifm2
Aig1	ENSMUSG00000019806	protein_coding	androgen-induced 1 [Source:MGI Symbol;Acc:MGI:1913503]	chr10	13647054	13868980	-1	13868980	8.13982	8.38277	17.0959	30.6331	53.9954	18.6108	7.19763	8.22849	21.055	0.418963	98.2784	17.0147	23.6494	11.1022	98.2784	17.0147	Aig1	-1.15838	0.154822	0.653905	Aig1	99.2784	18.0147	0.181456	-0.741228	-81.2638	-5.51097	Aig1
Aim2	ENSMUSG00000037860	protein_coding	absent in melanoma 2 [Source:MGI Symbol;Acc:MGI:2686159]	chr1	173350879	173466040	1	173350879	37.9858	21.2035	9.57371	39.4952	29.2475	18.7848	13.4199	23.885	6.08254	23.0011	12.1801	17.4251	27.5011	17.0347	12.1801	17.4251	Aim2	-0.734077	0.137497	0.632373	Aim2	13.1801	18.4251	1.39795	0.145491	5.24501	1.39795	Aim2
Aimp1	ENSMUSG00000028029	protein_coding	aminoacyl tRNA synthetase complex-interacting multifunctional protein 1 [Source:MGI Symbol;Acc:MGI:102774]	chr3	132660481	132684370	-1	132684370	81.7112	57.2705	41.0644	71.2613	56.4461	44.84	49.7108	38.0047	43.7655	37.7905	46.1703	36.3428	61.5507	42.8223	46.1703	36.3428	Aimp1	-0.589532	0.00929319	0.176252	Aimp1	47.1703	37.3428	0.791659	-0.101462	-9.82752	-1.26317	Aimp1
Aimp2	ENSMUSG00000029610	protein_coding	aminoacyl tRNA synthetase complex-interacting multifunctional protein 2 [Source:MGI Symbol;Acc:MGI:2385237]	chr5	143902704	143909847	-1	143909847	65.536	62.0959	57.3397	84.7771	85.9346	45.7096	59.3973	46.8095	58.8459	89.0297	16.5954	28.134	71.1367	59.9584	16.5954	28.134	Aimp2	-0.322295	0.2162	0.734982	Aimp2	17.5954	29.134	1.65577	0.218999	11.5385	1.65577	Aimp2
Aip	ENSMUSG00000024847	protein_coding	aryl-hydrocarbon receptor-interacting protein [Source:MGI Symbol;Acc:MGI:109622]	chr19	4114446	4125858	-1	4125858	209.583	163.922	138.238	164.739	88.0639	130.45	157.339	143.983	135.652	183.59	230.585	43.9173	152.909	150.203	230.585	43.9173	Aip	-0.101057	0.676749	1	Aip	231.585	44.9173	0.193956	-0.712297	-186.668	-5.15581	Aip
Aipl1	ENSMUSG00000040554	protein_coding	aryl hydrocarbon receptor-interacting protein-like 1 [Source:MGI Symbol;Acc:MGI:2148800]	chr11	72027963	72037509	-1	72037509	1.00878	0	0	0	2.24981	0.487013	0	0	0	5.40463	0.152252	0	0.651718	1.17833	0.152252	0	Aipl1	0.84781	0.769566	1	Aipl1	1.15225	1	0.867866	-0.0615473	-0.152252	-1.15225	Aipl1
Aire	ENSMUSG00000000731	protein_coding	autoimmune regulator (autoimmune polyendocrinopathy candidiasis ectodermal dystrophy) [Source:MGI Symbol;Acc:MGI:1338803]	chr10	78030022	78043610	-1	78043610	5.49612	0	0.444494	0	0	1.21753	0	0	0	0	0	0	1.18812	0.243506	0	0	Aire	-2.21029	1	1	Aire	1	1	1	0	0	1	Aire
Ajuba	ENSMUSG00000022178	protein_coding	ajuba LIM protein [Source:MGI Symbol;Acc:MGI:1341886]	chr14	54567472	54577558	-1	54577558	0.0347855	0.0704434	0.0341918	7.48629	42.5857	2.12198	1.07628	4.61051	0.0359914	0	0	0.0373129	10.0423	1.56895	0	0.0373129	Ajuba	-2.72057	0.11474	0.591844	Ajuba	1	1.03731	1.03731	0.0159098	0.0373129	1.03731	Ajuba
Ak1	ENSMUSG00000026817	protein_coding	adenylate kinase 1 [Source:MGI Symbol;Acc:MGI:87977]	chr2	32621758	32635058	1	32621758	0.104357	1.02143	0.307726	8.90261	17.3958	1.53061	1.24445	0.12807	0.179957	0.335171	14.0072	0.373129	5.54639	0.683652	14.0072	0.373129	Ak1	-3.06928	0.0176054	0.25591	Ak1	15.0072	1.37313	0.0914983	-1.03859	-13.634	-10.9292	Ak1
Ak2	ENSMUSG00000028792	protein_coding	adenylate kinase 2 [Source:MGI Symbol;Acc:MGI:87978]	chr4	128991958	129011529	1	128991958	198.347	198.087	150.923	145.072	183.882	164.819	193.764	138.796	159.982	148.9	156.21	133.17	175.262	161.252	156.21	133.17	Ak2	-0.206315	0.265638	0.7904	Ak2	157.21	134.17	0.853442	-0.0688258	-23.0404	-1.17173	Ak2
Ak3	ENSMUSG00000024782	protein_coding	adenylate kinase 3 [Source:MGI Symbol;Acc:MGI:1860835]	chr19	29020833	29047961	-1	29047961	120.01	52.6212	60.7247	136.776	240.167	66.9295	117.584	100.311	48.5524	121.29	127.244	93.6555	122.06	90.9332	127.244	93.6555	Ak3	-0.474347	0.251467	0.775128	Ak3	128.244	94.6555	0.738087	-0.131893	-33.5889	-1.35485	Ak3
Ak4	ENSMUSG00000028527	protein_coding	adenylate kinase 4 [Source:MGI Symbol;Acc:MGI:87979]	chr4	101419277	101466995	1	101419277	4.20905	0.0352217	0.0341918	0.0404664	0.0401751	0.0347866	0	0.0320175	0	0	0	0	0.871821	0.0133608	0	0	Ak4	-5.94494	1	1	Ak4	1	1	1	0	0	1	Ak4
Ak6	ENSMUSG00000078941	protein_coding	adenylate kinase 6 [Source:MGI Symbol;Acc:MGI:5510732]	chr13	100650979	100666359	1	100650979	187.39	146.241	141.554	155.998	224.459	137.859	170.456	155.861	148.536	110.145	189.401	175.781	171.128	144.572	189.401	175.781	Ak6	-0.317838	0.099897	0.55912	Ak6	190.401	176.781	0.928468	-0.0322333	-13.6198	-1.07704	Ak6
Ak7	ENSMUSG00000041323	protein_coding	adenylate kinase 7 [Source:MGI Symbol;Acc:MGI:1926051]	chr12	105705976	105782447	1	105705976	0	0	4.65009	0	3.61576	0	0	0	0	0	0	0	1.65317	0	0	0	Ak7	-8.11474	0.00749874	0.15604	Ak7	1	1	1	0	0	1	Ak7
Ak8	ENSMUSG00000026807	protein_coding	adenylate kinase 8 [Source:MGI Symbol;Acc:MGI:1916120]	chr2	28700164	28813165	1	28700164	0.208713	3.16995	2.9405	4.9369	4.70049	2.50464	2.01803	13.2872	6.6944	5.53031	0	7.16408	3.19131	6.00692	0	7.16408	Ak8	0.814128	0.354869	0.869133	Ak8	1	8.16408	8.16408	0.911907	7.16408	8.16408	Ak8
Akap1	ENSMUSG00000018428	protein_coding	A kinase (PRKA) anchor protein 1 [Source:MGI Symbol;Acc:MGI:104729]	chr11	88830792	88864586	-1	88864586	1.84363	6.62168	6.6674	1.69959	37.0013	11.6883	8.17301	4.09823	7.55819	0.0837926	0.26644	1.82833	10.7667	6.32031	0.26644	1.82833	Akap1	-0.858569	0.413713	0.906659	Akap1	1.26644	2.82833	2.23329	0.348946	1.56189	2.23329	Akap1
Akap10	ENSMUSG00000047804	protein_coding	A kinase (PRKA) anchor protein 10 [Source:MGI Symbol;Acc:MGI:1890218]	chr11	61871307	61930252	-1	61930252	71.7974	38.7791	45.3384	44.513	40.1751	59.2416	40.8651	54.7819	40.6343	40.5137	15.9103	48.171	48.1206	47.2073	15.9103	48.171	Akap10	-0.0889121	0.725461	1	Akap10	16.9103	49.171	2.90775	0.463558	32.2607	2.90775	Akap10
Akap11	ENSMUSG00000022016	protein_coding	A kinase (PRKA) anchor protein 11 [Source:MGI Symbol;Acc:MGI:2684060]	chr14	78492246	78536808	-1	78536808	16.9753	1.47931	15.0102	11.6948	5.06207	18.0195	14.4962	16.6171	3.85108	2.05292	0.0380629	18.1341	10.0443	11.0073	0.0380629	18.1341	Akap11	0.0953424	0.901557	1	Akap11	1.03806	19.1341	18.4325	1.26558	18.096	18.4325	Akap11
Akap12	ENSMUSG00000038587	protein_coding	A kinase (PRKA) anchor protein (gravin) 12 [Source:MGI Symbol;Acc:MGI:1932576]	chr10	4266380	4359470	1	4266380	7.06147	6.9739	17.4036	17.3196	103.973	6.71382	13.7899	5.98726	0.107974	0.628445	0.0380629	2.05221	30.5464	5.44547	0.0380629	2.05221	Akap12	-2.55803	0.0111324	0.195754	Akap12	1.03806	3.05221	2.9403	0.468391	2.01415	2.9403	Akap12
Akap13	ENSMUSG00000066406	protein_coding	A kinase (PRKA) anchor protein 13 [Source:MGI Symbol;Acc:MGI:2676556]	chr7	75455534	75754609	1	75455534	415.444	237.218	267.995	267.969	184.966	364.947	397.282	451.382	521.047	529.905	504.943	201.788	274.718	452.913	504.943	201.788	Akap13	0.65531	0.00253894	0.0742444	Akap13	505.943	202.788	0.400813	-0.397058	-303.154	-2.49493	Akap13
Akap17b	ENSMUSG00000059708	protein_coding	A kinase (PRKA) anchor protein 17B [Source:MGI Symbol;Acc:MGI:2443758]	chrX	36608314	36645395	-1	36645395	15.5144	6.79779	15.147	0.647462	0.0401751	2.74814	1.84986	2.94561	13.3168	0	0.0380629	0	7.62935	4.17208	0.0380629	0	Akap17b	-0.962153	0.484011	0.940096	Akap17b	1.03806	1	0.963333	-0.0162237	-0.0380629	-1.03806	Akap17b
Akap5	ENSMUSG00000021057	protein_coding	A kinase (PRKA) anchor protein 5 [Source:MGI Symbol;Acc:MGI:2685104]	chr12	76324891	76334153	1	76324891	0.278284	0	0	2.87311	11.4901	2.71336	3.29611	1.12061	3.20323	0.0418963	5.10043	6.3432	2.9283	2.07504	5.10043	6.3432	Akap5	-0.548661	0.749718	1	Akap5	6.10043	7.3432	1.20372	0.0805248	1.24277	1.20372	Akap5
Akap7	ENSMUSG00000039166	protein_coding	A kinase (PRKA) anchor protein 7 [Source:MGI Symbol;Acc:MGI:1859150]	chr10	25169090	25307870	-1	25307870	2.81763	22.6828	8.30861	16.4294	23.0204	8.0705	2.32073	3.42587	2.19547	6.28445	26.5679	36.7532	14.6517	4.4594	26.5679	36.7532	Akap7	-1.82533	0.00844584	0.168106	Akap7	27.5679	37.7532	1.36946	0.13655	10.1853	1.36946	Akap7
Akap8	ENSMUSG00000024045	protein_coding	A kinase (PRKA) anchor protein 8 [Source:MGI Symbol;Acc:MGI:1928488]	chr17	32303672	32321238	-1	32321238	188.642	77.1356	155.231	139.407	78.904	194.527	151.184	201.678	194.965	218.028	36.1978	97.7972	127.864	192.077	36.1978	97.7972	Akap8	0.52898	0.0465039	0.40012	Akap8	37.1978	98.7972	2.65599	0.424227	61.5994	2.65599	Akap8
Akap8l	ENSMUSG00000002625	protein_coding	A kinase (PRKA) anchor protein 8-like [Source:MGI Symbol;Acc:MGI:1860606]	chr17	32321424	32350607	-1	32350607	199.356	81.2917	159.642	130.423	143.907	129.545	118.256	168.38	257.878	208.602	76.8871	77.8721	142.924	176.532	76.8871	77.8721	Akap8l	0.243965	0.386361	0.889891	Akap8l	77.8871	78.8721	1.01265	0.00545786	0.984998	1.01265	Akap8l
Akap9	ENSMUSG00000040407	protein_coding	A kinase (PRKA) anchor protein (yotiao) 9 [Source:MGI Symbol;Acc:MGI:2178217]	chr5	3928054	4081310	1	3928054	108.253	48.9582	78.8463	63.7346	104.496	68.4949	77.2568	91.5379	122.335	97.0738	49.8624	65.4842	80.8575	91.3396	49.8624	65.4842	Akap9	0.113516	0.670776	1	Akap9	50.8624	66.4842	1.30714	0.116321	15.6218	1.30714	Akap9
Akip1	ENSMUSG00000031023	protein_coding	A kinase (PRKA) interacting protein 1 [Source:MGI Symbol;Acc:MGI:3041226]	chr7	109703690	109712189	1	109703690	40.2121	39.4131	24.5155	40.5473	52.2277	33.7082	43.7576	39.9578	35.8114	55.5126	40.2325	15.261	39.3831	41.7495	40.2325	15.261	Akip1	0.00839332	0.976251	1	Akip1	41.2325	16.261	0.394373	-0.404093	-24.9715	-2.53567	Akip1
Akirin1	ENSMUSG00000023075	protein_coding	akirin 1 [Source:MGI Symbol;Acc:MGI:1915300]	chr4	123734559	123750345	-1	123750345	128.011	98.5151	203.099	175.948	89.8316	153.896	152.395	180.707	145.369	133.105	254.641	114.887	139.081	153.094	254.641	114.887	Akirin1	0.0579338	0.826973	1	Akirin1	255.641	115.887	0.453318	-0.343597	-139.754	-2.20596	Akirin1
Akirin2	ENSMUSG00000028291	protein_coding	akirin 2 [Source:MGI Symbol;Acc:MGI:1889364]	chr4	34550937	34566908	1	34550937	3.3742	8.24188	4.13721	11.3711	10.1643	6.53989	7.5676	5.41095	3.27522	10.1808	40.8415	13.1715	7.45773	6.59489	40.8415	13.1715	Akirin2	-0.264013	0.64874	1	Akirin2	41.8415	14.1715	0.338694	-0.470193	-27.67	-2.95252	Akirin2
Akna	ENSMUSG00000039158	protein_coding	AT-hook transcription factor [Source:MGI Symbol;Acc:MGI:2140340]	chr4	63367125	63403354	-1	63403354	956.568	437.947	432.321	508.703	157.326	621.672	853.424	781.13	1224.57	1025.79	111.981	234.848	498.573	901.317	111.981	234.848	Akna	0.798611	0.0251427	0.30235	Akna	112.981	235.848	2.0875	0.319626	122.866	2.0875	Akna
Aknad1	ENSMUSG00000049565	protein_coding	AKNA domain containing 1 [Source:MGI Symbol;Acc:MGI:3584453]	chr3	108739658	108782309	1	108739658	0	0	0	2.50892	0	0	0	0	0.0359914	0	0	0	0.501783	0.00719828	0	0	Aknad1	-6.15329	1	1	Aknad1	1	1	1	0	0	1	Aknad1
Akr1a1	ENSMUSG00000028692	protein_coding	aldo-keto reductase family 1, member A1 (aldehyde reductase) [Source:MGI Symbol;Acc:MGI:1929955]	chr4	116636510	116651680	-1	116651680	428.975	566.33	571.003	722.083	648.387	646.197	506.525	543.368	486.712	548.549	794.259	949.651	587.356	546.27	794.259	949.651	Akr1a1	-0.189959	0.318945	0.839118	Akr1a1	795.259	950.651	1.1954	0.0775128	155.393	1.1954	Akr1a1
Akr1b10	ENSMUSG00000061758	protein_coding	aldo-keto reductase family 1, member B10 (aldose reductase) [Source:MGI Symbol;Acc:MGI:1915111]	chr6	34384218	34396950	1	34384218	33.8115	58.0454	30.5675	49.976	41.3804	49.0839	38.7125	42.103	38.5468	100.048	0.0761258	26.9772	42.7562	53.6989	0.0761258	26.9772	Akr1b10	0.23508	0.530585	0.960992	Akr1b10	1.07613	27.9772	25.9981	1.41494	26.9011	25.9981	Akr1b10
Akr1b3	ENSMUSG00000001642	protein_coding	aldo-keto reductase family 1, member B3 (aldose reductase) [Source:MGI Symbol;Acc:MGI:1353494]	chr6	34302434	34317478	-1	34317478	227.741	255.111	170.617	264.65	121.008	194.944	220.638	231.006	202.02	177.389	301.116	137.013	207.825	205.199	301.116	137.013	Akr1b3	-0.103945	0.671388	1	Akr1b3	302.116	138.013	0.456822	-0.340253	-164.103	-2.18904	Akr1b3
Akr1b7	ENSMUSG00000052131	protein_coding	aldo-keto reductase family 1, member B7 [Source:MGI Symbol;Acc:MGI:101918]	chr6	34412334	34423142	1	34412334	0	0	0.102575	0	45.1569	0.0347866	0	0.0320175	0	0	0	0	9.05189	0.0133608	0	0	Akr1b7	-9.44634	1	1	Akr1b7	1	1	1	0	0	1	Akr1b7
Akr1b8	ENSMUSG00000029762	protein_coding	aldo-keto reductase family 1, member B8 [Source:MGI Symbol;Acc:MGI:107673]	chr6	34354119	34368463	1	34354119	0.173928	0.739656	0.512877	51.8779	127.677	9.49675	2.21983	0.864471	0.0359914	7.41565	0.0380629	0.0373129	36.1962	4.00654	0.0380629	0.0373129	Akr1b8	-3.20896	0.0175448	0.25568	Akr1b8	1.03806	1.03731	0.999278	-0.000313884	-0.000749984	-1.00072	Akr1b8
Akr1c12	ENSMUSG00000021211	protein_coding	aldo-keto reductase family 1, member C12 [Source:MGI Symbol;Acc:MGI:1351661]	chr13	4268176	4279433	-1	4279433	0	6.79779	9.43694	0.0404664	6.74942	4.45269	2.52253	3.13771	4.03104	8.29547	0.0380629	0.0373129	4.60492	4.48789	0.0380629	0.0373129	Akr1c12	-0.189542	0.883342	1	Akr1c12	1.03806	1.03731	0.999278	-0.000313884	-0.000749984	-1.00072	Akr1c12
Akr1c13	ENSMUSG00000021213	protein_coding	aldo-keto reductase family 1, member C13 [Source:MGI Symbol;Acc:MGI:1351662]	chr13	4191150	4205596	1	4191150	44.6646	37.4055	32.0035	30.4307	56.8478	27.8641	27.4452	45.0806	43.4416	29.8302	49.5579	25.2609	40.2704	34.7323	49.5579	25.2609	Akr1c13	-0.290645	0.330728	0.852076	Akr1c13	50.5579	26.2609	0.519421	-0.28448	-24.2971	-1.92522	Akr1c13
Akr1c14	ENSMUSG00000033715	protein_coding	aldo-keto reductase family 1, member C14 [Source:MGI Symbol;Acc:MGI:2145458]	chr13	4049011	4090688	1	4049011	0	0	0	0.0809328	14.0211	0	0	0	0	0	0.0380629	0	2.82041	0	0.0380629	0	Akr1c14	-8.82985	1	1	Akr1c14	1.03806	1	0.963333	-0.0162237	-0.0380629	-1.03806	Akr1c14
Akr1c18	ENSMUSG00000021214	protein_coding	aldo-keto reductase family 1, member C18 [Source:MGI Symbol;Acc:MGI:2145420]	chr13	4132615	4150654	-1	4150654	0	0	0	3.88477	15.6683	0	0	0	0	0	0	0	3.91062	0	0	0	Akr1c18	-9.29264	2.24704e-14	1.19327e-11	Akr1c18	1	1	1	0	0	1	Akr1c18
Akr1c19	ENSMUSG00000071551	protein_coding	aldo-keto reductase family 1, member C19 [Source:MGI Symbol;Acc:MGI:2653678]	chr13	4228700	4252843	1	4228700	0	0	5.98357	0	49.4556	0	0	0	0	0	0	0.0373129	11.0878	0	0	0.0373129	Akr1c19	-10.8159	1.92267e-20	2.13688e-16	Akr1c19	1	1.03731	1.03731	0.0159098	0.0373129	1.03731	Akr1c19
Akr1e1	ENSMUSG00000045410	protein_coding	aldo-keto reductase family 1, member E1 [Source:MGI Symbol;Acc:MGI:1914758]	chr13	4590750	4609174	-1	4609174	30.2634	32.5096	15.5573	70.0473	36.7603	30.0557	22.4337	10.6618	11.2653	8.04409	17.0902	24.9997	37.0276	16.4921	17.0902	24.9997	Akr1e1	-1.22982	0.0145478	0.230473	Akr1e1	18.0902	25.9997	1.43722	0.157523	7.90941	1.43722	Akr1e1
Akr7a5	ENSMUSG00000028743	protein_coding	aldo-keto reductase family 7, member A5 (aflatoxin aldehyde reductase) [Source:MGI Symbol;Acc:MGI:107796]	chr4	139310744	139318426	1	139310744	39.1685	20.9569	31.4223	16.308	19.4448	17.3933	19.5412	20.9074	31.4925	35.9889	30.5645	15.6341	25.4601	25.0647	30.5645	15.6341	Akr7a5	-0.0945813	0.800647	1	Akr7a5	31.5645	16.6341	0.526988	-0.278199	-14.9304	-1.89758	Akr7a5
Akt1	ENSMUSG00000001729	protein_coding	thymoma viral proto-oncogene 1 [Source:MGI Symbol;Acc:MGI:87986]	chr12	112653821	112674884	-1	112674884	61.5008	86.892	90.9161	94.8937	133.181	40.7004	37.5353	84.302	50.7119	40.43	32.9244	52.35	93.4766	50.7359	32.9244	52.35	Akt1	-0.96947	0.00278905	0.0792879	Akt1	33.9244	53.35	1.57261	0.196622	19.4256	1.57261	Akt1
Akt1s1	ENSMUSG00000011096	protein_coding	AKT1 substrate 1 (proline-rich) [Source:MGI Symbol;Acc:MGI:1914855]	chr7	44848991	44855421	1	44848991	19.2016	13.7365	11.0098	19.2215	23.9846	8.62709	9.51837	13.7675	12.8129	21.7023	41.3744	23.5071	17.4308	13.2856	41.3744	23.5071	Akt1s1	-0.45519	0.25819	0.782205	Akt1s1	42.3744	24.5071	0.578348	-0.237811	-17.8672	-1.72906	Akt1s1
Akt2	ENSMUSG00000004056	protein_coding	thymoma viral proto-oncogene 2 [Source:MGI Symbol;Acc:MGI:104874]	chr7	27591552	27640826	1	27591552	190.381	102.425	144.324	111.242	77.538	117.857	167.967	142.478	166.172	330.017	76.9632	86.1556	125.182	184.898	76.9632	86.1556	Akt2	0.495448	0.130587	0.622555	Akt2	77.9632	87.1556	1.11791	0.0484053	9.19234	1.11791	Akt2
Akt3	ENSMUSG00000019699	protein_coding	thymoma viral proto-oncogene 3 [Source:MGI Symbol;Acc:MGI:1345147]	chr1	177020073	177258203	-1	177258203	6.64404	8.101	22.635	14.9726	20.3286	12.5928	10.8974	31.3131	4.89483	25.0959	36.7688	15.2237	14.5362	16.9588	36.7688	15.2237	Akt3	0.13792	0.817873	1	Akt3	37.7688	16.2237	0.429553	-0.366984	-21.5451	-2.328	Akt3
Aktip	ENSMUSG00000031667	protein_coding	thymoma viral proto-oncogene 1 interacting protein [Source:MGI Symbol;Acc:MGI:3693832]	chr8	91111784	91199976	-1	91199976	50.8565	39.871	54.1598	49.9355	54.8391	65.3641	53.9486	37.3324	34.6237	19.817	10.4292	74.402	49.9324	42.2171	10.4292	74.402	Aktip	-0.318891	0.347511	0.864777	Aktip	11.4292	75.402	6.59729	0.819365	63.9727	6.59729	Aktip
Alad	ENSMUSG00000028393	protein_coding	aminolevulinate, delta-, dehydratase [Source:MGI Symbol;Acc:MGI:96853]	chr4	62509169	62519918	-1	62519918	56.0395	31.1008	27.5244	39.738	28.3637	33.43	44.8339	21.2276	30.8446	65.3164	0.190315	22.4624	36.5533	39.1305	0.190315	22.4624	Alad	0.0393687	0.914474	1	Alad	1.19031	23.4624	19.7111	1.29471	22.2721	19.7111	Alad
Alas1	ENSMUSG00000032786	protein_coding	aminolevulinic acid synthase 1 [Source:MGI Symbol;Acc:MGI:87989]	chr9	106233455	106248654	-1	106248654	70.719	80.1999	84.8641	39.9403	178.659	83.9054	44.6657	60.545	84.9397	58.194	153.888	151.005	90.8764	66.4499	153.888	151.005	Alas1	-0.53921	0.168771	0.673756	Alas1	154.888	152.005	0.981387	-0.00815969	-2.88293	-1.01897	Alas1
Alas2	ENSMUSG00000025270	protein_coding	aminolevulinic acid synthase 2, erythroid [Source:MGI Symbol;Acc:MGI:87990]	chrX	150547375	150570638	1	150547375	0.104357	6.4808	0	0.809328	0.0803503	2.19156	1.44625	0.0640349	0	0.0418963	0.152252	0	1.49497	0.748749	0.152252	0	Alas2	-1.21592	0.543422	0.966881	Alas2	1.15225	1	0.867866	-0.0615473	-0.152252	-1.15225	Alas2
Alb	ENSMUSG00000029368	protein_coding	albumin [Source:MGI Symbol;Acc:MGI:87991]	chr5	90460897	90476602	1	90460897	0.0347855	0	0.0683836	0.606996	0	0	0	0	0	0.0418963	0.0761258	0	0.142033	0.00837926	0.0761258	0	Alb	-4.09488	0.201864	0.717863	Alb	1.07613	1	0.929259	-0.0318631	-0.0761258	-1.07613	Alb
Alcam	ENSMUSG00000022636	protein_coding	activated leukocyte cell adhesion molecule [Source:MGI Symbol;Acc:MGI:1313266]	chr16	52248996	52454074	-1	52454074	57.8484	71.958	53.647	31.1591	64.5213	67.3469	37.3335	46.0411	7.41423	55.7221	241.7	138.282	55.8267	42.7716	241.7	138.282	Alcam	-0.4758	0.341044	0.859881	Alcam	242.7	139.282	0.573885	-0.241175	-103.418	-1.74251	Alcam
Aldh16a1	ENSMUSG00000007833	protein_coding	aldehyde dehydrogenase 16 family, member A1 [Source:MGI Symbol;Acc:MGI:1916998]	chr7	45140684	45154584	-1	45154584	25.7761	42.9353	28.5502	53.8203	84.7696	23.481	46.5828	44.1521	35.2716	37.3715	64.4025	23.5071	47.1703	37.3718	64.4025	23.5071	Aldh16a1	-0.420513	0.280125	0.805138	Aldh16a1	65.4025	24.5071	0.374713	-0.426301	-40.8953	-2.66871	Aldh16a1
Aldh18a1	ENSMUSG00000025007	protein_coding	aldehyde dehydrogenase 18 family, member A1 [Source:MGI Symbol;Acc:MGI:1888908]	chr19	40550257	40588463	-1	40588463	84.0071	40.7515	27.8663	93.5988	125.105	58.8938	87.2461	81.9327	56.5065	82.9128	46.2464	26.4549	74.2658	73.4984	46.2464	26.4549	Aldh18a1	-0.0625746	0.868381	1	Aldh18a1	47.2464	27.4549	0.581099	-0.23575	-19.7916	-1.72088	Aldh18a1
Aldh1a1	ENSMUSG00000053279	protein_coding	aldehyde dehydrogenase family 1, subfamily A1 [Source:MGI Symbol;Acc:MGI:1353450]	chr19	20492715	20643465	1	20492715	0.139142	0.246552	32.4138	14.3251	26.7968	3.1308	1.71532	3.16973	0.215948	0.335171	0.304503	3.02235	14.7843	1.71339	0.304503	3.02235	Aldh1a1	-3.1947	0.0073405	0.154457	Aldh1a1	1.3045	4.02235	3.08343	0.489034	2.71784	3.08343	Aldh1a1
Aldh1a2	ENSMUSG00000013584	protein_coding	aldehyde dehydrogenase family 1, subfamily A2 [Source:MGI Symbol;Acc:MGI:107928]	chr9	71215789	71296243	1	71215789	5.18305	38.5326	2.66696	13.1516	13.2176	6.12245	7.97121	29.8083	4.49892	9.63615	0.190315	39.8502	14.5504	11.6074	0.190315	39.8502	Aldh1a2	-0.472334	0.548471	0.969559	Aldh1a2	1.19031	40.8502	34.3188	1.53553	39.6599	34.3188	Aldh1a2
Aldh1b1	ENSMUSG00000035561	protein_coding	aldehyde dehydrogenase 1 family, member B1 [Source:MGI Symbol;Acc:MGI:1919785]	chr4	45799022	45804604	1	45799022	17.7754	20.7104	29.1314	14.6893	23.0204	6.5051	21.5929	49.7871	11.5892	26.1433	14.9207	16.9401	21.0654	23.1235	14.9207	16.9401	Aldh1b1	0.0388171	0.942738	1	Aldh1b1	15.9207	17.9401	1.12684	0.051863	2.01941	1.12684	Aldh1b1
Aldh1l1	ENSMUSG00000030088	protein_coding	aldehyde dehydrogenase 1 family, member L1 [Source:MGI Symbol;Acc:MGI:1340024]	chr6	90486427	90600203	1	90486427	0	0.176109	7.35124	0.768862	0	3.1308	0.0336338	6.94779	0	0.0837926	0	14.9252	1.65924	2.0392	0	14.9252	Aldh1l1	0.166772	0.938121	1	Aldh1l1	1	15.9252	15.9252	1.20208	14.9252	15.9252	Aldh1l1
Aldh1l2	ENSMUSG00000020256	protein_coding	aldehyde dehydrogenase 1 family, member L2 [Source:MGI Symbol;Acc:MGI:2444680]	chr10	83487450	83534140	-1	83534140	1.80885	0	0.0683836	0	0	0	0.0336338	0.0960524	0	0	0.304503	0.149252	0.375446	0.0259372	0.304503	0.149252	Aldh1l2	-3.78123	1	1	Aldh1l2	1.3045	1.14925	0.880988	-0.05503	-0.155252	-1.13509	Aldh1l2
Aldh2	ENSMUSG00000029455	protein_coding	aldehyde dehydrogenase 2, mitochondrial [Source:MGI Symbol;Acc:MGI:99600]	chr5	121566027	121593824	-1	121593824	48.4563	94.1124	153.829	171.375	241.694	85.7838	47.2219	79.5314	63.9927	38.1257	107.223	96.2301	141.893	62.9311	107.223	96.2301	Aldh2	-1.25731	0.0022812	0.0693027	Aldh2	108.223	97.2301	0.898421	-0.04652	-10.9932	-1.11306	Aldh2
Aldh3a1	ENSMUSG00000019102	protein_coding	aldehyde dehydrogenase family 3, subfamily A1 [Source:MGI Symbol;Acc:MGI:1353451]	chr11	61207537	61218421	1	61207537	0	0.281774	0	56.0055	70.2261	0.0347866	0.100901	0	0.179957	0.167585	19.1837	0.0373129	25.3027	0.0966461	19.1837	0.0373129	Aldh3a1	-8.0761	0.000162074	0.0102462	Aldh3a1	20.1837	1.03731	0.0513936	-1.28909	-19.1464	-19.4577	Aldh3a1
Aldh3a2	ENSMUSG00000010025	protein_coding	aldehyde dehydrogenase family 3, subfamily A2 [Source:MGI Symbol;Acc:MGI:1353452]	chr11	61223417	61267464	-1	61267464	67.797	43.4988	62.8446	35.1248	98.63	94.3761	62.5925	92.2743	96.025	52.538	80.1986	39.3278	61.579	79.5612	80.1986	39.3278	Aldh3a2	0.296328	0.370054	0.879647	Aldh3a2	81.1986	40.3278	0.496657	-0.303943	-40.8707	-2.01346	Aldh3a2
Aldh3b1	ENSMUSG00000024885	protein_coding	aldehyde dehydrogenase 3 family, member B1 [Source:MGI Symbol;Acc:MGI:1914939]	chr19	3913491	3929808	-1	3929808	32.768	141.098	151.607	121.966	191.957	78.2699	60.9444	98.6458	67.6998	40.011	248.779	211.826	127.879	69.1142	248.779	211.826	Aldh3b1	-0.997238	0.0205624	0.275965	Aldh3b1	249.779	212.826	0.852055	-0.0695326	-36.9537	-1.17363	Aldh3b1
Aldh4a1	ENSMUSG00000028737	protein_coding	aldehyde dehydrogenase 4 family, member A1 [Source:MGI Symbol;Acc:MGI:2443883]	chr4	139622866	139649690	1	139622866	28.3502	8.5941	35.9356	19.869	3.97734	14.6104	21.9629	11.2381	22.1707	21.5766	0.0380629	1.19401	19.3453	18.3117	0.0380629	1.19401	Aldh4a1	-0.148403	0.795032	1	Aldh4a1	1.03806	2.19401	2.11357	0.325016	1.15595	2.11357	Aldh4a1
Aldh5a1	ENSMUSG00000035936	protein_coding	aldhehyde dehydrogenase family 5, subfamily A1 [Source:MGI Symbol;Acc:MGI:2441982]	chr13	24907579	24937661	-1	24937661	0	0	0.478685	0	7.31188	0	0	0	0	0	0.0380629	0.0373129	1.55811	0	0.0380629	0.0373129	Aldh5a1	-7.98015	1	1	Aldh5a1	1.03806	1.03731	0.999278	-0.000313884	-0.000749984	-1.00072	Aldh5a1
Aldh6a1	ENSMUSG00000021238	protein_coding	aldehyde dehydrogenase family 6, subfamily A1 [Source:MGI Symbol;Acc:MGI:1915077]	chr12	84430717	84451004	-1	84451004	20.3495	13.1729	48.4156	36.3388	58.3343	11.3752	15.8752	4.86665	37.503	0	0.114189	42.686	35.3222	13.924	0.114189	42.686	Aldh6a1	-1.4299	0.142326	0.638783	Aldh6a1	1.11419	43.686	39.2088	1.59338	42.5718	39.2088	Aldh6a1
Aldh7a1	ENSMUSG00000053644	protein_coding	aldehyde dehydrogenase family 7, member A1 [Source:MGI Symbol;Acc:MGI:108186]	chr18	56509687	56572951	-1	56572951	13.0446	11.3062	5.4365	24.7654	38.5681	19.9675	8.13938	5.37893	5.61466	9.59426	1.71283	27.2384	18.6242	9.73895	1.71283	27.2384	Aldh7a1	-0.988238	0.107526	0.575609	Aldh7a1	2.71283	28.2384	10.4092	1.01742	25.5256	10.4092	Aldh7a1
Aldh9a1	ENSMUSG00000026687	protein_coding	aldehyde dehydrogenase 9, subfamily A1 [Source:MGI Symbol;Acc:MGI:1861622]	chr1	167349991	167368532	1	167349991	83.4157	95.5213	107.055	84.2511	50.46	101.612	96.9662	129.799	87.3871	73.8213	63.9076	158.841	84.1405	97.917	63.9076	158.841	Aldh9a1	0.124314	0.657253	1	Aldh9a1	64.9076	159.841	2.46259	0.391393	94.9335	2.46259	Aldh9a1
Aldoa	ENSMUSG00000114515	protein_coding	aldolase A, fructose-bisphosphate [Source:MGI Symbol;Acc:MGI:87994]	chr7	126800790	126809108	-1	126809108	1008.64	1678.46	1089.73	1280.56	1795.59	870.292	915.882	1057.98	838.419	795.611	1991.34	1359.31	1370.59	895.638	1991.34	1359.31	Aldoa	-0.710007	0.0013941	0.0501761	Aldoa	1992.34	1360.31	0.682771	-0.165725	-632.027	-1.46462	Aldoa
Aldoart2	ENSMUSG00000063129	protein_coding	aldolase 1 A, retrogene 2 [Source:MGI Symbol;Acc:MGI:1931052]	chr12	55565239	55566896	1	55565239	1.49578	0.246552	0.170959	1.82099	1.00438	0.173933	0.100901	0	0.0719828	0.46086	5.17656	0.783572	0.947731	0.161535	5.17656	0.783572	Aldoart2	-2.56042	0.0880066	0.530597	Aldoart2	6.17656	1.78357	0.288765	-0.539456	-4.39298	-3.46303	Aldoart2
Aldob	ENSMUSG00000028307	protein_coding	aldolase B, fructose-bisphosphate [Source:MGI Symbol;Acc:MGI:87995]	chr4	49535995	49549546	-1	49549546	4.83519	0	0	0	0.924028	0	0	0	0	0	0	0	1.15184	0	0	0	Aldob	-7.42812	0.0144237	0.229327	Aldob	1	1	1	0	0	1	Aldob
Aldoc	ENSMUSG00000017390	protein_coding	aldolase C, fructose-bisphosphate [Source:MGI Symbol;Acc:MGI:101863]	chr11	78322968	78327781	1	78322968	18.5755	12.9968	16.2411	23.7133	30.0108	11.9666	12.4781	29.1679	7.84612	0	61.7761	20.3355	20.3075	12.2918	61.7761	20.3355	Aldoc	-0.788451	0.404805	0.900346	Aldoc	62.7761	21.3355	0.339867	-0.468691	-41.4406	-2.94232	Aldoc
Alg1	ENSMUSG00000039427	protein_coding	asparagine-linked glycosylation 1 (beta-1,4-mannosyltransferase) [Source:MGI Symbol;Acc:MGI:2384774]	chr16	5233621	5244912	1	5233621	44.4211	38.9552	38.5	58.2312	42.5455	47.6925	39.4524	54.1735	62.1211	135.87	27.5956	37.2383	44.5306	67.8619	27.5956	37.2383	Alg1	0.536228	0.141334	0.637129	Alg1	28.5956	38.2383	1.33721	0.126199	9.64269	1.33721	Alg1
Alg10b	ENSMUSG00000075470	protein_coding	asparagine-linked glycosylation 10B (alpha-1,2-glucosyltransferase) [Source:MGI Symbol;Acc:MGI:2146159]	chr15	90224311	90233471	1	90224311	24.5586	18.104	18.361	22.7421	35.5148	20.4893	17.8932	16.3289	38.9787	41.3098	0.152252	26.5668	23.8561	27	0.152252	26.5668	Alg10b	0.108322	0.784068	1	Alg10b	1.15225	27.5668	23.9243	1.37884	26.4146	23.9243	Alg10b
Alg11	ENSMUSG00000063362	protein_coding	asparagine-linked glycosylation 11 (alpha-1,2-mannosyltransferase) [Source:MGI Symbol;Acc:MGI:2142632]	chr8	22060721	22071627	1	22060721	29.359	21.45	30.6017	59.2833	46.6433	34.4388	32.5912	37.7486	23.2144	20.4454	0.152252	47.9844	37.4675	29.6877	0.152252	47.9844	Alg11	-0.397927	0.258946	0.782596	Alg11	1.15225	48.9844	42.5119	1.62851	47.8322	42.5119	Alg11
Alg12	ENSMUSG00000035845	protein_coding	asparagine-linked glycosylation 12 (alpha-1,6-mannosyltransferase) [Source:MGI Symbol;Acc:MGI:2385025]	chr15	88805244	88819318	-1	88819318	5.18305	13.3843	17.2669	12.3018	10.7669	14.3669	14.2607	14.2478	6.44246	4.77618	0	16.9401	11.7806	10.8188	0	16.9401	Alg12	-0.23393	0.665579	1	Alg12	1	17.9401	17.9401	1.25382	16.9401	17.9401	Alg12
Alg13	ENSMUSG00000041718	protein_coding	asparagine-linked glycosylation 13 [Source:MGI Symbol;Acc:MGI:1914824]	chrX	144317804	144374450	1	144317804	17.2188	6.58646	1.09414	13.9204	8.63766	9.80983	7.80304	2.84955	2.19547	5.44652	0	0.261191	9.49151	5.62088	0	0.261191	Alg13	-0.782112	0.290049	0.811679	Alg13	1	1.26119	1.26119	0.100781	0.261191	1.26119	Alg13
Alg14	ENSMUSG00000039887	protein_coding	asparagine-linked glycosylation 14 [Source:MGI Symbol;Acc:MGI:1914039]	chr3	121291773	121363094	1	121291773	8.24417	10.1439	15.3521	35.0439	15.9897	22.333	15.9761	16.0087	12.2371	5.82359	50.6617	32.1637	16.9548	14.4757	50.6617	32.1637	Alg14	-0.295804	0.577548	0.983084	Alg14	51.6617	33.1637	0.64194	-0.192505	-18.498	-1.55778	Alg14
Alg2	ENSMUSG00000039740	protein_coding	asparagine-linked glycosylation 2 (alpha-1,3-mannosyltransferase) [Source:MGI Symbol;Acc:MGI:1914731]	chr4	47465067	47474333	-1	47474333	20.28	7.85444	26.5329	12.7065	14.5836	14.7147	18.9022	11.3022	14.3246	26.4366	6.4707	16.9028	16.3915	17.1361	6.4707	16.9028	Alg2	-0.00690535	0.986423	1	Alg2	7.4707	17.9028	2.3964	0.379559	10.4321	2.3964	Alg2
Alg3	ENSMUSG00000033809	protein_coding	asparagine-linked glycosylation 3 (alpha-1,3-mannosyltransferase) [Source:MGI Symbol;Acc:MGI:1098592]	chr16	20605374	20611735	-1	20611735	50.5782	31.9813	13.2664	48.5597	42.666	40.8395	41.8068	40.5981	47.3287	76.4608	22.1146	21.343	37.4103	49.4068	22.1146	21.343	Alg3	0.348277	0.357164	0.86963	Alg3	23.1146	22.343	0.96662	-0.0147441	-0.771557	-1.03453	Alg3
Alg5	ENSMUSG00000036632	protein_coding	asparagine-linked glycosylation 5 (dolichyl-phosphate beta-glucosyltransferase) [Source:MGI Symbol;Acc:MGI:1913498]	chr3	54735539	54751318	1	54735539	111.035	90.4846	127.535	105.982	177.574	75.0348	92.3584	71.3989	92.4979	104.364	149.549	98.8046	122.522	87.1307	149.549	98.8046	Alg5	-0.57051	0.0153477	0.237478	Alg5	150.549	99.8046	0.662937	-0.178528	-50.7446	-1.50844	Alg5
Alg6	ENSMUSG00000073792	protein_coding	asparagine-linked glycosylation 6 (alpha-1,3,-glucosyltransferase) [Source:MGI Symbol;Acc:MGI:2444031]	chr4	99715664	99763460	1	99715664	20.6278	1.76109	2.63277	12.2209	6.6289	10.3664	5.54958	9.5412	10.7974	8.25358	0	0	8.77429	8.90164	0	0	Alg6	0.0239542	0.972244	1	Alg6	1	1	1	0	0	1	Alg6
Alg8	ENSMUSG00000035704	protein_coding	asparagine-linked glycosylation 8 (alpha-1,3-glucosyltransferase) [Source:MGI Symbol;Acc:MGI:2141959]	chr7	97371606	97392185	1	97371606	22.228	27.1207	7.76154	46.6578	35.5148	29.673	37.4681	62.7862	21.4149	13.9934	59.9872	48.2083	27.8566	33.0671	59.9872	48.2083	Alg8	0.180519	0.731196	1	Alg8	60.9872	49.2083	0.806863	-0.0931999	-11.7788	-1.23937	Alg8
Alg9	ENSMUSG00000032059	protein_coding	asparagine-linked glycosylation 9 (alpha 1,2 mannosyltransferase) [Source:MGI Symbol;Acc:MGI:1924753]	chr9	50775019	50843542	1	50775019	25.0456	14.2296	24.2762	13.0706	35.0327	33.3604	25.3599	18.5381	32.5722	1.59206	48.5683	22.5743	22.3309	22.2845	48.5683	22.5743	Alg9	-0.0769984	0.904201	1	Alg9	49.5683	23.5743	0.475593	-0.322765	-25.994	-2.10264	Alg9
Alkbh1	ENSMUSG00000079036	protein_coding	alkB homolog 1, histone H2A dioxygenase [Source:MGI Symbol;Acc:MGI:2384034]	chr12	87425840	87444017	-1	87444017	77.0152	63.3639	41.2353	29.9047	39.8939	57.6415	62.8279	43.8319	85.6235	81.9073	4.33917	5.85813	50.2826	66.3664	4.33917	5.85813	Alkbh1	0.316913	0.343631	0.861412	Alkbh1	5.33917	6.85813	1.28449	0.108732	1.51896	1.28449	Alkbh1
Alkbh2	ENSMUSG00000044339	protein_coding	alkB homolog 2, alpha-ketoglutarate-dependent dioxygenase [Source:MGI Symbol;Acc:MGI:2141032]	chr5	114123926	114128218	-1	114128218	9.77474	20.7456	6.39387	18.5336	14.5836	6.88775	7.60124	11.2381	12.0211	21.1576	0	6.30589	14.0063	11.7812	0	6.30589	Alkbh2	-0.346376	0.504637	0.951506	Alkbh2	1	7.30589	7.30589	0.863673	6.30589	7.30589	Alkbh2
Alkbh3	ENSMUSG00000040174	protein_coding	alkB homolog 3, alpha-ketoglutarate-dependent dioxygenase [Source:MGI Symbol;Acc:MGI:1916363]	chr2	93980550	94010807	-1	94010807	43.2384	19.1254	22.2247	31.1187	31.6178	26.3335	27.1761	19.8508	46.7168	9.97132	18.2702	8.84316	29.465	26.0097	18.2702	8.84316	Alkbh3	-0.237277	0.575589	0.982308	Alkbh3	19.2702	9.84316	0.510797	-0.291751	-9.42703	-1.95772	Alkbh3
Alkbh4	ENSMUSG00000039754	protein_coding	alkB homolog 4, lysine demethylase [Source:MGI Symbol;Acc:MGI:1919291]	chr5	136136146	136141615	1	136136146	38.9946	30.4668	14.3264	22.6612	17.195	28.6294	25.6626	34.0986	39.8065	31.5898	42.4782	13.6192	24.7288	31.9574	42.4782	13.6192	Alkbh4	0.297801	0.39283	0.892916	Alkbh4	43.4782	14.6192	0.336242	-0.473347	-28.859	-2.97404	Alkbh4
Alkbh5	ENSMUSG00000042650	protein_coding	alkB homolog 5, RNA demethylase [Source:MGI Symbol;Acc:MGI:2144489]	chr11	60536381	60558512	1	60536381	28.0719	16.4485	24.3446	12.7065	51.8259	12.2797	21.1893	16.7131	33.256	9.25909	4.37724	14.7759	26.6795	18.5394	4.37724	14.7759	Alkbh5	-0.601203	0.22748	0.748829	Alkbh5	5.37724	15.7759	2.93383	0.467436	10.3987	2.93383	Alkbh5
Alkbh6	ENSMUSG00000042831	protein_coding	alkB homolog 6 [Source:MGI Symbol;Acc:MGI:2142037]	chr7	30308717	30314304	1	30308717	68.8406	57.1648	37.2007	64.3416	28.203	35.865	33.2302	66.4682	54.0591	29.5369	38.6719	39.1786	51.1501	43.8319	38.6719	39.1786	Alkbh6	-0.295688	0.407705	0.903169	Alkbh6	39.6719	40.1786	1.01277	0.00551132	0.506656	1.01277	Alkbh6
Alkbh7	ENSMUSG00000002661	protein_coding	alkB homolog 7 [Source:MGI Symbol;Acc:MGI:1913650]	chr17	56997339	56999322	1	56997339	21.8105	25.0779	14.6683	17.1578	19.5251	16.3845	14.0926	19.7548	25.6619	20.9482	23.5609	16.3431	19.6479	19.3684	23.5609	16.3431	Alkbh7	-0.110009	0.73733	1	Alkbh7	24.5609	17.3431	0.706124	-0.151119	-7.21788	-1.41618	Alkbh7
Alkbh8	ENSMUSG00000025899	protein_coding	alkB homolog 8, tRNA methyltransferase [Source:MGI Symbol;Acc:MGI:1914917]	chr9	3335140	3391154	1	3335140	5.14826	7.74878	18.6345	23.9561	0.924028	14.3321	17.355	11.4943	1.51164	15.4597	0	0.0373129	11.2823	12.0306	0	0.0373129	Alkbh8	0.00763653	0.992598	1	Alkbh8	1	1.03731	1.03731	0.0159098	0.0373129	1.03731	Alkbh8
Alms1	ENSMUSG00000063810	protein_coding	ALMS1, centrosome and basal body associated [Source:MGI Symbol;Acc:MGI:1934606]	chr6	85587531	85702753	1	85587531	10.0182	1.54976	2.56439	5.01783	0.763328	0.660946	4.84327	0.12807	0.575862	0.418963	0	0.0373129	3.98271	1.32542	0	0.0373129	Alms1	-1.61174	0.148021	0.644054	Alms1	1	1.03731	1.03731	0.0159098	0.0373129	1.03731	Alms1
Alox15	ENSMUSG00000018924	protein_coding	arachidonate 15-lipoxygenase [Source:MGI Symbol;Acc:MGI:87997]	chr11	70344152	70352031	-1	70352031	15.4448	68.2949	0.75222	65.8793	92.202	3.79174	0.369972	42.0389	46.7888	3.77067	62.7657	27.3877	48.5146	19.352	62.7657	27.3877	Alox15	-1.42483	0.173817	0.681713	Alox15	63.7657	28.3877	0.445187	-0.351457	-35.3781	-2.24625	Alox15
Alox5	ENSMUSG00000025701	protein_coding	arachidonate 5-lipoxygenase [Source:MGI Symbol;Acc:MGI:87999]	chr6	116410077	116461178	-1	116461178	42.4731	57.9397	228.23	109.866	100.799	122.484	64.3415	50.3635	39.0147	95.1046	186.813	96.7151	107.862	74.2616	186.813	96.7151	Alox5	-0.635558	0.182037	0.692875	Alox5	187.813	97.7151	0.520279	-0.283763	-90.0977	-1.92204	Alox5
Alox5ap	ENSMUSG00000060063	protein_coding	arachidonate 5-lipoxygenase activating protein [Source:MGI Symbol;Acc:MGI:107505]	chr5	149264767	149288153	1	149264767	147.873	490.075	582.56	191.325	325.66	253.386	199.852	340.442	237.795	226.785	651.865	635.439	347.499	251.652	651.865	635.439	Alox5ap	-0.595627	0.123297	0.609043	Alox5ap	652.865	636.439	0.97484	-0.0110668	-16.4263	-1.02581	Alox5ap
Alox8	ENSMUSG00000020891	protein_coding	arachidonate 8-lipoxygenase [Source:MGI Symbol;Acc:MGI:1098228]	chr11	69183932	69197843	-1	69197843	0	0	0	0	0.602627	0.243506	2.75797	0	5.14677	17.3451	0	0	0.120525	5.09866	0	0	Alox8	5.34674	0.0143912	0.229262	Alox8	1	1	1	0	0	1	Alox8
Alpk1	ENSMUSG00000028028	protein_coding	alpha-kinase 1 [Source:MGI Symbol;Acc:MGI:1918731]	chr3	127670310	127780527	-1	127780527	0	0.528326	17.5062	2.34705	14.5032	18.9587	6.92856	1.2807	15.7642	17.5965	0	11.0446	6.97696	12.1057	0	11.0446	Alpk1	0.690614	0.568341	0.978741	Alpk1	1	12.0446	12.0446	1.08079	11.0446	12.0446	Alpk1
Alpk2	ENSMUSG00000032845	protein_coding	alpha-kinase 2 [Source:MGI Symbol;Acc:MGI:2449492]	chr18	65265529	65394066	-1	65394066	5.5309	5.28326	0.0341918	0	0.241051	0.556586	0.97538	5.15481	0.0359914	3.35171	0.152252	17.649	2.21788	2.01489	0.152252	17.649	Alpk2	-0.225971	0.89043	1	Alpk2	1.15225	18.649	16.1848	1.20911	17.4968	16.1848	Alpk2
Als2	ENSMUSG00000026024	protein_coding	alsin Rho guanine nucleotide exchange factor [Source:MGI Symbol;Acc:MGI:1921268]	chr1	59162926	59237231	-1	59237231	23.8281	13.8421	11.3859	12.3423	14.5032	16.628	18.3304	3.68201	14.9004	0.125689	0.0761258	16.8654	15.1803	10.7333	0.0761258	16.8654	Als2	-0.568991	0.500219	0.950641	Als2	1.07613	17.8654	16.6016	1.22015	16.7893	16.6016	Als2
Als2cl	ENSMUSG00000044037	protein_coding	ALS2 C-terminal like [Source:MGI Symbol;Acc:MGI:2447532]	chr9	110879870	110900530	1	110879870	46.9257	29.868	46.877	48.6811	28.8458	58.1285	43.8248	49.3069	43.5856	71.0981	0	12.9849	40.2395	53.1888	0	12.9849	Als2cl	0.334	0.220725	0.7411	Als2cl	1	13.9849	13.9849	1.14566	12.9849	13.9849	Als2cl
Alyref	ENSMUSG00000025134	protein_coding	Aly/REF export factor [Source:MGI Symbol;Acc:MGI:1341044]	chr11	120592121	120598365	-1	120598365	8.59203	12.5742	11.9329	3.60151	33.4257	7.79221	8.17301	7.49208	9.64569	7.45755	19.8688	6.38051	14.0253	8.11211	19.8688	6.38051	Alyref	-0.884169	0.136095	0.631469	Alyref	20.8688	7.38051	0.353662	-0.451412	-13.4883	-2.82756	Alyref
Alyref2	ENSMUSG00000060244	protein_coding	Aly/REF export factor 2 [Source:MGI Symbol;Acc:MGI:1913144]	chr1	171503478	171504750	1	171503478	5.87876	6.86823	7.62478	7.16255	7.111	5.91373	6.8613	7.46007	3.56315	5.15325	0	8.61929	6.92906	5.7903	0	8.61929	Alyref2	-0.348612	0.423659	0.911852	Alyref2	1	9.61929	9.61929	0.983143	8.61929	9.61929	Alyref2
Amacr	ENSMUSG00000022244	protein_coding	alpha-methylacyl-CoA racemase [Source:MGI Symbol;Acc:MGI:1098273]	chr15	10981756	10996626	1	10981756	10.3661	8.66454	0	11.2092	2.20963	7.37477	7.09673	6.2434	11.7692	0	0	17.761	6.48989	6.49682	0	17.761	Amacr	-0.0601045	0.964883	1	Amacr	1	18.761	18.761	1.27325	17.761	18.761	Amacr
Ambp	ENSMUSG00000028356	protein_coding	alpha 1 microglobulin/bikunin precursor [Source:MGI Symbol;Acc:MGI:88002]	chr4	63143275	63154799	-1	63154799	0	0	0	0	27.3994	0	0.0336338	0.224122	0	0	0	0	5.47989	0.0515512	0	0	Ambp	-6.7832	1	1	Ambp	1	1	1	0	0	1	Ambp
Ambra1	ENSMUSG00000040506	protein_coding	autophagy/beclin 1 regulator 1 [Source:MGI Symbol;Acc:MGI:2443564]	chr2	91730134	91918849	1	91730134	22.7497	8.34755	28.7895	45.3628	5.8254	28.9425	41.5041	25.0377	45.961	30.71	4.4153	26.4176	22.215	34.431	4.4153	26.4176	Ambra1	0.574385	0.276987	0.801501	Ambra1	5.4153	27.4176	5.06298	0.704406	22.0023	5.06298	Ambra1
Amd1	ENSMUSG00000075232	protein_coding	S-adenosylmethionine decarboxylase 1 [Source:MGI Symbol;Acc:MGI:88004]	chr10	40287458	40302188	-1	40302188	75.1716	49.4513	40.5515	51.4328	106.022	62.0594	53.9486	51.7082	47.0048	33.0562	152.404	140.67	64.5259	49.5554	152.404	140.67	Amd1	-0.445646	0.158765	0.658848	Amd1	153.404	141.67	0.923508	-0.0345593	-11.7342	-1.08283	Amd1
Amd2	ENSMUSG00000063953	protein_coding	S-adenosylmethionine decarboxylase 2 [Source:MGI Symbol;Acc:MGI:1333111]	chr10	35708675	35711892	-1	35711892	1.00878	1.72586	0.888987	3.39918	13.0569	1.28711	0.840845	1.4728	0.899785	1.1312	3.00697	1.75371	4.01595	1.12635	3.00697	1.75371	Amd2	-1.89272	0.0427586	0.383407	Amd2	4.00697	2.75371	0.687229	-0.162898	-1.25326	-1.45512	Amd2
Amdhd1	ENSMUSG00000015890	protein_coding	amidohydrolase domain containing 1 [Source:MGI Symbol;Acc:MGI:1919011]	chr10	93523338	93540033	-1	93540033	0	0	0	0	0	0	0.437239	2.33727	0	0.0837926	0	0	0	0.571661	0	0	Amdhd1	6.4407	0.0369201	0.361545	Amdhd1	1	1	1	0	0	1	Amdhd1
Amdhd2	ENSMUSG00000036820	protein_coding	amidohydrolase domain containing 2 [Source:MGI Symbol;Acc:MGI:2443978]	chr17	24155833	24163766	-1	24163766	37.5684	63.6104	72.3157	51.3923	54.357	53.0148	52.906	65.5718	46.6808	31.5479	91.5794	63.9171	55.8488	49.9443	91.5794	63.9171	Amdhd2	-0.265371	0.396095	0.894903	Amdhd2	92.5794	64.9171	0.701204	-0.154155	-27.6623	-1.42612	Amdhd2
Amer1	ENSMUSG00000050332	protein_coding	APC membrane recruitment 1 [Source:MGI Symbol;Acc:MGI:1919595]	chrX	95420318	95444872	-1	95444872	8.6616	1.97242	3.59014	8.01235	13.7801	10.7143	3.56518	8.83682	2.95129	0.0418963	0.0380629	12.6864	7.20332	5.22189	0.0380629	12.6864	Amer1	-0.495452	0.615954	0.99845	Amer1	1.03806	13.6864	13.1846	1.12007	12.6483	13.1846	Amer1
Amer2	ENSMUSG00000021986	protein_coding	APC membrane recruitment 2 [Source:MGI Symbol;Acc:MGI:1919375]	chr14	60373259	60388197	1	60373259	0	0.105665	0	0.0404664	0	0	0	0	0.0359914	0	26.035	0	0.0292263	0.00719828	26.035	0	Amer2	-2.22928	0.570225	0.979848	Amer2	27.035	1	0.036989	-1.43193	-26.035	-27.035	Amer2
Amfr	ENSMUSG00000031751	protein_coding	autocrine motility factor receptor [Source:MGI Symbol;Acc:MGI:1345634]	chr8	93971588	94012842	-1	94012842	59.4485	49.7683	44.4152	73.0419	206.621	58.6503	91.0131	96.3725	59.3498	63.1797	39.319	80.1855	86.6589	73.7131	39.319	80.1855	Amfr	-0.300345	0.480399	0.937357	Amfr	40.319	81.1855	2.01358	0.303969	40.8665	2.01358	Amfr
Amhr2	ENSMUSG00000023047	protein_coding	anti-Mullerian hormone type 2 receptor [Source:MGI Symbol;Acc:MGI:105062]	chr15	102445367	102454633	1	102445367	0	0	0	2.83265	4.33892	0	0	0	0	0	0	0	1.43431	0	0	0	Amhr2	-7.83669	0.00983222	0.181043	Amhr2	1	1	1	0	0	1	Amhr2
Amigo1	ENSMUSG00000050947	protein_coding	adhesion molecule with Ig like domain 1 [Source:MGI Symbol;Acc:MGI:2653612]	chr3	108186335	108192286	1	108186335	8.27896	0	0.0341918	0.0404664	1.00438	3.79174	8.98022	6.37147	0	0.125689	0.0380629	0.0373129	1.8716	3.85383	0.0380629	0.0373129	Amigo1	1.09867	0.552582	0.970141	Amigo1	1.03806	1.03731	0.999278	-0.000313884	-0.000749984	-1.00072	Amigo1
Amigo2	ENSMUSG00000048218	protein_coding	adhesion molecule with Ig like domain 2 [Source:MGI Symbol;Acc:MGI:2145995]	chr15	97244125	97247287	-1	97247287	0	4.64927	0.0341918	1.41632	27.6003	0.0347866	1.34535	1.44079	3.95905	0.0837926	0.0380629	6.23126	6.74002	1.37275	0.0380629	6.23126	Amigo2	-2.39193	0.140636	0.636248	Amigo2	1.03806	7.23126	6.96611	0.84299	6.1932	6.96611	Amigo2
Amigo3	ENSMUSG00000032593	protein_coding	adhesion molecule with Ig like domain 3 [Source:MGI Symbol;Acc:MGI:2444854]	chr9	108053159	108055701	1	108053159	9.73995	0	0.410302	1.45679	0	5.53107	3.43065	6.7877	11.0134	0	0	6.04469	2.32141	5.35256	0	6.04469	Amigo3	1.25677	0.474283	0.935259	Amigo3	1	7.04469	7.04469	0.847862	6.04469	7.04469	Amigo3
Ammecr1	ENSMUSG00000042225	protein_coding	Alport syndrome, mental retardation, midface hypoplasia and elliptocytosis chromosomal region gene 1 [Source:MGI Symbol;Acc:MGI:1860206]	chrX	142851146	142966728	-1	142966728	1.63492	2.67685	1.84636	2.02332	5.30312	3.09601	3.86789	5.44297	1.6916	0.921719	12.8653	13.9177	2.69691	3.00404	12.8653	13.9177	Ammecr1	0.0667867	0.929002	1	Ammecr1	13.8653	14.9177	1.07591	0.0317744	1.05246	1.07591	Ammecr1
Ammecr1l	ENSMUSG00000041915	protein_coding	AMME chromosomal region gene 1-like [Source:MGI Symbol;Acc:MGI:2442711]	chr18	31759826	31782743	1	31759826	7.82675	10.637	41.3721	22.7826	42.0232	22.1591	30.674	30.7688	26.7056	22.8754	0	32.2757	24.9283	26.6366	0	32.2757	Ammecr1l	0.00271263	0.995039	1	Ammecr1l	1	33.2757	33.2757	1.52213	32.2757	33.2757	Ammecr1l
Amn1	ENSMUSG00000068250	protein_coding	antagonist of mitotic exit network 1 [Source:MGI Symbol;Acc:MGI:2442933]	chr6	149157147	149188712	-1	149188712	18.4711	22.6828	26.2251	28.4074	27.761	17.7412	19.8103	16.521	19.8313	23.8809	62.7277	12.0521	24.7095	19.5569	62.7277	12.0521	Amn1	-0.424631	0.129484	0.620676	Amn1	63.7277	13.0521	0.20481	-0.688649	-50.6756	-4.88257	Amn1
Amotl1	ENSMUSG00000013076	protein_coding	angiomotin-like 1 [Source:MGI Symbol;Acc:MGI:1922973]	chr9	14541966	14645056	-1	14645056	0	4.64927	0	9.18587	46.5228	1.00881	1.51352	6.30744	0.0719828	0.0418963	0	0.111939	12.0716	1.78873	0	0.111939	Amotl1	-2.81525	0.0956102	0.550204	Amotl1	1	1.11194	1.11194	0.0460809	0.111939	1.11194	Amotl1
Amotl2	ENSMUSG00000032531	protein_coding	angiomotin-like 2 [Source:MGI Symbol;Acc:MGI:1929286]	chr9	102716672	102733418	1	102716672	0.104357	0.140887	5.50488	0.283265	6.91012	0.5218	0.403606	0	0.935776	0	1.21801	0	2.5887	0.372236	1.21801	0	Amotl2	-2.90545	0.0900392	0.534598	Amotl2	2.21801	1	0.450854	-0.345964	-1.21801	-2.21801	Amotl2
Ampd1	ENSMUSG00000070385	protein_coding	adenosine monophosphate deaminase 1 [Source:MGI Symbol;Acc:MGI:88015]	chr3	103074014	103099720	1	103074014	2.8872	0	0.0341918	0	0.0401751	0	0	0	0	0	0	0	0.592313	0	0	0	Ampd1	-6.45132	1	1	Ampd1	1	1	1	0	0	1	Ampd1
Ampd2	ENSMUSG00000027889	protein_coding	adenosine monophosphate deaminase 2 [Source:MGI Symbol;Acc:MGI:88016]	chr3	108074062	108086651	-1	108086651	31.5505	51.1772	56.6217	69.9664	84.9704	40.1786	67.2003	80.1397	118.376	48.2227	85.9461	106.752	58.8572	70.8234	85.9461	106.752	Ampd2	0.174796	0.641149	1	Ampd2	86.9461	107.752	1.2393	0.0931766	20.8062	1.2393	Ampd2
Ampd3	ENSMUSG00000005686	protein_coding	adenosine monophosphate deaminase 3 [Source:MGI Symbol;Acc:MGI:1096344]	chr7	110768206	110812405	1	110768206	21.9149	5.14237	46.159	8.61934	51.7054	28.7338	20.5166	25.678	32.3563	0.0418963	0.532881	6.00738	26.7082	21.4653	0.532881	6.00738	Ampd3	-0.392948	0.678093	1	Ampd3	1.53288	7.00738	4.57138	0.660047	5.4745	4.57138	Ampd3
Amt	ENSMUSG00000032607	protein_coding	aminomethyltransferase [Source:MGI Symbol;Acc:MGI:3646700]	chr9	108296853	108302302	1	108296853	1.63492	0	0.239343	1.82099	0.0401751	0.382653	0.0672676	0.512279	0.25194	0.46086	0	0.858197	0.747085	0.335	0	0.858197	Amt	-1.13494	0.494747	0.946892	Amt	1	1.8582	1.8582	0.269092	0.858197	1.8582	Amt
Amy1	ENSMUSG00000074264	protein_coding	amylase 1, salivary [Source:MGI Symbol;Acc:MGI:88019]	chr3	113555710	113606699	-1	113606699	0	0	4.41074	0	2.69173	1.25232	0	0.0960524	0	1.00551	0.0380629	0	1.4205	0.470777	0.0380629	0	Amy1	-1.70883	0.530682	0.960992	Amy1	1.03806	1	0.963333	-0.0162237	-0.0380629	-1.03806	Amy1
Amz1	ENSMUSG00000050022	protein_coding	archaelysin family metallopeptidase 1 [Source:MGI Symbol;Acc:MGI:2442258]	chr5	140724127	140761439	1	140724127	21.9497	66.9213	50.8432	53.6989	0.0401751	38.3697	38.6789	55.9025	61.7252	39.8434	41.3744	200.109	38.6907	46.9039	41.3744	200.109	Amz1	0.149784	0.863225	1	Amz1	42.3744	201.109	4.74601	0.676329	158.735	4.74601	Amz1
Amz2	ENSMUSG00000020610	protein_coding	archaelysin family metallopeptidase 2 [Source:MGI Symbol;Acc:MGI:104837]	chr11	109425946	109452813	1	109425946	26.5414	27.3321	31.4223	38.3622	14.7443	27.6554	30.4722	38.2929	18.1757	38.8798	13.3601	40.1487	27.6804	30.6952	13.3601	40.1487	Amz2	0.0675822	0.853575	1	Amz2	14.3601	41.1487	2.86549	0.457199	26.7886	2.86549	Amz2
Anapc1	ENSMUSG00000014355	protein_coding	anaphase promoting complex subunit 1 [Source:MGI Symbol;Acc:MGI:103097]	chr2	128610104	128687391	-1	128687391	70.2668	26.8389	71.0848	54.3059	56.4863	107.804	122.023	59.4884	105.059	70.4277	0.380629	35.5965	55.7965	92.9604	0.380629	35.5965	Anapc1	0.672188	0.0317075	0.339749	Anapc1	1.38063	36.5965	26.5071	1.42336	35.2159	26.5071	Anapc1
Anapc10	ENSMUSG00000036977	protein_coding	anaphase promoting complex subunit 10 [Source:MGI Symbol;Acc:MGI:1916249]	chr8	79711820	79779059	1	79711820	40.8382	35.2922	31.2513	40.4259	26.7566	34.5431	34.4746	34.1306	30.1248	29.4112	17.6993	43.9173	34.9129	32.5369	17.6993	43.9173	Anapc10	-0.178399	0.424389	0.912244	Anapc10	18.6993	44.9173	2.40209	0.38059	26.2181	2.40209	Anapc10
Anapc11	ENSMUSG00000025135	protein_coding	anaphase promoting complex subunit 11 [Source:MGI Symbol;Acc:MGI:1913406]	chr11	120598421	120608198	1	120598421	73.2236	89.2166	56.0746	60.6591	78.8638	51.8321	62.1553	64.2911	63.4528	56.2249	63.527	62.4245	71.6075	59.5912	63.527	62.4245	Anapc11	-0.356604	0.115137	0.591844	Anapc11	64.527	63.4245	0.982915	-0.00748423	-1.10247	-1.01738	Anapc11
Anapc13	ENSMUSG00000035048	protein_coding	anaphase promoting complex subunit 13 [Source:MGI Symbol;Acc:MGI:1916260]	chr9	102626296	102634425	1	102626296	36.0726	49.6274	35.2176	39.5357	25.9933	25.5682	28.1179	31.4091	27.1375	48.097	21.5055	27.8728	37.2893	32.0659	21.5055	27.8728	Anapc13	-0.313076	0.330966	0.852322	Anapc13	22.5055	28.8728	1.28292	0.108199	6.36721	1.28292	Anapc13
Anapc15	ENSMUSG00000030649	protein_coding	anaphase promoting complex C subunit 15 [Source:MGI Symbol;Acc:MGI:1922680]	chr7	101863715	101901849	1	101863715	31.4461	41.139	22.5324	15.5391	20.0474	18.7152	19.9785	21.5477	21.2349	16.2139	58.0459	48.4695	26.1408	19.538	58.0459	48.4695	Anapc15	-0.523894	0.158621	0.658848	Anapc15	59.0459	49.4695	0.837814	-0.0768526	-9.57645	-1.19358	Anapc15
Anapc16	ENSMUSG00000020107	protein_coding	anaphase promoting complex subunit 16 [Source:MGI Symbol;Acc:MGI:1289325]	chr10	59987409	60003135	-1	60003135	62.8575	56.5309	72.6576	80.7709	83.3634	47.5533	54.7558	70.3103	82.0244	66.6989	14.0452	34.3279	71.2361	64.2686	14.0452	34.3279	Anapc16	-0.227485	0.322781	0.843552	Anapc16	15.0452	35.3279	2.34811	0.370719	20.2827	2.34811	Anapc16
Anapc2	ENSMUSG00000026965	protein_coding	anaphase promoting complex subunit 2 [Source:MGI Symbol;Acc:MGI:2139135]	chr2	25272478	25285915	1	25272478	145.021	81.7496	176.088	145.922	227.632	160.714	140.118	158.23	188.379	138.258	230.547	117.797	155.283	157.14	230.547	117.797	Anapc2	-0.0527645	0.837204	1	Anapc2	231.547	118.797	0.513057	-0.289834	-112.75	-1.9491	Anapc2
Anapc4	ENSMUSG00000029176	protein_coding	anaphase promoting complex subunit 4 [Source:MGI Symbol;Acc:MGI:1098673]	chr5	52834012	52867797	1	52834012	97.7822	41.6673	92.7966	144.829	66.972	70.4081	78.5686	57.4073	38.2948	58.9481	27.4053	78.9169	88.8095	60.7254	27.4053	78.9169	Anapc4	-0.602712	0.0702169	0.483005	Anapc4	28.4053	79.9169	2.81345	0.449239	51.5116	2.81345	Anapc4
Anapc5	ENSMUSG00000029472	protein_coding	anaphase-promoting complex subunit 5 [Source:MGI Symbol;Acc:MGI:1929722]	chr5	122787459	122821339	-1	122821339	389.598	234.436	195.782	348.254	369.651	295.652	299.644	344.22	392.954	286.906	206.377	204.811	307.544	323.875	206.377	204.811	Anapc5	0.0144352	0.942875	1	Anapc5	207.377	205.811	0.992446	-0.00329295	-1.56645	-1.00761	Anapc5
Anapc7	ENSMUSG00000029466	protein_coding	anaphase promoting complex subunit 7 [Source:MGI Symbol;Acc:MGI:1929711]	chr5	122421693	122444912	1	122421693	41.2557	35.0808	30.3965	51.6351	41.9027	25.7421	50.7198	31.185	29.189	53.8368	0.380629	25.7086	40.0542	38.1345	0.380629	25.7086	Anapc7	-0.143114	0.640479	1	Anapc7	1.38063	26.7086	19.3452	1.28657	25.328	19.3452	Anapc7
Ang	ENSMUSG00000072115	protein_coding	angiogenin, ribonuclease, RNase A family, 5 [Source:MGI Symbol;Acc:MGI:88022]	chr14	51091150	51102009	1	51091150	2.4002	6.93868	26.8064	7.32442	7.95468	15.5148	9.14839	6.97981	8.70992	8.67254	10.7718	10.7088	10.2849	9.8051	10.7718	10.7088	Ang	-0.189755	0.775192	1	Ang	11.7718	11.7088	0.994649	-0.00233026	-0.0629938	-1.00538	Ang
Angel1	ENSMUSG00000021257	protein_coding	angel homolog 1 [Source:MGI Symbol;Acc:MGI:1915987]	chr12	86700502	86726460	-1	86726460	12.3837	3.94483	16.4121	10.1975	23.7033	13.6364	13.2181	0.0320175	27.0295	39.8434	0	0	13.3283	18.7519	0	0	Angel1	0.427769	0.654306	1	Angel1	1	1	1	0	0	1	Angel1
Angel2	ENSMUSG00000026634	protein_coding	angel homolog 2 [Source:MGI Symbol;Acc:MGI:1196310]	chr1	190925112	190946962	1	190925112	89.3293	67.4496	83.1545	31.1591	77.4175	59.6243	81.2593	64.4511	91.4541	53.2921	103.151	75.5587	69.702	70.0162	103.151	75.5587	Angel2	-0.0810453	0.801267	1	Angel2	104.151	76.5587	0.735077	-0.133667	-27.5918	-1.3604	Angel2
Angpt1	ENSMUSG00000022309	protein_coding	angiopoietin 1 [Source:MGI Symbol;Acc:MGI:108448]	chr15	42424723	42676977	-1	42676977	0.0347855	0.0352217	0	10.6831	0.241051	0.139147	0.100901	0	0.0719828	0	0	0.0373129	2.19884	0.0624061	0	0.0373129	Angpt1	-5.15453	1	1	Angpt1	1	1.03731	1.03731	0.0159098	0.0373129	1.03731	Angpt1
Angpt2	ENSMUSG00000031465	protein_coding	angiopoietin 2 [Source:MGI Symbol;Acc:MGI:1202890]	chr8	18690263	18741562	-1	18741562	9.00946	0	0	6.63649	2.69173	0	0.0672676	0	0.107974	0	0	0	3.66754	0.0350484	0	0	Angpt2	-6.70531	0.00246318	0.0728312	Angpt2	1	1	1	0	0	1	Angpt2
Angptl2	ENSMUSG00000004105	protein_coding	angiopoietin-like 2 [Source:MGI Symbol;Acc:MGI:1347002]	chr2	33216069	33247717	1	33216069	0.0347855	0.140887	0.0683836	141.997	41.6616	4.9397	1.24445	0.288157	7.16229	0.335171	22.6855	0.186565	36.7805	2.79395	22.6855	0.186565	Angptl2	-3.74447	0.0297415	0.329864	Angptl2	23.6855	1.18656	0.0500967	-1.30019	-22.4989	-19.9614	Angptl2
Angptl3	ENSMUSG00000028553	protein_coding	angiopoietin-like 3 [Source:MGI Symbol;Acc:MGI:1353627]	chr4	99030954	99046111	1	99030954	3.33941	3.80395	4.23979	0.606996	0	1.46104	0.168169	0	0	0	0	3.88054	2.39803	0.325842	0	3.88054	Angptl3	-2.98372	0.158869	0.658848	Angptl3	1	4.88054	4.88054	0.688468	3.88054	4.88054	Angptl3
Angptl4	ENSMUSG00000002289	protein_coding	angiopoietin-like 4 [Source:MGI Symbol;Acc:MGI:1888999]	chr17	33773750	33781830	-1	33781830	12.2445	4.12094	11.3517	29.8642	27.2387	6.81818	6.69313	8.0684	0	0.0837926	48.987	27.7981	16.964	4.3327	48.987	27.7981	Angptl4	-2.012	0.0806488	0.511579	Angptl4	49.987	28.7981	0.576113	-0.239492	-21.1888	-1.73577	Angptl4
Angptl6	ENSMUSG00000038742	protein_coding	angiopoietin-like 6 [Source:MGI Symbol;Acc:MGI:1917976]	chr9	20873808	20879727	-1	20879727	6.47011	2.46552	2.32504	0.242798	0	5.84415	2.4889	1.4728	9.24979	8.63064	0.0761258	9.66405	2.30069	5.53726	0.0761258	9.66405	Angptl6	1.22163	0.307039	0.830103	Angptl6	1.07613	10.664	9.90967	0.996059	9.58792	9.90967	Angptl6
Angptl7	ENSMUSG00000028989	protein_coding	angiopoietin-like 7 [Source:MGI Symbol;Acc:MGI:3605801]	chr4	148495183	148500460	-1	148500460	4.76562	0.176109	0.205151	0.161866	0.321401	1.28711	0.369972	0.320175	0.575862	0.502756	0.114189	0.111939	1.12603	0.611174	0.114189	0.111939	Angptl7	-0.832124	1	1	Angptl7	1.11419	1.11194	0.997981	-0.000877885	-0.00224995	-1.00202	Angptl7
Angptl8	ENSMUSG00000047822	protein_coding	angiopoietin-like 8 [Source:MGI Symbol;Acc:MGI:3643534]	chr9	21835510	21837347	1	21835510	0	0	0	2.26612	0	0	0	0	0	0	0	0	0.453224	0	0	0	Angptl8	-6.14681	1	1	Angptl8	1	1	1	0	0	1	Angptl8
Ank	ENSMUSG00000022265	protein_coding	progressive ankylosis [Source:MGI Symbol;Acc:MGI:3045421]	chr15	27466677	27594909	1	27466677	11.7923	11.1301	13.2664	11.7353	72.9581	21.6721	18.1623	19.4026	18.6795	19.6075	0.152252	5.37306	24.1764	19.5048	0.152252	5.37306	Ank	-0.379232	1	1	Ank	1.15225	6.37306	5.53096	0.742801	5.22081	5.53096	Ank
Ank2	ENSMUSG00000032826	protein_coding	ankyrin 2, brain [Source:MGI Symbol;Acc:MGI:88025]	chr3	126921612	127499350	-1	127499350	0.0347855	4.47316	20.9596	0.0809328	0.642802	7.06169	3.36338	0.224122	5.68664	0.293274	2.0554	6.08201	5.23825	3.32582	2.0554	6.08201	Ank2	-0.825228	0.564292	0.977064	Ank2	3.0554	7.08201	2.31787	0.365089	4.02661	2.31787	Ank2
Ank3	ENSMUSG00000069601	protein_coding	ankyrin 3, epithelial [Source:MGI Symbol;Acc:MGI:88026]	chr10	69398773	70027438	1	69398773	0.278284	0.21133	0.0683836	6.91976	15.7888	0.31308	0.908113	0.0960524	0.179957	0.0418963	0	0.223878	4.65332	0.30782	0	0.223878	Ank3	-3.97173	0.0051979	0.122789	Ank3	1	1.22388	1.22388	0.087738	0.223878	1.22388	Ank3
Ankfy1	ENSMUSG00000020790	protein_coding	ankyrin repeat and FYVE domain containing 1 [Source:MGI Symbol;Acc:MGI:1337008]	chr11	72690006	72772146	1	72690006	73.2931	42.6183	97.9596	45.0391	96.0989	107.317	135.443	128.006	114.237	121.793	115.673	31.007	71.0018	121.359	115.673	31.007	Ankfy1	0.695091	0.0149946	0.234136	Ankfy1	116.673	32.007	0.274331	-0.561726	-84.6662	-3.64523	Ankfy1
Ankhd1	ENSMUSG00000024483	protein_coding	ankyrin repeat and KH domain containing 1 [Source:MGI Symbol;Acc:MGI:1921733]	chr18	36559987	36658913	1	36559987	65.5707	68.7528	40.3463	47.7099	58.4147	71.417	64.7114	57.5994	118.7	92.0881	54.8487	123.357	56.1589	80.9031	54.8487	123.357	Ankhd1	0.440071	0.124675	0.611673	Ankhd1	55.8487	124.357	2.22667	0.347656	68.5079	2.22667	Ankhd1
Ankib1	ENSMUSG00000040351	protein_coding	ankyrin repeat and IBR domain containing 1 [Source:MGI Symbol;Acc:MGI:1918047]	chr5	3690000	3802925	-1	3802925	33.742	34.8343	20.5151	29.5809	26.6763	39.7959	49.0717	29.0719	21.091	81.237	0	6.00738	29.0697	44.0535	0	6.00738	Ankib1	0.519533	0.194088	0.708278	Ankib1	1	7.00738	7.00738	0.845556	6.00738	7.00738	Ankib1
Ankle1	ENSMUSG00000046295	protein_coding	ankyrin repeat and LEM domain containing 1 [Source:MGI Symbol;Acc:MGI:1918775]	chr8	71406010	71409904	1	71406010	16.1753	0	0	0	0.361576	2.81772	7.2649	6.0513	12.705	0	0	1.19401	3.30737	5.76778	0	1.19401	Ankle1	0.864957	0.67458	1	Ankle1	1	2.19401	2.19401	0.341239	1.19401	2.19401	Ankle1
Ankle2	ENSMUSG00000029501	protein_coding	ankyrin repeat and LEM domain containing 2 [Source:MGI Symbol;Acc:MGI:1261856]	chr5	110231004	110256651	1	110231004	90.999	67.4496	51.5955	47.2243	71.2707	99.9072	78.0977	60.1608	86.9192	30.8357	55.3815	88.6555	65.7078	71.1841	55.3815	88.6555	Ankle2	0.0405322	0.90513	1	Ankle2	56.3815	89.6555	1.59016	0.20144	33.274	1.59016	Ankle2
Ankmy1	ENSMUSG00000034212	protein_coding	ankyrin repeat and MYND domain containing 1 [Source:MGI Symbol;Acc:MGI:3045261]	chr1	92859803	92902906	-1	92902906	0.904424	2.04286	1.53863	0.485597	6.34767	1.91326	1.00901	2.08113	0.467888	1.1731	1.67477	0	2.26384	1.32888	1.67477	0	Ankmy1	-0.863232	0.378953	0.887247	Ankmy1	2.67477	1	0.373864	-0.427286	-1.67477	-2.67477	Ankmy1
Ankmy2	ENSMUSG00000036188	protein_coding	ankyrin repeat and MYND domain containing 2 [Source:MGI Symbol;Acc:MGI:2144755]	chr12	36157114	36197291	1	36157114	38.9946	34.1651	24.1394	30.9163	21.4937	23.2375	23.0392	41.6867	27.3894	41.3517	0.989636	13.6938	29.9418	31.3409	0.989636	13.6938	Ankmy2	-0.0106067	0.973591	1	Ankmy2	1.98964	14.6938	7.38519	0.868362	12.7042	7.38519	Ankmy2
Ankra2	ENSMUSG00000021661	protein_coding	ankyrin repeat, family A (RFXANK-like), 2 [Source:MGI Symbol;Acc:MGI:1915808]	chr13	98263074	98274754	1	98263074	26.5066	17.9983	54.2966	18.3313	32.1401	20.4893	28.4206	29.2319	41.5701	53.9625	24.208	42.1636	29.8546	34.7349	24.208	42.1636	Ankra2	0.127457	0.766637	1	Ankra2	25.208	43.1636	1.7123	0.233579	17.9556	1.7123	Ankra2
Ankrd1	ENSMUSG00000024803	protein_coding	ankyrin repeat domain 1 (cardiac muscle) [Source:MGI Symbol;Acc:MGI:1097717]	chr19	36111961	36120099	-1	36120099	18.5059	0.140887	6.46225	35.489	89.5504	1.46104	1.74896	0.608332	0.25194	0.502756	11.8756	0.186565	30.0297	0.914605	11.8756	0.186565	Ankrd1	-5.07238	4.84329e-07	8.93e-05	Ankrd1	12.8756	1.18656	0.0921559	-1.03548	-11.6891	-10.8512	Ankrd1
Ankrd10	ENSMUSG00000031508	protein_coding	ankyrin repeat domain 10 [Source:MGI Symbol;Acc:MGI:1921840]	chr8	11611583	11635757	-1	11635757	146.83	88.3713	55.7327	128.4	56.3657	123.493	116.642	127.301	108.91	147.307	35.4366	31.5294	95.1399	124.731	35.4366	31.5294	Ankrd10	0.335531	0.248798	0.772279	Ankrd10	36.4366	32.5294	0.892769	-0.0492611	-3.90715	-1.12011	Ankrd10
Ankrd11	ENSMUSG00000035569	protein_coding	ankyrin repeat domain 11 [Source:MGI Symbol;Acc:MGI:1924337]	chr8	122883822	123042277	-1	123042277	203.878	128.101	105.003	129.776	140.492	157.792	141.531	167.707	205.907	147.224	91.6936	118.058	141.45	164.032	91.6936	118.058	Ankrd11	0.14809	0.460451	0.932527	Ankrd11	92.6936	119.058	1.28443	0.108709	26.3646	1.28443	Ankrd11
Ankrd12	ENSMUSG00000034647	protein_coding	ankyrin repeat domain 12 [Source:MGI Symbol;Acc:MGI:1914357]	chr17	65965698	66077089	-1	66077089	133.716	84.9548	52.8264	81.2565	39.7734	88.9842	87.347	44.4082	113.697	122.002	115.787	118.394	78.5053	91.2877	115.787	118.394	Ankrd12	0.153285	0.677099	1	Ankrd12	116.787	119.394	1.02232	0.0095863	2.60654	1.02232	Ankrd12
Ankrd13a	ENSMUSG00000041870	protein_coding	ankyrin repeat domain 13a [Source:MGI Symbol;Acc:MGI:1915670]	chr5	114774677	114806200	1	114774677	94.3036	68.1188	44.9622	31.928	55.0801	36.3868	43.8921	50.8117	38.0069	58.7805	13.0175	27.5369	58.8786	45.5756	13.0175	27.5369	Ankrd13a	-0.443684	0.177265	0.685714	Ankrd13a	14.0175	28.5369	2.03581	0.308736	14.5194	2.03581	Ankrd13a
Ankrd13b	ENSMUSG00000037907	protein_coding	ankyrin repeat domain 13b [Source:MGI Symbol;Acc:MGI:2144501]	chr11	77470485	77489678	-1	77489678	0	5.14237	0	0	9.20011	0.939239	2.55617	4.93069	0.0359914	0.0418963	0.494818	10.4476	2.8685	1.7008	0.494818	10.4476	Ankrd13b	-0.882289	0.669892	1	Ankrd13b	1.49482	11.4476	7.6582	0.884127	9.9528	7.6582	Ankrd13b
Ankrd13c	ENSMUSG00000039988	protein_coding	ankyrin repeat domain 13c [Source:MGI Symbol;Acc:MGI:2139746]	chr3	157947239	158008034	1	157947239	34.8899	29.7976	40.4831	44.3107	44.6346	29.2208	42.8158	34.771	42.6498	31.6736	15.1871	25.8952	38.8232	36.2262	15.1871	25.8952	Ankrd13c	-0.179095	0.450105	0.926293	Ankrd13c	16.1871	26.8952	1.66152	0.220505	10.7081	1.66152	Ankrd13c
Ankrd13d	ENSMUSG00000005986	protein_coding	ankyrin repeat domain 13 family, member D [Source:MGI Symbol;Acc:MGI:1915673]	chr19	4270180	4283137	-1	4283137	17.1841	10.637	10.4285	0.485597	0	9.14888	6.99583	0	8.20604	0	0	7.31333	7.74702	4.87015	0	7.31333	Ankrd13d	-0.758779	0.657842	1	Ankrd13d	1	8.31333	8.31333	0.919775	7.31333	8.31333	Ankrd13d
Ankrd16	ENSMUSG00000047909	protein_coding	ankyrin repeat domain 16 [Source:MGI Symbol;Acc:MGI:2444796]	chr2	11777876	11790329	1	11777876	82.1635	57.5171	60.3144	85.9102	130.208	42.1614	45.8429	37.2683	50.1	72.1455	0.0761258	29.925	83.2225	49.5036	0.0761258	29.925	Ankrd16	-0.815336	0.00576777	0.130226	Ankrd16	1.07613	30.925	28.7373	1.45845	29.8488	28.7373	Ankrd16
Ankrd17	ENSMUSG00000055204	protein_coding	ankyrin repeat domain 17 [Source:MGI Symbol;Acc:MGI:1932101]	chr5	90227166	90366577	-1	90366577	104.391	77.4526	112.525	85.8292	67.8156	89.5408	75.9788	63.3946	112.617	89.1135	4.7198	68.4692	89.6028	86.1289	4.7198	68.4692	Ankrd17	-0.137897	0.565258	0.97759	Ankrd17	5.7198	69.4692	12.1454	1.08441	63.7494	12.1454	Ankrd17
Ankrd23	ENSMUSG00000067653	protein_coding	ankyrin repeat domain 23 [Source:MGI Symbol;Acc:MGI:1925571]	chr1	36530188	36536883	-1	36536883	29.2894	11.2357	39.4916	17.5624	16.5923	23.0288	24.5527	18.7622	57.8382	32.9305	49.634	7.61184	22.8343	31.4225	49.634	7.61184	Ankrd23	0.383919	0.404304	0.900306	Ankrd23	50.634	8.61184	0.17008	-0.769347	-42.0222	-5.87959	Ankrd23
Ankrd24	ENSMUSG00000054708	protein_coding	ankyrin repeat domain 24 [Source:MGI Symbol;Acc:MGI:1890394]	chr10	81628540	81647610	1	81628540	0.417427	0.880543	1.47025	0.364198	8.11538	3.26994	2.01803	3.32982	1.18772	22.7916	0	6.15663	2.24956	6.51942	0	6.15663	Ankrd24	1.46303	0.188735	0.699122	Ankrd24	1	7.15663	7.15663	0.854709	6.15663	7.15663	Ankrd24
Ankrd26	ENSMUSG00000007827	protein_coding	ankyrin repeat domain 26 [Source:MGI Symbol;Acc:MGI:1917887]	chr6	118501308	118562226	-1	118562226	30.333	11.4118	7.5222	2.95405	27.1182	15.0974	16.9178	1.56886	17.1679	0	0	8.47004	15.8679	10.1504	0	8.47004	Ankrd26	-0.698024	0.52049	0.956886	Ankrd26	1	9.47004	9.47004	0.976352	8.47004	9.47004	Ankrd26
Ankrd27	ENSMUSG00000034867	protein_coding	ankyrin repeat domain 27 (VPS9 domain) [Source:MGI Symbol;Acc:MGI:2444103]	chr7	35586244	35639226	1	35586244	50.3695	14.2296	28.1057	45.6866	20.2483	43.1354	47.9282	31.6973	59.9976	0.125689	36.274	1.64177	31.7279	36.5768	36.274	1.64177	Ankrd27	0.159746	0.847203	1	Ankrd27	37.274	2.64177	0.0708744	-1.14951	-34.6322	-14.1095	Ankrd27
Ankrd28	ENSMUSG00000014496	protein_coding	ankyrin repeat domain 28 [Source:MGI Symbol;Acc:MGI:2145661]	chr14	31698768	31830651	-1	31830651	41.2557	12.715	17.7456	22.6207	69.3021	20.211	11.57	5.73112	9.78966	26.0176	0.0380629	2.20146	32.7278	14.6639	0.0380629	2.20146	Ankrd28	-1.20017	0.0327927	0.344973	Ankrd28	1.03806	3.20146	3.08407	0.489125	2.1634	3.08407	Ankrd28
Ankrd29	ENSMUSG00000057766	protein_coding	ankyrin repeat domain 29 [Source:MGI Symbol;Acc:MGI:2687055]	chr18	12252362	12305797	-1	12305797	0	2.74729	0	0	6.50837	0	1.47989	4.38639	0.0359914	9.97132	0	0	1.85113	3.17472	0	0	Ankrd29	0.667654	0.764753	1	Ankrd29	1	1	1	0	0	1	Ankrd29
Ankrd33b	ENSMUSG00000022237	protein_coding	ankyrin repeat domain 33B [Source:MGI Symbol;Acc:MGI:1917904]	chr15	31291478	31367726	-1	31367726	16.9058	5.31848	11.9671	7.89095	31.8991	8.17486	4.00242	2.49736	5.03879	0.0837926	0	0.373129	14.7963	3.95945	0	0.373129	Ankrd33b	-1.95582	0.0234607	0.290275	Ankrd33b	1	1.37313	1.37313	0.137711	0.373129	1.37313	Ankrd33b
Ankrd34a	ENSMUSG00000049097	protein_coding	ankyrin repeat domain 34A [Source:MGI Symbol;Acc:MGI:3617846]	chr3	96596636	96599775	1	96596636	0	0	0	0	0	0	0	0	2.12349	0	0	0	0	0.424698	0	0	Ankrd34a	5.98815	1	1	Ankrd34a	1	1	1	0	0	1	Ankrd34a
Ankrd35	ENSMUSG00000038354	protein_coding	ankyrin repeat domain 35 [Source:MGI Symbol;Acc:MGI:2442590]	chr3	96670131	96691032	1	96670131	0.0347855	2.95862	2.15408	0	0	1.25232	0.70631	0.192105	0	0	0	0	1.0295	0.430147	0	0	Ankrd35	-1.46287	0.552667	0.970141	Ankrd35	1	1	1	0	0	1	Ankrd35
Ankrd37	ENSMUSG00000050914	protein_coding	ankyrin repeat domain 37 [Source:MGI Symbol;Acc:MGI:3603344]	chr8	45996902	46005707	-1	46005707	8.13982	19.9355	14.5657	10.8045	53.6338	9.21846	6.52496	12.1666	5.07479	12.3175	22.6855	17.2759	21.4159	9.06047	22.6855	17.2759	Ankrd37	-1.33119	0.0253984	0.304738	Ankrd37	23.6855	18.2759	0.771607	-0.112604	-5.40961	-1.296	Ankrd37
Ankrd39	ENSMUSG00000079610	protein_coding	ankyrin repeat domain 39 [Source:MGI Symbol;Acc:MGI:1914816]	chr1	36537507	36547445	-1	36547445	41.6731	13.5956	34.0892	37.6742	26.2344	14.3321	22.871	23.5648	22.8185	34.5645	19.5643	0.0746259	30.6533	23.6302	19.5643	0.0746259	Ankrd39	-0.428056	0.250158	0.774466	Ankrd39	20.5643	1.07463	0.0522568	-1.28186	-19.4897	-19.1363	Ankrd39
Ankrd40	ENSMUSG00000020864	protein_coding	ankyrin repeat domain 40 [Source:MGI Symbol;Acc:MGI:1918702]	chr11	94328001	94341841	1	94328001	32.1071	14.7227	12.0355	19.1406	38.3271	22.6461	24.8554	20.8113	28.9371	3.05843	0.152252	45.186	23.2666	20.0617	0.152252	45.186	Ankrd40	-0.26896	0.635296	1	Ankrd40	1.15225	46.186	40.0832	1.60296	45.0337	40.0832	Ankrd40
Ankrd42	ENSMUSG00000041343	protein_coding	ankyrin repeat domain 42 [Source:MGI Symbol;Acc:MGI:1921095]	chr7	92581723	92637142	-1	92637142	0.31307	0	0.0683836	0	8.55731	0.0695733	0.470873	0.0640349	0.107974	0	0.0761258	3.54473	1.78775	0.142491	0.0761258	3.54473	Ankrd42	-3.70607	1	1	Ankrd42	1.07613	4.54473	4.22323	0.625645	3.4686	4.22323	Ankrd42
Ankrd44	ENSMUSG00000052331	protein_coding	ankyrin repeat domain 44 [Source:MGI Symbol;Acc:MGI:3045243]	chr1	54645340	54926387	-1	54926387	213.583	131.06	181.524	101.49	29.4082	240.515	267.389	184.613	263.277	200.977	206.72	94.8868	131.413	231.354	206.72	94.8868	Ankrd44	0.736311	0.0695658	0.480268	Ankrd44	207.72	95.8868	0.461616	-0.335719	-111.833	-2.1663	Ankrd44
Ankrd45	ENSMUSG00000044835	protein_coding	ankyrin repeat domain 45 [Source:MGI Symbol;Acc:MGI:1921094]	chr1	161142691	161170498	1	161142691	0	0	0	0	8.11538	0	0	0	0	0	0	0.0373129	1.62308	0	0	0.0373129	Ankrd45	-8.03293	1	1	Ankrd45	1	1.03731	1.03731	0.0159098	0.0373129	1.03731	Ankrd45
Ankrd46	ENSMUSG00000048307	protein_coding	ankyrin repeat domain 46 [Source:MGI Symbol;Acc:MGI:1916089]	chr15	36477668	36496820	-1	36496820	55.8308	9.93252	54.2966	59.7689	52.4286	31.5515	29.3959	28.3995	41.4621	42.3153	89.2195	17.2759	46.4515	34.6249	89.2195	17.2759	Ankrd46	-0.471584	0.264968	0.7904	Ankrd46	90.2195	18.2759	0.202571	-0.693422	-71.9436	-4.93653	Ankrd46
Ankrd49	ENSMUSG00000031931	protein_coding	ankyrin repeat domain 49 [Source:MGI Symbol;Acc:MGI:1930842]	chr9	14779618	14784856	-1	14784856	32.5593	21.5205	25.849	10.6022	24.2256	36.0042	23.3082	42.0709	30.0888	18.8114	36.2359	7.72378	22.9513	30.0567	36.2359	7.72378	Ankrd49	0.312412	0.425599	0.913458	Ankrd49	37.2359	8.72378	0.234284	-0.630257	-28.5121	-4.26832	Ankrd49
Ankrd50	ENSMUSG00000044864	protein_coding	ankyrin repeat domain 50 [Source:MGI Symbol;Acc:MGI:2139777]	chr3	38449259	38484844	-1	38484844	7.37454	2.95862	14.4973	8.41701	46.4023	9.32282	4.74237	0.864471	17.5998	48.2646	8.86866	10.4849	15.93	16.1588	8.86866	10.4849	Ankrd50	-0.042814	0.962527	1	Ankrd50	9.86866	11.4849	1.16378	0.0658703	1.61627	1.16378	Ankrd50
Ankrd52	ENSMUSG00000014498	protein_coding	ankyrin repeat domain 52 [Source:MGI Symbol;Acc:MGI:2444029]	chr10	128377115	128408704	1	128377115	0.104357	0.140887	0.0341918	0.0404664	9.15993	6.53989	1.47989	2.65745	0	6.91289	0.0380629	0.149252	1.89597	3.51802	0.0380629	0.149252	Ankrd52	0.843991	0.617578	0.99845	Ankrd52	1.03806	1.14925	1.10711	0.0441915	0.111189	1.10711	Ankrd52
Ankrd54	ENSMUSG00000033055	protein_coding	ankyrin repeat domain 54 [Source:MGI Symbol;Acc:MGI:2444209]	chr15	79053094	79062893	-1	79062893	111.94	47.4084	40.2096	49.6118	84.1267	39.5176	72.649	46.1051	51.6836	83.2899	26.1873	34.1786	66.6593	58.6491	26.1873	34.1786	Ankrd54	-0.235645	0.490292	0.944066	Ankrd54	27.1873	35.1786	1.29394	0.111913	7.99136	1.29394	Ankrd54
Ankrd55	ENSMUSG00000049985	protein_coding	ankyrin repeat domain 55 [Source:MGI Symbol;Acc:MGI:1924568]	chr13	112288451	112384002	1	112288451	6.53968	0.0704434	0	0	0	2.22634	0.639042	0.416227	0	0.628445	0	0	1.32203	0.782012	0	0	Ankrd55	-0.675768	1	1	Ankrd55	1	1	1	0	0	1	Ankrd55
Ankrd6	ENSMUSG00000040183	protein_coding	ankyrin repeat domain 6 [Source:MGI Symbol;Acc:MGI:2154278]	chr4	32804035	32950841	-1	32950841	9.1486	0	0	0	0.0401751	0	0.0336338	0.384209	0.0359914	0.0837926	0	0	1.83775	0.107525	0	0	Ankrd6	-4.01476	1	1	Ankrd6	1	1	1	0	0	1	Ankrd6
Ankrd63	ENSMUSG00000078137	protein_coding	ankyrin repeat domain 63 [Source:MGI Symbol;Acc:MGI:2686183]	chr2	118699103	118703963	-1	118703963	2.85241	3.38128	0	0	0.0803503	0	0	0	0	0	13.4743	0	1.26281	0	13.4743	0	Ankrd63	-7.72444	0.0109409	0.193153	Ankrd63	14.4743	1	0.0690881	-1.1606	-13.4743	-14.4743	Ankrd63
Ankrd65	ENSMUSG00000078487	protein_coding	ankyrin repeat domain 65 [Source:MGI Symbol;Acc:MGI:2685285]	chr4	155790439	155799503	1	155790439	0	0	0	0.0404664	1.80788	0	0	0	0	0	0	0	0.36967	0	0	0	Ankrd65	-5.89753	1	1	Ankrd65	1	1	1	0	0	1	Ankrd65
Ankrd66	ENSMUSG00000096140	protein_coding	ankyrin repeat domain 66 [Source:MGI Symbol;Acc:MGI:1925106]	chr17	43534188	43543639	-1	43543639	0	2.35986	0	1.53772	0	0.10436	1.04265	0.800436	0	0	0	0	0.779516	0.389489	0	0	Ankrd66	-1.16849	0.684524	1	Ankrd66	1	1	1	0	0	1	Ankrd66
Ankrd9	ENSMUSG00000037904	protein_coding	ankyrin repeat domain 9 [Source:MGI Symbol;Acc:MGI:1921501]	chr12	110975353	110979040	-1	110979040	7.27018	3.02907	10.155	12.9492	16.1102	3.3743	4.5742	2.97762	6.76638	0	11.495	11.4924	9.90274	3.5385	11.495	11.4924	Ankrd9	-1.55169	0.113728	0.589095	Ankrd9	12.495	12.4924	0.999791	-9.09917e-05	-0.00261763	-1.00021	Ankrd9
Anks1	ENSMUSG00000024219	protein_coding	ankyrin repeat and SAM domain containing 1 [Source:MGI Symbol;Acc:MGI:2446180]	chr17	27909306	28062775	1	27909306	21.1148	23.2816	11.591	32.6969	44.8355	28.8729	19.0704	28.1433	14.8644	30.291	20.8965	1.11939	26.7039	24.2484	20.8965	1.11939	Anks1	-0.206184	0.625908	1	Anks1	21.8965	2.11939	0.096791	-1.01417	-19.7772	-10.3315	Anks1
Anks3	ENSMUSG00000022515	protein_coding	ankyrin repeat and sterile alpha motif domain containing 3 [Source:MGI Symbol;Acc:MGI:1919865]	chr16	4941436	4964205	-1	4964205	52.074	19.7946	56.0062	55.5604	34.0283	32.8734	37.2663	31.0249	54.6709	6.49393	29.1943	0.373129	43.4927	32.4659	29.1943	0.373129	Anks3	-0.486607	0.3283	0.850109	Anks3	30.1943	1.37313	0.0454765	-1.34221	-28.8211	-21.9894	Anks3
Anks4b	ENSMUSG00000030909	protein_coding	ankyrin repeat and sterile alpha motif domain containing 4B [Source:MGI Symbol;Acc:MGI:1919324]	chr7	120173858	120185586	1	120173858	0	0	0	0.0404664	3.09349	0.0347866	0	0	0	0	0	0	0.62679	0.00695733	0	0	Anks4b	-6.52997	1	1	Anks4b	1	1	1	0	0	1	Anks4b
Anks6	ENSMUSG00000066191	protein_coding	ankyrin repeat and sterile alpha motif domain containing 6 [Source:MGI Symbol;Acc:MGI:1922941]	chr4	47015669	47057427	-1	47057427	0	0.8101	0	0	0	0.347866	1.47989	0	0.0359914	0	0	4.77606	0.16202	0.372749	0	4.77606	Anks6	0.937351	0.746357	1	Anks6	1	5.77606	5.77606	0.761631	4.77606	5.77606	Anks6
Ankzf1	ENSMUSG00000026199	protein_coding	ankyrin repeat and zinc finger domain containing 1 [Source:MGI Symbol;Acc:MGI:1098746]	chr1	75192151	75199387	1	75192151	44.4211	9.12242	20.6519	34.4774	19.6858	48.5621	26.1335	40.0538	41.1741	24.9283	47.8451	25.6713	25.6717	36.1704	47.8451	25.6713	Ankzf1	0.464299	0.267569	0.79217	Ankzf1	48.8451	26.6713	0.546038	-0.262777	-22.1738	-1.83137	Ankzf1
Anln	ENSMUSG00000036777	protein_coding	anillin, actin binding protein [Source:MGI Symbol;Acc:MGI:1920174]	chr9	22332012	22389188	-1	22389188	16.2796	0.0704434	3.93206	22.2565	37.6843	8.27922	8.03848	2.52938	0	16.4234	107.452	7.08946	16.0446	7.05409	107.452	7.08946	Anln	-1.20384	0.336778	0.855869	Anln	108.452	8.08946	0.0745905	-1.12732	-100.362	-13.4065	Anln
Ano1	ENSMUSG00000031075	protein_coding	anoctamin 1, calcium activated chloride channel [Source:MGI Symbol;Acc:MGI:2142149]	chr7	144588549	144751974	-1	144751974	12.9054	0	0.205151	89.7545	60.5841	0	0	0	0	0	0.228377	0	32.6898	0	0.228377	0	Ano1	-12.33	4.16855e-06	0.000533947	Ano1	1.22838	1	0.814082	-0.0893319	-0.228377	-1.22838	Ano1
Ano10	ENSMUSG00000037949	protein_coding	anoctamin 10 [Source:MGI Symbol;Acc:MGI:2143103]	chr9	122175874	122294423	-1	122294423	13.8794	23.3872	40.9276	45.5247	62.8741	23.2027	32.053	29.8083	94.3694	38.1675	0.0761258	16.8654	37.3186	43.5202	0.0761258	16.8654	Ano10	0.131423	0.793638	1	Ano10	1.07613	17.8654	16.6016	1.22015	16.7893	16.6016	Ano10
Ano6	ENSMUSG00000064210	protein_coding	anoctamin 6 [Source:MGI Symbol;Acc:MGI:2145890]	chr15	95790843	95974751	1	95790843	133.159	43.1114	171.027	150.656	241.493	136.92	112.27	73.1919	152.711	179.274	147.798	239.885	147.889	130.874	147.798	239.885	Ano6	-0.236592	0.541104	0.966094	Ano6	148.798	240.885	1.61887	0.209211	92.0865	1.61887	Ano6
Ano7	ENSMUSG00000034107	protein_coding	anoctamin 7 [Source:MGI Symbol;Acc:MGI:3052714]	chr1	93373930	93404303	1	93373930	3.65248	0	0	0	0	0	0	0	0	0	0	0	0.730496	0	0	0	Ano7	-6.7491	1	1	Ano7	1	1	1	0	0	1	Ano7
Ano8	ENSMUSG00000034863	protein_coding	anoctamin 8 [Source:MGI Symbol;Acc:MGI:2687327]	chr8	71476019	71485963	-1	71485963	0.0695711	0.0352217	0.102575	0.364198	6.50837	1.60019	0.235437	0.0960524	0	0.0837926	0	0.111939	1.41599	0.403093	0	0.111939	Ano8	-1.8543	1	1	Ano8	1	1.11194	1.11194	0.0460809	0.111939	1.11194	Ano8
Anp32a	ENSMUSG00000032249	protein_coding	acidic (leucine-rich) nuclear phosphoprotein 32 family, member A [Source:MGI Symbol;Acc:MGI:108447]	chr9	62341293	62378812	1	62341293	8.93988	28.4591	7.41963	15.701	7.31188	10.5056	16.5142	15.6565	10.5455	26.3947	17.6612	16.3804	13.5663	15.9233	17.6612	16.3804	Anp32a	0.105593	0.848972	1	Anp32a	18.6612	17.3804	0.931365	-0.0308802	-1.28082	-1.07369	Anp32a
Anp32b	ENSMUSG00000028333	protein_coding	acidic (leucine-rich) nuclear phosphoprotein 32 family, member B [Source:MGI Symbol;Acc:MGI:1914878]	chr4	46450902	46472657	1	46450902	118.758	72.0284	67.7682	176.434	158.692	128.85	164.806	189.319	130.505	74.0727	63.0322	118.394	118.736	137.51	63.0322	118.394	Anp32b	0.15571	0.636377	1	Anp32b	64.0322	119.394	1.86459	0.270584	55.3617	1.86459	Anp32b
Anp32e	ENSMUSG00000015749	protein_coding	acidic (leucine-rich) nuclear phosphoprotein 32 family, member E [Source:MGI Symbol;Acc:MGI:1913721]	chr3	95929246	95947390	1	95929246	186.172	103.869	159.984	149.928	212.928	172.055	203.148	163.193	161.133	327.839	80.3889	119.551	162.576	205.474	80.3889	119.551	Anp32e	0.272806	0.301011	0.823679	Anp32e	81.3889	120.551	1.48117	0.170604	39.1618	1.48117	Anp32e
Anpep	ENSMUSG00000039062	protein_coding	alanyl (membrane) aminopeptidase [Source:MGI Symbol;Acc:MGI:5000466]	chr7	79821803	79861059	-1	79861059	8.73117	21.7318	16.7198	16.7126	6.02627	24.5246	15.4715	19.4986	13.6047	18.0573	38.71	81.5661	13.9843	18.2314	38.71	81.5661	Anpep	0.267839	0.571524	0.980063	Anpep	39.71	82.5661	2.07923	0.317902	42.8561	2.07923	Anpep
Antxr1	ENSMUSG00000033420	protein_coding	anthrax toxin receptor 1 [Source:MGI Symbol;Acc:MGI:1916788]	chr6	87133853	87335821	-1	87335821	0.104357	0.422661	0.102575	0.121399	4.90137	0.0347866	0	0.0960524	0.0359914	0	0	0	1.13047	0.0333661	0	0	Antxr1	-5.1477	1	1	Antxr1	1	1	1	0	0	1	Antxr1
Antxr2	ENSMUSG00000029338	protein_coding	anthrax toxin receptor 2 [Source:MGI Symbol;Acc:MGI:1919164]	chr5	97882783	98031043	-1	98031043	77.363	38.4973	171.746	161.38	159.857	152.192	97.908	174.335	140.33	96.5291	59.4162	120.297	121.769	132.259	59.4162	120.297	Antxr2	0.0504185	0.896184	1	Antxr2	60.4162	121.297	2.00769	0.302696	60.8807	2.00769	Antxr2
Anxa1	ENSMUSG00000024659	protein_coding	annexin A1 [Source:MGI Symbol;Acc:MGI:96819]	chr19	20373428	20390944	-1	20390944	571.666	469.787	741.723	1656.21	2416.66	546.846	483.25	432.268	480.377	504.39	1252.92	1260.51	1171.21	489.426	1252.92	1260.51	Anxa1	-1.31967	0.00059162	0.027084	Anxa1	1253.92	1261.51	1.00605	0.00262034	7.58846	1.00605	Anxa1
Anxa11	ENSMUSG00000021866	protein_coding	annexin A11 [Source:MGI Symbol;Acc:MGI:108481]	chr14	25842156	25886804	1	25842156	14.1925	10.1791	10.702	26.3841	28.3637	16.7324	22.7701	18.7302	22.3147	14.5799	32.7341	12.8356	17.9643	19.0254	32.7341	12.8356	Anxa11	0.0209642	0.957696	1	Anxa11	33.7341	13.8356	0.410138	-0.38707	-19.8985	-2.4382	Anxa11
Anxa2	ENSMUSG00000032231	protein_coding	annexin A2 [Source:MGI Symbol;Acc:MGI:88246]	chr9	69453620	69491795	1	69453620	943.558	1218.25	882.833	2487.19	4039.49	760.714	991.962	930.075	632.189	984.647	1897.55	1613.67	1914.26	859.917	1897.55	1613.67	Anxa2	-1.22266	0.00131064	0.0481997	Anxa2	1898.55	1614.67	0.850476	-0.0703378	-283.878	-1.17581	Anxa2
Anxa3	ENSMUSG00000029484	protein_coding	annexin A3 [Source:MGI Symbol;Acc:MGI:1201378]	chr5	96793339	96845966	1	96793339	99.0344	317.101	271.928	390.258	838.295	250.359	159.794	174.335	194.749	130.381	340.13	452.121	383.323	181.924	340.13	452.121	Anxa3	-1.16368	0.00715864	0.152549	Anxa3	341.13	453.121	1.32829	0.123294	111.991	1.32829	Anxa3
Anxa4	ENSMUSG00000029994	protein_coding	annexin A4 [Source:MGI Symbol;Acc:MGI:88030]	chr6	86736840	86793584	-1	86793584	133.159	257.33	283.245	381.153	654.172	274.327	194.033	215.734	175.998	107.841	568.051	538.985	341.812	193.587	568.051	538.985	Anxa4	-0.903649	0.0188292	0.262857	Anxa4	569.051	539.985	0.948923	-0.0227692	-29.0657	-1.05383	Anxa4
Anxa5	ENSMUSG00000027712	protein_coding	annexin A5 [Source:MGI Symbol;Acc:MGI:106008]	chr3	36448923	36475894	-1	36475894	553.125	685.379	921.162	1362.5	1019.4	1060.96	617.18	612.526	642.554	452.69	1145.16	1197.22	908.315	677.182	1145.16	1197.22	Anxa5	-0.501323	0.0834667	0.516758	Anxa5	1146.16	1198.22	1.04542	0.019292	52.0618	1.04542	Anxa5
Anxa6	ENSMUSG00000018340	protein_coding	annexin A6 [Source:MGI Symbol;Acc:MGI:88255]	chr11	54979108	55033445	-1	55033445	808.242	389.623	333.61	496.685	339.279	556.586	918.068	651.907	715.617	905.84	151.49	192.311	473.488	749.604	151.49	192.311	Anxa6	0.608392	0.0147648	0.232524	Anxa6	152.49	193.311	1.26769	0.103014	40.8204	1.26769	Anxa6
Anxa7	ENSMUSG00000021814	protein_coding	annexin A7 [Source:MGI Symbol;Acc:MGI:88031]	chr14	20455260	20480133	-1	20480133	155.804	118.38	34.1918	288.525	253.666	133.163	120.914	82.8292	81.4125	152.754	101.78	62.0514	170.114	114.214	101.78	62.0514	Anxa7	-0.624675	0.155896	0.655369	Anxa7	102.78	63.0514	0.613458	-0.212215	-39.7288	-1.6301	Anxa7
Anxa8	ENSMUSG00000021950	protein_coding	annexin A8 [Source:MGI Symbol;Acc:MGI:1201374]	chr14	34085981	34100571	1	34085981	10.8879	3.20518	8.3428	84.6962	57.4103	0.0347866	0.0672676	0.0640349	0	0.167585	74.3749	0.0373129	32.9085	0.0667349	74.3749	0.0373129	Anxa8	-8.97544	1.04775e-19	2.93584e-16	Anxa8	75.3749	1.03731	0.013762	-1.86132	-74.3376	-72.6636	Anxa8
Anxa9	ENSMUSG00000015702	protein_coding	annexin A9 [Source:MGI Symbol;Acc:MGI:1923711]	chr3	95296096	95307176	-1	95307176	0	1.6202	6.01776	10.1975	14.1818	3.33952	1.00901	0	0	0	0	6.15663	6.40346	0.869706	0	6.15663	Anxa9	-2.94176	0.129732	0.620753	Anxa9	1	7.15663	7.15663	0.854709	6.15663	7.15663	Anxa9
Aoah	ENSMUSG00000021322	protein_coding	acyloxyacyl hydrolase [Source:MGI Symbol;Acc:MGI:1350928]	chr13	20794113	21036617	1	20794113	10.4704	23.7042	46.877	20.3546	3.01314	37.9174	25.9989	17.5776	34.8037	48.5997	18.2321	33.8428	20.8839	32.9795	18.2321	33.8428	Aoah	0.534385	0.391032	0.891982	Aoah	19.2321	34.8428	1.8117	0.258086	15.6107	1.8117	Aoah
Aoc2	ENSMUSG00000078651	protein_coding	amine oxidase, copper containing 2 (retina-specific) [Source:MGI Symbol;Acc:MGI:2668431]	chr11	101325063	101329702	1	101325063	1.80885	2.04286	2.66696	1.49726	4.37909	2.3307	8.71115	9.95743	5.29073	4.77618	0	0	2.479	6.21324	0	0	Aoc2	1.2341	0.058427	0.44469	Aoc2	1	1	1	0	0	1	Aoc2
Aopep	ENSMUSG00000021458	protein_coding	aminopeptidase O [Source:MGI Symbol;Acc:MGI:1919311]	chr13	62964893	63326096	1	62964893	128.533	94.6055	177.353	123.665	99.9156	162.001	141.733	128.998	148.428	158.913	98.1262	110.633	124.814	148.015	98.1262	110.633	Aopep	0.164544	0.455696	0.929858	Aopep	99.1262	111.633	1.12617	0.0516035	12.5066	1.12617	Aopep
Aox1	ENSMUSG00000063558	protein_coding	aldehyde oxidase 1 [Source:MGI Symbol;Acc:MGI:88035]	chr1	58029931	58106413	1	58029931	0	0	3.31661	9.55007	33.5061	0.0347866	0	0	0	0	1.59864	0.0746259	9.27455	0.00695733	1.59864	0.0746259	Aox1	-10.4157	5.1598e-06	0.000640201	Aox1	2.59864	1.07463	0.413534	-0.383489	-1.52402	-2.41818	Aox1
Aox2	ENSMUSG00000079554	protein_coding	aldehyde oxidase 2 [Source:MGI Symbol;Acc:MGI:3529596]	chr1	58278326	58380259	1	58278326	0	0	0	3.03498	0	0	0	0	0.0359914	0	0	0	0.606996	0.00719828	0	0	Aox2	-6.42791	1	1	Aox2	1	1	1	0	0	1	Aox2
Ap1ar	ENSMUSG00000074238	protein_coding	adaptor-related protein complex 1 associated regulatory protein [Source:MGI Symbol;Acc:MGI:2384822]	chr3	127807007	127837523	-1	127837523	28.5937	8.80543	18.19	33.2634	66.8514	19.2718	36.8963	36.0517	24.8701	44.871	4.4153	14.7013	31.1408	32.3921	4.4153	14.7013	Ap1ar	0.00855506	0.985598	1	Ap1ar	5.4153	15.7013	2.89943	0.462313	10.286	2.89943	Ap1ar
Ap1b1	ENSMUSG00000009090	protein_coding	adaptor protein complex AP-1, beta 1 subunit [Source:MGI Symbol;Acc:MGI:1096368]	chr11	4986824	5042791	1	4986824	195.112	221.509	269.124	151.547	76.3328	253.073	298.399	252.906	259.678	269.351	83.2817	171.975	182.725	266.681	83.2817	171.975	Ap1b1	0.44294	0.157499	0.65709	Ap1b1	84.2817	172.975	2.05235	0.312251	88.6936	2.05235	Ap1b1
Ap1g1	ENSMUSG00000031731	protein_coding	adaptor protein complex AP-1, gamma 1 subunit [Source:MGI Symbol;Acc:MGI:101919]	chr8	109778554	109864204	1	109778554	95.8342	58.8203	52.5528	58.0288	109.156	75	54.6886	102.456	62.4811	130.256	0	60.8574	74.8784	84.9762	0	60.8574	Ap1g1	0.121751	0.708903	1	Ap1g1	1	61.8574	61.8574	1.79139	60.8574	61.8574	Ap1g1
Ap1g2	ENSMUSG00000040701	protein_coding	adaptor protein complex AP-1, gamma 2 subunit [Source:MGI Symbol;Acc:MGI:1328307]	chr14	55098575	55106593	-1	55106593	163.701	94.7816	84.1803	133.822	39.3716	126.971	161.341	145.135	209.65	151.455	159.065	80.9317	103.171	158.911	159.065	80.9317	Ap1g2	0.561086	0.0888158	0.532111	Ap1g2	160.065	81.9317	0.511866	-0.290844	-78.1332	-1.95364	Ap1g2
Ap1m1	ENSMUSG00000003033	protein_coding	adaptor-related protein complex AP-1, mu subunit 1 [Source:MGI Symbol;Acc:MGI:102776]	chr8	72240018	72257385	1	72240018	166.588	166.317	93.6514	145.558	197.501	132.676	191.275	213.652	218.972	232.776	118.794	118.991	153.923	197.87	118.794	118.991	Ap1m1	0.283134	0.248049	0.771756	Ap1m1	119.794	119.991	1.00164	0.000712079	0.196579	1.00164	Ap1m1
Ap1m2	ENSMUSG00000003309	protein_coding	adaptor protein complex AP-1, mu 2 subunit [Source:MGI Symbol;Acc:MGI:1336974]	chr9	21294275	21312337	-1	21312337	8.52246	0	2.46181	0	0.441927	3.06122	0.70631	1.825	4.42694	7.66703	0.0380629	3.80592	2.28524	3.5373	0.0380629	3.80592	Ap1m2	0.651026	0.672544	1	Ap1m2	1.03806	4.80592	4.6297	0.665553	3.76786	4.6297	Ap1m2
Ap1s1	ENSMUSG00000004849	protein_coding	adaptor protein complex AP-1, sigma 1 [Source:MGI Symbol;Acc:MGI:1098244]	chr5	137034993	137046135	-1	137046135	156.326	118.134	113.961	142.199	232.654	112.883	107.124	111.101	68.9595	140.981	109.203	134.849	152.655	108.209	109.203	134.849	Ap1s1	-0.56406	0.0336744	0.347526	Ap1s1	110.203	135.849	1.23272	0.0908648	25.6464	1.23272	Ap1s1
Ap1s2	ENSMUSG00000031367	protein_coding	adaptor-related protein complex 1, sigma 2 subunit [Source:MGI Symbol;Acc:MGI:1889383]	chrX	163909017	163933666	1	163909017	31.8636	57.024	103.054	53.7394	53.2722	87.0014	74.398	85.2945	63.6688	90.0771	156.439	81.9392	59.7907	80.0879	156.439	81.9392	Ap1s2	0.31472	0.358102	0.870102	Ap1s2	157.439	82.9392	0.526804	-0.278351	-74.4994	-1.89824	Ap1s2
Ap1s3	ENSMUSG00000054702	protein_coding	adaptor-related protein complex AP-1, sigma 3 [Source:MGI Symbol;Acc:MGI:1891304]	chr1	79606876	79671972	-1	79671972	0.139142	0.387439	0	0.728395	0.0401751	0.173933	1.34535	1.72894	0.143966	0.251378	0	0.0373129	0.25903	0.728714	0	0.0373129	Ap1s3	1.40988	0.396708	0.895062	Ap1s3	1	1.03731	1.03731	0.0159098	0.0373129	1.03731	Ap1s3
Ap2a1	ENSMUSG00000060279	protein_coding	adaptor-related protein complex 2, alpha 1 subunit [Source:MGI Symbol;Acc:MGI:101921]	chr7	44900373	44929496	-1	44929496	15.2709	19.7242	51.869	37.2291	10.8875	23.6549	31.8176	24.8135	23.9703	37.7067	62.8419	51.0441	26.9961	28.3926	62.8419	51.0441	Ap2a1	-0.0264485	0.956162	1	Ap2a1	63.8419	52.0441	0.815203	-0.0887342	-11.7978	-1.22669	Ap2a1
Ap2a2	ENSMUSG00000002957	protein_coding	adaptor-related protein complex 2, alpha 2 subunit [Source:MGI Symbol;Acc:MGI:101920]	chr7	141562173	141633011	1	141562173	97.8517	111.547	164.292	133.701	139.086	143.147	140.051	142.734	127.841	123.468	233.554	164.699	129.296	135.448	233.554	164.699	Ap2a2	-0.022261	0.915015	1	Ap2a2	234.554	165.699	0.706444	-0.150922	-68.8548	-1.41554	Ap2a2
Ap2b1	ENSMUSG00000035152	protein_coding	adaptor-related protein complex 2, beta 1 subunit [Source:MGI Symbol;Acc:MGI:1919020]	chr11	83299024	83405035	1	83299024	42.5079	42.2661	39.6967	65.5556	41.983	75.3826	75.777	79.0191	35.1276	78.3042	166.107	95.5211	46.4019	68.7221	166.107	95.5211	Ap2b1	0.492889	0.0969509	0.553838	Ap2b1	167.107	96.5211	0.577602	-0.238371	-70.5855	-1.7313	Ap2b1
Ap2m1	ENSMUSG00000022841	protein_coding	adaptor-related protein complex 2, mu 1 subunit [Source:MGI Symbol;Acc:MGI:1298405]	chr16	20535478	20544909	1	20535478	800.45	954.438	628.07	633.906	845.968	667.799	745.863	769.187	688.407	831.139	466.157	871.742	772.566	740.479	466.157	871.742	Ap2m1	-0.151794	0.41515	0.907587	Ap2m1	467.157	872.742	1.8682	0.271423	405.585	1.8682	Ap2m1
Ap2s1	ENSMUSG00000008036	protein_coding	adaptor-related protein complex 2, sigma 1 subunit [Source:MGI Symbol;Acc:MGI:2141861]	chr7	16738410	16749294	1	16738410	90.8946	135.568	99.6008	84.939	22.0562	73.1911	88.4569	91.3778	78.3892	145.422	102.275	60.5589	86.6118	95.3674	102.275	60.5589	Ap2s1	0.0310043	0.942148	1	Ap2s1	103.275	61.5589	0.596067	-0.224705	-41.7162	-1.67766	Ap2s1
Ap3b1	ENSMUSG00000021686	protein_coding	adaptor-related protein complex 3, beta 1 subunit [Source:MGI Symbol;Acc:MGI:1333879]	chr13	94358960	94566317	1	94358960	90.1641	59.8769	81.6159	131.597	24.7881	82.8965	97.3362	89.841	127.05	45.7927	62.4612	114.14	77.6083	88.5832	62.4612	114.14	Ap3b1	0.122071	0.764445	1	Ap3b1	63.4612	115.14	1.81434	0.258719	51.679	1.81434	Ap3b1
Ap3d1	ENSMUSG00000020198	protein_coding	adaptor-related protein complex 3, delta 1 subunit [Source:MGI Symbol;Acc:MGI:107734]	chr10	80706956	80742264	-1	80742264	165.823	129.052	123.74	118.283	115.704	133.685	130.365	114.43	131.908	118.064	83.3958	52.462	130.521	125.69	83.3958	52.462	Ap3d1	-0.131539	0.405074	0.900346	Ap3d1	84.3958	53.462	0.633467	-0.198276	-30.9339	-1.57861	Ap3d1
Ap3m1	ENSMUSG00000021824	protein_coding	adaptor-related protein complex 3, mu 1 subunit [Source:MGI Symbol;Acc:MGI:1929212]	chr14	21031442	21052508	-1	21052508	73.641	51.318	145.999	80.4067	107.951	108.952	97.7398	91.698	87.4231	91.6692	102.846	136.379	91.8631	95.4964	102.846	136.379	Ap3m1	-0.0272189	0.926535	1	Ap3m1	103.846	137.379	1.32291	0.12153	33.5328	1.32291	Ap3m1
Ap3m2	ENSMUSG00000031539	protein_coding	adaptor-related protein complex 3, mu 2 subunit [Source:MGI Symbol;Acc:MGI:1929214]	chr8	22787354	22805622	-1	22805622	37.8467	23.8099	64.4516	24.2394	25.471	36.839	40.0915	48.6345	85.4796	6.74531	39.0906	0.111939	35.1637	43.558	39.0906	0.111939	Ap3m2	0.215361	0.698936	1	Ap3m2	40.0906	1.11194	0.0277356	-1.55696	-38.9787	-36.0547	Ap3m2
Ap3s1	ENSMUSG00000024480	protein_coding	adaptor-related protein complex 3, sigma 1 subunit [Source:MGI Symbol;Acc:MGI:1337062]	chr18	46741876	46790826	1	46741876	62.6488	81.4326	75.3246	100.842	117.593	113.822	124.546	110.044	62.0132	42.2734	102.922	189.774	87.5682	90.5397	102.922	189.774	Ap3s1	-0.0360727	0.91653	1	Ap3s1	103.922	190.774	1.83574	0.26381	86.8514	1.83574	Ap3s1
Ap3s2	ENSMUSG00000063801	protein_coding	adaptor-related protein complex 3, sigma 2 subunit [Source:MGI Symbol;Acc:MGI:1337060]	chr7	79875325	79920649	-1	79920649	44.8386	24.0917	27.4902	36.2579	38.6887	40.0394	32.6248	37.6525	31.8884	51.9514	30.9071	36.1562	34.2734	38.8313	30.9071	36.1562	Ap3s2	0.122305	0.640077	1	Ap3s2	31.9071	37.1562	1.16451	0.0661445	5.24914	1.16451	Ap3s2
Ap4b1	ENSMUSG00000032952	protein_coding	adaptor-related protein complex AP-4, beta 1 [Source:MGI Symbol;Acc:MGI:1337130]	chr3	103809520	103822025	1	103809520	40.6643	15.5328	54.5018	52.7682	21.8151	34.891	34.5419	25.4219	57.0104	23.7552	0.304503	40.298	37.0564	35.1241	0.304503	40.298	Ap4b1	-0.144055	0.733027	1	Ap4b1	1.3045	41.298	31.658	1.50048	39.9935	31.658	Ap4b1
Ap4e1	ENSMUSG00000001998	protein_coding	adaptor-related protein complex AP-4, epsilon 1 [Source:MGI Symbol;Acc:MGI:1336993]	chr2	127008717	127067909	1	127008717	9.60081	7.60789	18.3952	5.26063	11.249	16.1062	14.6307	13.6394	17.0599	0.0418963	45.4471	0.0373129	10.4227	12.2956	45.4471	0.0373129	Ap4e1	0.14123	0.875619	1	Ap4e1	46.4471	1.03731	0.0223332	-1.65105	-45.4098	-44.7764	Ap4e1
Ap4m1	ENSMUSG00000019518	protein_coding	adaptor-related protein complex AP-4, mu 1 [Source:MGI Symbol;Acc:MGI:1337063]	chr5	138172002	138180429	1	138172002	5.42654	18.421	6.90675	12.0185	16.6727	14.0538	11.8727	27.8552	21.5229	31.7155	0.761258	5.22381	11.8891	21.404	0.761258	5.22381	Ap4m1	0.738836	0.150486	0.646554	Ap4m1	1.76126	6.22381	3.53373	0.548233	4.46255	3.53373	Ap4m1
Ap4s1	ENSMUSG00000020955	protein_coding	adaptor-related protein complex AP-4, sigma 1 [Source:MGI Symbol;Acc:MGI:1337065]	chr12	51691033	51744786	1	51691033	48.3519	59.9474	35.8672	31.3615	18.6413	26.4726	38.4434	24.0451	30.9526	29.5369	54.8867	28.2832	38.8338	29.8901	54.8867	28.2832	Ap4s1	-0.480216	0.19799	0.712143	Ap4s1	55.8867	29.2832	0.523974	-0.28069	-26.6035	-1.90849	Ap4s1
Ap5b1	ENSMUSG00000049562	protein_coding	adaptor-related protein complex 5, beta 1 subunit [Source:MGI Symbol;Acc:MGI:2685808]	chr19	5568025	5571261	1	5568025	22.8889	4.96626	14.9418	0.323731	20.2884	9.00974	9.3502	4.0342	18.8235	0.0418963	0	11.2312	12.6818	8.25191	0	11.2312	Ap5b1	-0.678958	0.529955	0.960992	Ap5b1	1	12.2312	12.2312	1.08747	11.2312	12.2312	Ap5b1
Ap5m1	ENSMUSG00000036291	protein_coding	adaptor-related protein complex 5, mu 1 subunit [Source:MGI Symbol;Acc:MGI:1921635]	chr14	49066097	49094234	1	49066097	53.9524	39.8005	21.2673	29.1358	39.7332	38.3349	55.933	63.6187	65.6843	64.2271	73.195	13.4327	36.7779	57.5596	73.195	13.4327	Ap5m1	0.575681	0.0583732	0.44469	Ap5m1	74.195	14.4327	0.194523	-0.711028	-59.7623	-5.14077	Ap5m1
Ap5s1	ENSMUSG00000068264	protein_coding	adaptor-related protein 5 complex, sigma 1 subunit [Source:MGI Symbol;Acc:MGI:1916846]	chr2	131207078	131213514	1	131207078	50.926	25.1483	35.4227	26.5864	15.146	22.333	21.7611	24.5894	6.62242	0.335171	0.190315	16.5669	30.6459	15.1282	0.190315	16.5669	Ap5s1	-1.08151	0.155466	0.655317	Ap5s1	1.19031	17.5669	14.7582	1.16903	16.3766	14.7582	Ap5s1
Ap5z1	ENSMUSG00000039623	protein_coding	adaptor-related protein complex 5, zeta 1 subunit [Source:MGI Symbol;Acc:MGI:1924908]	chr5	142463944	142478710	1	142463944	45.1864	32.6505	35.0466	25.8176	9.72238	40.6656	37.1317	44.7924	33.544	20.9063	38.2532	28.3951	29.6847	35.408	38.2532	28.3951	Ap5z1	0.17466	0.680683	1	Ap5z1	39.2532	29.3951	0.748859	-0.1256	-9.85809	-1.33536	Ap5z1
Apaf1	ENSMUSG00000019979	protein_coding	apoptotic peptidase activating factor 1 [Source:MGI Symbol;Acc:MGI:1306796]	chr10	90989311	91082770	-1	91082770	59.205	45.2247	48.2447	40.0617	51.8259	58.1285	61.8526	53.245	40.0944	54.549	0.418692	41.4174	48.9124	53.5739	0.418692	41.4174	Apaf1	0.0548483	0.801054	1	Apaf1	1.41869	42.4174	29.8989	1.47566	40.9987	29.8989	Apaf1
Apba1	ENSMUSG00000024897	protein_coding	amyloid beta (A4) precursor protein binding, family A, member 1 [Source:MGI Symbol;Acc:MGI:1860297]	chr19	23758887	23949596	1	23758887	7.40932	10.0734	5.12877	0.121399	0	2.64378	5.14597	12.3267	7.55819	0.0418963	0.228377	11.3804	4.54658	5.54331	0.228377	11.3804	Apba1	0.154551	0.912597	1	Apba1	1.22838	12.3804	10.0787	1.0034	11.1521	10.0787	Apba1
Apba3	ENSMUSG00000004931	protein_coding	amyloid beta (A4) precursor protein-binding, family A, member 3 [Source:MGI Symbol;Acc:MGI:1888527]	chr10	81266960	81273246	1	81266960	54.2654	40.1175	46.1248	14.9321	36.6397	29.2208	39.587	35.6674	36.7472	9.71995	40.537	47.7232	38.4159	30.1885	40.537	47.7232	Apba3	-0.435991	0.343033	0.861051	Apba3	41.537	48.7232	1.17301	0.069301	7.18623	1.17301	Apba3
Apbb1	ENSMUSG00000037032	protein_coding	amyloid beta (A4) precursor protein-binding, family B, member 1 [Source:MGI Symbol;Acc:MGI:107765]	chr7	105558483	105581653	-1	105581653	10.4009	0.0352217	4.51332	47.7099	35.555	12.9058	8.03848	1.60087	9.24979	19.1885	0.190315	0.186565	19.6429	10.1967	0.190315	0.186565	Apbb1	-0.969548	0.351184	0.868571	Apbb1	1.19031	1.18656	0.99685	-0.00137034	-0.00374992	-1.00316	Apbb1
Apbb1ip	ENSMUSG00000026786	protein_coding	amyloid beta (A4) precursor protein-binding, family B, member 1 interacting protein [Source:MGI Symbol;Acc:MGI:1861354]	chr2	22774094	22875653	1	22774094	29.5329	21.0978	22.2931	18.3717	1.68736	18.7848	26.9743	22.5403	28.6132	31.6736	2.51215	17.3132	18.5966	25.7172	2.51215	17.3132	Apbb1ip	0.387153	0.509462	0.953814	Apbb1ip	3.51215	18.3132	5.21424	0.717191	14.801	5.21424	Apbb1ip
Apbb2	ENSMUSG00000029207	protein_coding	amyloid beta (A4) precursor protein-binding, family B, member 2 [Source:MGI Symbol;Acc:MGI:108405]	chr5	66298703	66618784	-1	66618784	5.11347	5.77636	32.2771	53.4561	53.8749	8.48794	5.54958	0.12807	10.8334	16.2977	0.114189	3.05966	30.0996	8.25933	0.114189	3.05966	Apbb2	-1.93141	0.0322821	0.341496	Apbb2	1.11419	4.05966	3.6436	0.561531	2.94547	3.6436	Apbb2
Apbb3	ENSMUSG00000117679	protein_coding	amyloid beta (A4) precursor protein-binding, family B, member 3 [Source:MGI Symbol;Acc:MGI:108404]	chr18	36671154	36679366	-1	36679366	16.6623	17.2234	18.3268	35.3676	6.58872	17.3933	23.6782	14.2478	10.6175	20.4873	0.0380629	21.3803	18.8338	17.2848	0.0380629	21.3803	Apbb3	-0.198856	0.677896	1	Apbb3	1.03806	22.3803	21.5597	1.33364	21.3422	21.5597	Apbb3
Apc	ENSMUSG00000005871	protein_coding	APC, WNT signaling pathway regulator [Source:MGI Symbol;Acc:MGI:88039]	chr18	34220924	34322552	1	34220924	39.2729	35.0456	50.0568	36.1365	19.4448	50.6493	28.8914	52.7648	59.6377	36.366	76.5065	5.1865	35.9913	45.6619	76.5065	5.1865	Apc	0.2556	0.460219	0.932445	Apc	77.5065	6.1865	0.0798191	-1.09789	-71.32	-12.5283	Apc
Apc2	ENSMUSG00000020135	protein_coding	APC regulator of WNT signaling pathway 2 [Source:MGI Symbol;Acc:MGI:1346052]	chr10	80295977	80318263	1	80295977	0	0	3.72691	2.30659	0	0.591373	0.302704	0.0640349	0.179957	0	0	0	1.2067	0.227614	0	0	Apc2	-2.50495	0.301321	0.823963	Apc2	1	1	1	0	0	1	Apc2
Apcdd1	ENSMUSG00000071847	protein_coding	adenomatosis polyposis coli down-regulated 1 [Source:MGI Symbol;Acc:MGI:3513977]	chr18	62922231	62961179	1	62922231	0	0.0352217	0.0683836	0	10.8875	0.0347866	0.0336338	0	0.0719828	0.0418963	0	0	2.19821	0.0364599	0	0	Apcdd1	-5.97721	1	1	Apcdd1	1	1	1	0	0	1	Apcdd1
Apeh	ENSMUSG00000032590	protein_coding	acylpeptide hydrolase [Source:MGI Symbol;Acc:MGI:88041]	chr9	108085413	108094606	-1	108094606	100.356	69.5629	87.4285	45.5652	53.3124	62.4768	94.3092	83.8857	92.4619	96.1521	7.49839	26.3429	71.2451	85.8571	7.49839	26.3429	Apeh	0.186881	0.501432	0.950641	Apeh	8.49839	27.3429	3.21742	0.507508	18.8445	3.21742	Apeh
Apex1	ENSMUSG00000035960	protein_coding	apurinic/apyrimidinic endonuclease 1 [Source:MGI Symbol;Acc:MGI:88042]	chr14	50924968	50927139	1	50924968	114.236	98.8321	44.9622	149.159	168.535	48.8752	61.7853	74.0244	60.7895	57.6912	99.6868	79.2154	115.145	60.6331	99.6868	79.2154	Apex1	-0.989587	0.00220106	0.0684339	Apex1	100.687	80.2154	0.796682	-0.0987149	-20.4714	-1.25521	Apex1
Apex2	ENSMUSG00000025269	protein_coding	apurinic/apyrimidinic endonuclease 2 [Source:MGI Symbol;Acc:MGI:1924872]	chrX	150519519	150589868	-1	150589868	17.0449	15.7089	9.09502	11.1687	4.01751	7.86178	14.2944	10.8859	42.7218	11.8567	0	18.9177	11.407	17.5241	0	18.9177	Apex2	0.527753	0.379257	0.887272	Apex2	1	19.9177	19.9177	1.29924	18.9177	19.9177	Apex2
Aph1a	ENSMUSG00000015750	protein_coding	aph1 homolog A, gamma secretase subunit [Source:MGI Symbol;Acc:MGI:2385110]	chr3	95893969	95898288	1	95893969	37.3249	54.3823	32.1061	54.5082	69.8646	51.9364	39.4188	71.2068	42.6498	35.3186	28.2807	50.8948	49.6372	48.1061	28.2807	50.8948	Aph1a	-0.129626	0.692883	1	Aph1a	29.2807	51.8948	1.77232	0.248542	22.6141	1.77232	Aph1a
Aph1b	ENSMUSG00000032375	protein_coding	aph1 homolog B, gamma secretase subunit [Source:MGI Symbol;Acc:MGI:3522097]	chr9	66775202	66795490	-1	66795490	0.0347855	15.1453	7.41963	6.87929	0	31.3775	12.7808	17.2574	7.88211	9.92943	10.6957	20.1117	5.89581	15.8455	10.6957	20.1117	Aph1b	1.25957	0.301093	0.823679	Aph1b	11.6957	21.1117	1.80508	0.256497	9.41599	1.80508	Aph1b
Aph1c	ENSMUSG00000053040	protein_coding	aph1 homolog C, gamma secretase subunit [Source:MGI Symbol;Acc:MGI:1915568]	chr9	66814994	66834726	-1	66834726	9.07903	41.8082	16.8908	6.11043	3.25419	16.1062	17.3214	34.0346	11.6252	0.209482	64.1741	30.8578	15.4285	15.8594	64.1741	30.8578	Aph1c	-0.128796	0.891034	1	Aph1c	65.1741	31.8578	0.488811	-0.310859	-33.3163	-2.04578	Aph1c
Api5	ENSMUSG00000027193	protein_coding	apoptosis inhibitor 5 [Source:MGI Symbol;Acc:MGI:1888993]	chr2	94411682	94438136	-1	94438136	316.409	132.927	323.455	234.26	327.869	268.135	293.993	292.736	318.164	171.146	367.117	272.459	266.984	268.835	367.117	272.459	Api5	-0.0557726	0.832878	1	Api5	368.117	273.459	0.742859	-0.129093	-94.6578	-1.34615	Api5
Apip	ENSMUSG00000010911	protein_coding	APAF1 interacting protein [Source:MGI Symbol;Acc:MGI:1926788]	chr2	103073675	103092644	1	103073675	20.3148	38.4621	37.8162	42.3683	41.5009	24.2463	16.8505	27.2789	10.3655	16.3396	41.6028	33.5816	36.0925	19.0162	41.6028	33.5816	Apip	-1.01765	0.00861729	0.170243	Apip	42.6028	34.5816	0.811723	-0.0905922	-8.02113	-1.23195	Apip
Aplf	ENSMUSG00000030051	protein_coding	aprataxin and PNKP like factor [Source:MGI Symbol;Acc:MGI:1919353]	chr6	87628424	87672193	-1	87672193	4.34819	7.96011	11.2491	12.9897	3.57559	7.82699	19.3058	17.4495	41.714	0.0837926	28.3949	21.3803	8.02454	17.276	28.3949	21.3803	Aplf	0.998831	0.286058	0.809246	Aplf	29.3949	22.3803	0.761366	-0.118406	-7.01463	-1.31343	Aplf
Apln	ENSMUSG00000037010	protein_coding	apelin [Source:MGI Symbol;Acc:MGI:1353624]	chrX	48025146	48034853	-1	48034853	0	0	0	0	8.27608	0.0347866	0	0	0	0	0	0	1.65522	0.00695733	0	0	Apln	-7.93152	1	1	Apln	1	1	1	0	0	1	Apln
Aplnr	ENSMUSG00000044338	protein_coding	apelin receptor [Source:MGI Symbol;Acc:MGI:1346086]	chr2	85136225	85139923	1	85136225	0	0.0352217	9.67629	9.06447	0	1.53061	2.32073	7.01182	0.431897	0	0	0	3.7552	2.25901	0	0	Aplnr	-0.816387	0.676322	1	Aplnr	1	1	1	0	0	1	Aplnr
Aplp1	ENSMUSG00000006651	protein_coding	amyloid beta (A4) precursor-like protein 1 [Source:MGI Symbol;Acc:MGI:88046]	chr7	30434982	30445535	-1	30445535	3.33941	0.140887	0.170959	0.0809328	0.0401751	4.45269	4.40603	7.42805	3.09526	0.251378	0.342566	0.186565	0.754473	3.92668	0.342566	0.186565	Aplp1	2.42757	0.0645972	0.46871	Aplp1	1.34257	1.18656	0.883803	-0.0536443	-0.156002	-1.13147	Aplp1
Aplp2	ENSMUSG00000031996	protein_coding	amyloid beta (A4) precursor-like protein 2 [Source:MGI Symbol;Acc:MGI:88047]	chr9	31149557	31211815	-1	31211815	210	285.12	373.443	312.077	375.959	314.297	217.577	327.475	213.897	323.9	318.739	459.098	311.32	279.429	318.739	459.098	Aplp2	-0.245611	0.318273	0.839118	Aplp2	319.739	460.098	1.43898	0.158055	140.359	1.43898	Aplp2
Apmap	ENSMUSG00000033096	protein_coding	adipocyte plasma membrane associated protein [Source:MGI Symbol;Acc:MGI:1919131]	chr2	150583080	150608567	-1	150608567	66.4056	60.7575	71.3241	64.5844	70.6279	66.7903	60.7763	58.0797	52.8714	43.8654	58.2743	68.9543	66.7399	56.4766	58.2743	68.9543	Apmap	-0.322859	0.101957	0.562584	Apmap	59.2743	69.9543	1.18018	0.0719478	10.68	1.18018	Apmap
Apoa1	ENSMUSG00000032083	protein_coding	apolipoprotein A-I [Source:MGI Symbol;Acc:MGI:88049]	chr9	46228580	46230466	1	46228580	0	0	0	0	20.6098	0	0	0	0	0.544652	0	0	4.12197	0.10893	0	0	Apoa1	-5.28888	1	1	Apoa1	1	1	1	0	0	1	Apoa1
Apoa2	ENSMUSG00000005681	protein_coding	apolipoprotein A-II [Source:MGI Symbol;Acc:MGI:88050]	chr1	171225054	171226379	1	171225054	0	0	0.581261	0.0809328	0	0.0347866	0.26907	0.448244	0	0	0	0	0.132439	0.15042	0	0	Apoa2	0.0458672	0.986914	1	Apoa2	1	1	1	0	0	1	Apoa2
Apobec1	ENSMUSG00000040613	protein_coding	apolipoprotein B mRNA editing enzyme, catalytic polypeptide 1 [Source:MGI Symbol;Acc:MGI:103298]	chr6	122577792	122602444	-1	122602444	93.8862	105.665	118.201	93.963	70.8288	220.408	74.8688	115.199	83.1401	83.8764	223.467	147.088	96.5088	115.498	223.467	147.088	Apobec1	0.171366	0.620255	0.999576	Apobec1	224.467	148.088	0.659729	-0.180635	-76.3798	-1.51577	Apobec1
Apobec3	ENSMUSG00000009585	protein_coding	apolipoprotein B mRNA editing enzyme, catalytic polypeptide 3 [Source:MGI Symbol;Acc:MGI:1933111]	chr15	79891659	79915906	1	79891659	277.171	128.841	154.444	150.211	118.597	234.705	240.246	213.717	267.452	320.381	226.36	52.6485	165.853	255.3	226.36	52.6485	Apobec3	0.564685	0.0174485	0.255117	Apobec3	227.36	53.6485	0.235963	-0.627156	-173.712	-4.23796	Apobec3
Apobr	ENSMUSG00000042759	protein_coding	apolipoprotein B receptor [Source:MGI Symbol;Acc:MGI:2176230]	chr7	126584942	126589112	1	126584942	49.8825	31.4882	65.6825	48.3574	50.6207	47.4838	58.7582	68.4853	29.297	42.1896	88.7247	71.3796	49.2062	49.2428	88.7247	71.3796	Apobr	-0.0736926	0.813419	1	Apobr	89.7247	72.3796	0.806686	-0.0932954	-17.345	-1.23964	Apobr
Apoc1	ENSMUSG00000040564	protein_coding	apolipoprotein C-I [Source:MGI Symbol;Acc:MGI:88053]	chr7	19689481	19692660	-1	19692660	0	0	0.410302	0.728395	3.05331	0	0.0672676	0.544297	0	0	0	2.05221	0.838402	0.122313	0	2.05221	Apoc1	-2.82965	0.331369	0.852322	Apoc1	1	3.05221	3.05221	0.484615	2.05221	3.05221	Apoc1
Apoc2	ENSMUSG00000002992	protein_coding	apolipoprotein C-II [Source:MGI Symbol;Acc:MGI:88054]	chr7	19671579	19677941	-1	19677941	11.4792	37.4759	28.7211	18.1289	65.8069	9.42718	5.61684	7.68419	24.2582	22.9173	62.6896	24.9624	32.3224	13.9807	62.6896	24.9624	Apoc2	-1.31837	0.0271526	0.315041	Apoc2	63.6896	25.9624	0.407639	-0.389725	-37.7273	-2.45315	Apoc2
Apoc3	ENSMUSG00000032081	protein_coding	apolipoprotein C-III [Source:MGI Symbol;Acc:MGI:88055]	chr9	46232933	46235636	-1	46235636	0	0	0	2.06379	0	0	0	0	0	0	0	0	0.412757	0	0	0	Apoc3	-6.01188	1	1	Apoc3	1	1	1	0	0	1	Apoc3
Apoc4	ENSMUSG00000074336	protein_coding	apolipoprotein C-IV [Source:MGI Symbol;Acc:MGI:87878]	chr7	19678083	19681479	-1	19681479	0.278284	1.40887	1.02575	0	9.15993	0.730519	0.26907	0	0	3.14222	0	0	2.37457	0.828363	0	0	Apoc4	-1.59671	0.415168	0.907587	Apoc4	1	1	1	0	0	1	Apoc4
Apod	ENSMUSG00000022548	protein_coding	apolipoprotein D [Source:MGI Symbol;Acc:MGI:88056]	chr16	31296192	31314808	-1	31314808	1.04357	0	3.14565	20.8402	0.0401751	0.0695733	0	0	0	0	0	0	5.01392	0.0139147	0	0	Apod	-8.50005	0.000111234	0.00781347	Apod	1	1	1	0	0	1	Apod
Apoe	ENSMUSG00000002985	protein_coding	apolipoprotein E [Source:MGI Symbol;Acc:MGI:88057]	chr7	19696109	19699188	-1	19699188	2311.36	11261.5	24420.3	7119.62	9731.79	7146.77	4713.27	4906.74	10483.7	7486.87	9964.95	7237.74	10968.9	6947.47	9964.95	7237.74	Apoe	-0.790945	0.0904845	0.535971	Apoe	9965.95	7238.74	0.726347	-0.138856	-2727.21	-1.37675	Apoe
Apol10b	ENSMUSG00000050014	protein_coding	apolipoprotein L 10B [Source:MGI Symbol;Acc:MGI:3043522]	chr15	77583819	77596125	-1	77596125	6.22661	0.0352217	5.16296	14.8512	0	0	0.605408	0.544297	0	0.0418963	0.0380629	0	5.25519	0.23832	0.0380629	0	Apol10b	-4.48961	0.0149422	0.233654	Apol10b	1.03806	1	0.963333	-0.0162237	-0.0380629	-1.03806	Apol10b
Apol11b	ENSMUSG00000091694	protein_coding	apolipoprotein L 11b [Source:MGI Symbol;Acc:MGI:3036248]	chr15	77633946	77643286	-1	77643286	0	0	0	0	0.361576	1.98284	0	0	0	0	0	0	0.0723153	0.396568	0	0	Apol11b	2.41795	1	1	Apol11b	1	1	1	0	0	1	Apol11b
Apol6	ENSMUSG00000033576	protein_coding	apolipoprotein L 6 [Source:MGI Symbol;Acc:MGI:1919189]	chr15	77044729	77057106	1	77044729	0.0347855	0	0	10.845	0	0.10436	0	0.0320175	0	0	0	0	2.17596	0.0272755	0	0	Apol6	-6.31153	1	1	Apol6	1	1	1	0	0	1	Apol6
Apol7a	ENSMUSG00000010601	protein_coding	apolipoprotein L 7a [Source:MGI Symbol;Acc:MGI:1923011]	chr15	77388219	77399110	-1	77399110	0.139142	0	0	16.3484	10.8071	0	0	0	0	0.0418963	0	0	5.45894	0.00837926	0	0	Apol7a	-9.36216	0.000151178	0.00988691	Apol7a	1	1	1	0	0	1	Apol7a
Apol7b	ENSMUSG00000068252	protein_coding	apolipoprotein L 7b [Source:MGI Symbol;Acc:MGI:3583950]	chr15	77422209	77447492	-1	77447492	0.417427	0.528326	0.273535	0	0	0.243506	1.07628	0.384209	0.359914	0.46086	0	0	0.243857	0.504954	0	0	Apol7b	0.89143	0.610979	0.996947	Apol7b	1	1	1	0	0	1	Apol7b
Apol7c	ENSMUSG00000044309	protein_coding	apolipoprotein L 7c [Source:MGI Symbol;Acc:MGI:1920912]	chr15	77524852	77533316	-1	77533316	0.347855	12.5037	6.94094	27.072	0	13.9842	1.21082	5.53902	8.85388	0	0	0	9.37291	5.91759	0	0	Apol7c	-0.75896	0.612315	0.997252	Apol7c	1	1	1	0	0	1	Apol7c
Apol7e	ENSMUSG00000071716	protein_coding	apolipoprotein L 7e [Source:MGI Symbol;Acc:MGI:3704456]	chr15	77698857	77719285	1	77698857	124.706	75.621	57.7842	92.3039	0.0803503	90.5844	73.4899	70.5665	78.0293	94.6019	0	7.2014	70.0991	81.4544	0	7.2014	Apol7e	0.155992	0.849102	1	Apol7e	1	8.2014	8.2014	0.913888	7.2014	8.2014	Apol7e
Apol9a	ENSMUSG00000057346	protein_coding	apolipoprotein L 9a [Source:MGI Symbol;Acc:MGI:3606001]	chr15	77403789	77411135	-1	77411135	3.75684	0.493104	0	91.4136	7.47258	0.869666	0.134535	1.825	0	0.0418963	25.4641	0	20.6272	0.574218	25.4641	0	Apol9a	-5.1487	0.00109556	0.0426677	Apol9a	26.4641	1	0.0377871	-1.42266	-25.4641	-26.4641	Apol9a
Apol9b	ENSMUSG00000068246	protein_coding	apolipoprotein L 9b [Source:MGI Symbol;Acc:MGI:1919148]	chr15	77729039	77736382	1	77729039	21.2192	3.59262	0	60.6996	29.1672	3.20037	5.91955	4.83464	0	0.0418963	0	0	22.9357	2.79929	0	0	Apol9b	-3.05518	0.0372536	0.362826	Apol9b	1	1	1	0	0	1	Apol9b
Apold1	ENSMUSG00000090698	protein_coding	apolipoprotein L domain containing 1 [Source:MGI Symbol;Acc:MGI:2685921]	chr6	134981718	134986836	1	134981718	0	0	3.69272	5.0583	0.241051	1.07839	0.235437	0.352192	4.78685	0	0	0	1.79841	1.29057	0	0	Apold1	-0.562202	0.779434	1	Apold1	1	1	1	0	0	1	Apold1
Apon	ENSMUSG00000051716	protein_coding	apolipoprotein N [Source:MGI Symbol;Acc:MGI:88931]	chr10	128254096	128255896	1	128254096	3.40898	0	0	0	0	0	0	0	0	0	0.0761258	0	0.681797	0	0.0761258	0	Apon	-6.64957	1	1	Apon	1.07613	1	0.929259	-0.0318631	-0.0761258	-1.07613	Apon
Apoo	ENSMUSG00000079508	protein_coding	apolipoprotein O [Source:MGI Symbol;Acc:MGI:1915566]	chrX	94367117	94417093	1	94367117	19.2364	12.4333	12.3432	25.4938	57.5308	24.0028	23.4764	24.3012	19.8313	19.9008	33.267	19.9624	25.4075	22.3025	33.267	19.9624	Apoo	-0.246485	0.594946	0.991251	Apoo	34.267	20.9624	0.611738	-0.213435	-13.3046	-1.63469	Apoo
Apool	ENSMUSG00000025525	protein_coding	apolipoprotein O-like [Source:MGI Symbol;Acc:MGI:1915367]	chrX	112311334	112372755	1	112311334	30.6461	22.8237	33.0635	26.8697	30.975	26.9249	28.1179	5.89121	27.2815	30.0397	40.9938	15.6714	28.8756	23.651	40.9938	15.6714	Apool	-0.367156	0.399192	0.897054	Apool	41.9938	16.6714	0.396998	-0.401212	-25.3223	-2.51891	Apool
Apopt1	ENSMUSG00000037787	protein_coding	apoptogenic, mitochondrial 1 [Source:MGI Symbol;Acc:MGI:1915270]	chr12	111713261	111755053	1	111713261	42.4036	45.753	54.4334	22.2565	60.102	23.5158	36.0554	30.5767	53.0513	59.8698	0.152252	35.7085	44.9897	40.6138	0.152252	35.7085	Apopt1	-0.244461	0.525484	0.958829	Apopt1	1.15225	36.7085	31.858	1.50322	35.5562	31.858	Apopt1
App	ENSMUSG00000022892	protein_coding	amyloid beta (A4) precursor protein [Source:MGI Symbol;Acc:MGI:88059]	chr16	84949685	85173766	-1	85173766	142.586	277.406	509.185	269.304	457.515	282.711	163.225	231.07	211.161	83.8345	490.403	426.86	331.199	194.4	490.403	426.86	App	-0.870969	0.0263881	0.310955	App	491.403	427.86	0.870691	-0.0601358	-63.5427	-1.14851	App
Appbp2	ENSMUSG00000018481	protein_coding	amyloid beta precursor protein (cytoplasmic tail) binding protein 2 [Source:MGI Symbol;Acc:MGI:1914134]	chr11	85187262	85235130	-1	85235130	72.3191	34.5877	56.8952	42.4493	40.0144	60.4244	60.3727	58.8161	48.9483	39.9691	65.0115	56.6037	49.2532	53.7061	65.0115	56.6037	Appbp2	0.0603126	0.81999	1	Appbp2	66.0115	57.6037	0.872632	-0.0591688	-8.40774	-1.14596	Appbp2
Appl1	ENSMUSG00000040760	protein_coding	adaptor protein, phosphotyrosine interaction, PH domain and leucine zipper containing 1 [Source:MGI Symbol;Acc:MGI:1920243]	chr14	26918988	26971232	-1	26971232	83.1374	35.2217	54.7411	65.5151	29.5689	55.2412	80.553	45.6569	107.938	58.2778	0.723195	59.738	53.6369	69.5334	0.723195	59.738	Appl1	0.315345	0.363063	0.873092	Appl1	1.7232	60.738	35.2473	1.54713	59.0148	35.2473	Appl1
Appl2	ENSMUSG00000020263	protein_coding	adaptor protein, phosphotyrosine interaction, PH domain and leucine zipper containing 2 [Source:MGI Symbol;Acc:MGI:2384914]	chr10	83600033	83648738	-1	83648738	57.8136	49.0286	61.4085	41.5995	85.4124	57.8502	30.2368	23.917	43.7655	51.9933	14.0072	44.9994	59.0525	41.5526	14.0072	44.9994	Appl2	-0.586002	0.0819122	0.513683	Appl2	15.0072	45.9994	3.06516	0.486454	30.9922	3.06516	Appl2
Aprt	ENSMUSG00000006589	protein_coding	adenine phosphoribosyl transferase [Source:MGI Symbol;Acc:MGI:88061]	chr8	122574635	122576909	-1	122576909	80.7372	159.519	126.373	169.311	162.709	76.2871	92.9975	127.173	100.668	83.7089	159.94	137.722	139.73	96.1669	159.94	137.722	Aprt	-0.636096	0.0219446	0.280679	Aprt	160.94	138.722	0.861947	-0.0645196	-22.2183	-1.16016	Aprt
Aptx	ENSMUSG00000028411	protein_coding	aprataxin [Source:MGI Symbol;Acc:MGI:1913658]	chr4	40682382	40703194	-1	40703194	48.665	35.6796	12.4116	36.7435	6.6289	24.2811	24.1491	46.1692	26.4897	18.7696	0	27.6862	28.0257	27.9717	0	27.6862	Aptx	-0.0651469	0.902632	1	Aptx	1	28.6862	28.6862	1.45767	27.6862	28.6862	Aptx
Aqp1	ENSMUSG00000004655	protein_coding	aquaporin 1 [Source:MGI Symbol;Acc:MGI:103201]	chr6	55336432	55348555	1	55336432	5.07869	2.53596	9.64209	35.0439	159.495	0.382653	3.22884	6.30744	0.143966	0.209482	28.7756	1.71639	42.3592	2.05448	28.7756	1.71639	Aqp1	-4.41919	6.65342e-05	0.00516555	Aqp1	29.7756	2.71639	0.091229	-1.03987	-27.0592	-10.9614	Aqp1
Aqp11	ENSMUSG00000042797	protein_coding	aquaporin 11 [Source:MGI Symbol;Acc:MGI:1913583]	chr7	97724006	97738289	-1	97738289	7.06147	0	0	0.485597	6.3075	1.91326	0.336338	0	0	0	0	0.0373129	2.77091	0.449921	0	0.0373129	Aqp11	-2.59839	0.300218	0.822741	Aqp11	1	1.03731	1.03731	0.0159098	0.0373129	1.03731	Aqp11
Aqp3	ENSMUSG00000028435	protein_coding	aquaporin 3 [Source:MGI Symbol;Acc:MGI:1333777]	chr4	41092722	41098183	-1	41098183	1.14792	6.90346	3.21403	6.71742	0.120525	9.94898	6.49132	11.3982	10.2935	2.13671	0	0.0746259	3.62067	8.05375	0	0.0746259	Aqp3	1.02573	0.269455	0.793364	Aqp3	1	1.07463	1.07463	0.0312573	0.0746259	1.07463	Aqp3
Aqp4	ENSMUSG00000024411	protein_coding	aquaporin 4 [Source:MGI Symbol;Acc:MGI:107387]	chr18	15389496	15410982	-1	15410982	0	0	0	0	14.8246	0	0.0336338	0	0	0	0	0	2.96493	0.00672676	0	0	Aqp4	-8.86154	1	1	Aqp4	1	1	1	0	0	1	Aqp4
Aqp5	ENSMUSG00000044217	protein_coding	aquaporin 5 [Source:MGI Symbol;Acc:MGI:106215]	chr15	99590782	99594829	1	99590782	0	0.0352217	6.29129	236	130.569	0.0347866	0.168169	0	0.0359914	0.209482	15.72	0	74.5792	0.0896857	15.72	0	Aqp5	-9.73265	8.01587e-07	0.000133023	Aqp5	16.72	1	0.0598087	-1.22324	-15.72	-16.72	Aqp5
Aqp9	ENSMUSG00000032204	protein_coding	aquaporin 9 [Source:MGI Symbol;Acc:MGI:1891066]	chr9	71110659	71168682	-1	71168682	13.3924	2.46552	16.4121	22.904	0.0401751	26.0204	29.3959	58.9121	28.9731	14.3704	0	17.2013	11.0428	31.5344	0	17.2013	Aqp9	1.46762	0.104532	0.569222	Aqp9	1	18.2013	18.2013	1.2601	17.2013	18.2013	Aqp9
Aqr	ENSMUSG00000040383	protein_coding	aquarius [Source:MGI Symbol;Acc:MGI:1276102]	chr2	114101170	114187024	-1	114187024	83.2418	40.7163	78.0941	53.2538	55.8836	90.4452	116.037	76.4897	144.182	92.3395	59.5685	36.4174	62.2379	103.899	59.5685	36.4174	Aqr	0.668313	0.0123559	0.209498	Aqr	60.5685	37.4174	0.617771	-0.209173	-23.151	-1.61872	Aqr
Ar	ENSMUSG00000046532	protein_coding	androgen receptor [Source:MGI Symbol;Acc:MGI:88064]	chrX	98148769	98323215	1	98148769	14.3316	13.2786	4.10302	1.74006	0	11.4448	9.9556	4.2263	9.78966	0	0.0380629	0	6.69066	7.08327	0.0380629	0	Ar	-0.0161679	0.990729	1	Ar	1.03806	1	0.963333	-0.0162237	-0.0380629	-1.03806	Ar
Araf	ENSMUSG00000001127	protein_coding	Araf proto-oncogene, serine/threonine kinase [Source:MGI Symbol;Acc:MGI:88065]	chrX	20797814	20860519	1	20797814	221.062	112.569	126.681	249.759	192.238	148.574	174.828	160.343	173.838	227.79	69.0081	143.468	180.462	177.075	69.0081	143.468	Araf	-0.0810579	0.727786	1	Araf	70.0081	144.468	2.06359	0.314624	74.4602	2.06359	Araf
Arap1	ENSMUSG00000032812	protein_coding	ArfGAP with RhoGAP domain, ankyrin repeat and PH domain 1 [Source:MGI Symbol;Acc:MGI:1916960]	chr7	101348067	101412586	1	101348067	154.483	185.09	86.0608	93.1941	45.4381	225.522	151.218	182.211	214.761	124.935	97.3269	179.139	112.853	179.729	97.3269	179.139	Arap1	0.573756	0.121369	0.605067	Arap1	98.3269	180.139	1.83205	0.262936	81.8125	1.83205	Arap1
Arap2	ENSMUSG00000037999	protein_coding	ArfGAP with RhoGAP domain, ankyrin repeat and PH domain 2 [Source:MGI Symbol;Acc:MGI:2684416]	chr5	62602445	62766159	-1	62766159	53.4654	13.2081	25.5071	74.7415	27.0379	44.6313	73.288	53.245	39.4826	113.413	0.228377	0.447755	38.792	64.812	0.228377	0.447755	Arap2	0.709399	0.125136	0.613252	Arap2	1.22838	1.44776	1.17859	0.0713633	0.219378	1.17859	Arap2
Arap3	ENSMUSG00000024451	protein_coding	ArfGAP with RhoGAP domain, ankyrin repeat and PH domain 3 [Source:MGI Symbol;Acc:MGI:2147274]	chr18	37972628	37998969	-1	37998969	5.11347	19.5833	12.5484	16.1866	47.0049	21.9156	18.2968	13.5434	12.741	9.80374	2.28377	4.06711	20.0873	15.2601	2.28377	4.06711	Arap3	-0.491774	0.394237	0.893574	Arap3	3.28377	5.06711	1.54307	0.188387	1.78333	1.54307	Arap3
Arc	ENSMUSG00000022602	protein_coding	activity regulated cytoskeletal-associated protein [Source:MGI Symbol;Acc:MGI:88067]	chr15	74669083	74672570	-1	74672570	7.27018	0.140887	8.71891	13.5158	17.3557	14.0886	6.76039	3.04166	28.4332	2.13671	0	0	9.40028	10.8921	0	0	Arc	0.162622	0.864521	1	Arc	1	1	1	0	0	1	Arc
Arcn1	ENSMUSG00000032096	protein_coding	archain 1 [Source:MGI Symbol;Acc:MGI:2387591]	chr9	44741564	44767845	-1	44767845	312.235	270.644	315.043	307.342	249.046	303.444	329.645	266.289	341.126	380.377	317.94	185.184	290.862	324.176	317.94	185.184	Arcn1	0.0753274	0.629575	1	Arcn1	318.94	186.184	0.58376	-0.233766	-132.755	-1.71303	Arcn1
Areg	ENSMUSG00000029378	protein_coding	amphiregulin [Source:MGI Symbol;Acc:MGI:88068]	chr5	91139599	91148432	1	91139599	5.98311	3.38128	2.39343	6.27229	35.7961	1.35668	3.12794	1.98508	1.15172	1.63396	0.64707	11.567	10.7652	1.85108	0.64707	11.567	Areg	-2.5977	0.00147746	0.0523059	Areg	1.64707	12.567	7.62992	0.88252	10.9199	7.62992	Areg
Arel1	ENSMUSG00000042350	protein_coding	apoptosis resistant E3 ubiquitin protein ligase 1 [Source:MGI Symbol;Acc:MGI:1915747]	chr12	84918148	84970900	-1	84970900	55.8656	26.5572	26.2935	15.7414	13.7801	41.2569	51.6615	61.9218	32.5362	53.4178	11.7614	4.70143	27.6476	48.1589	11.7614	4.70143	Arel1	0.742128	0.0712342	0.486224	Arel1	12.7614	5.70143	0.44677	-0.349916	-7.06001	-2.23829	Arel1
Arf1	ENSMUSG00000048076	protein_coding	ADP-ribosylation factor 1 [Source:MGI Symbol;Acc:MGI:99431]	chr11	59211412	59228270	-1	59228270	635.949	637.196	582.355	637.305	575.87	641.5	711.792	603.369	651.516	563.799	517.503	717.453	613.735	634.395	517.503	717.453	Arf1	-0.0365599	0.774561	1	Arf1	518.503	718.453	1.38563	0.141647	199.95	1.38563	Arf1
Arf2	ENSMUSG00000062421	protein_coding	ADP-ribosylation factor 2 [Source:MGI Symbol;Acc:MGI:99595]	chr11	103966739	103985337	1	103966739	36.5944	134.758	96.4209	95.7031	313.567	60.6331	44.1275	84.2059	63.4528	37.9581	215.588	70.2603	135.409	58.0755	215.588	70.2603	Arf2	-1.31917	0.00607019	0.13409	Arf2	216.588	71.2603	0.329012	-0.482788	-145.328	-3.0394	Arf2
Arf3	ENSMUSG00000051853	protein_coding	ADP-ribosylation factor 3 [Source:MGI Symbol;Acc:MGI:99432]	chr15	98736634	98763214	-1	98763214	172.015	140.182	152.906	241.625	107.549	181.586	200.289	165.978	192.914	177.389	99.6868	115.595	162.855	183.631	99.6868	115.595	Arf3	0.100847	0.643105	1	Arf3	100.687	116.595	1.158	0.0637092	15.9087	1.158	Arf3
Arf4	ENSMUSG00000021877	protein_coding	ADP-ribosylation factor 4 [Source:MGI Symbol;Acc:MGI:99433]	chr14	26638074	26665084	1	26638074	359.196	274.448	266.936	408.589	325.78	250.881	284.912	372.491	267.164	246.686	290.648	326.525	326.99	284.427	290.648	326.525	Arf4	-0.270279	0.123697	0.609577	Arf4	291.648	327.525	1.12301	0.0503854	35.877	1.12301	Arf4
Arf5	ENSMUSG00000020440	protein_coding	ADP-ribosylation factor 5 [Source:MGI Symbol;Acc:MGI:99434]	chr6	28423560	28426602	1	28423560	79.1023	77.1708	56.2455	146.853	153.228	85.8882	131.475	131.015	84.2558	58.2778	70.3022	76.5661	102.52	98.1824	70.3022	76.5661	Arf5	-0.130796	0.704652	1	Arf5	71.3022	77.5661	1.08785	0.0365692	6.26393	1.08785	Arf5
Arf6	ENSMUSG00000044147	protein_coding	ADP-ribosylation factor 6 [Source:MGI Symbol;Acc:MGI:99435]	chr12	69372150	69373783	1	69372150	41.9166	28.0717	21.8486	30.2284	220.521	36.2477	38.3762	44.1521	37.9349	20.4035	31.7825	36.9771	68.5173	35.4229	31.7825	36.9771	Arf6	-1.01362	1	1	Arf6	32.7825	37.9771	1.15846	0.0638794	5.19458	1.15846	Arf6
Arfgap1	ENSMUSG00000027575	protein_coding	ADP-ribosylation factor GTPase activating protein 1 [Source:MGI Symbol;Acc:MGI:2183559]	chr2	180967225	180982526	1	180967225	85.3637	36.701	78.607	55.2771	50.7814	57.711	67.873	94.8677	91.1662	81.1951	6.09007	43.9173	61.346	78.5626	6.09007	43.9173	Arfgap1	0.29198	0.292558	0.813197	Arfgap1	7.09007	44.9173	6.33525	0.801764	37.8273	6.33525	Arfgap1
Arfgap2	ENSMUSG00000027255	protein_coding	ADP-ribosylation factor GTPase activating protein 2 [Source:MGI Symbol;Acc:MGI:1924288]	chr2	91264974	91276931	1	91264974	102.339	54.5232	93.2069	79.2332	121.008	119.84	129.255	118.849	138.783	122.253	197.737	96.1554	90.062	125.796	197.737	96.1554	Arfgap2	0.415059	0.0543544	0.435228	Arfgap2	198.737	97.1554	0.488865	-0.310811	-101.581	-2.04556	Arfgap2
Arfgap3	ENSMUSG00000054277	protein_coding	ADP-ribosylation factor GTPase activating protein 3 [Source:MGI Symbol;Acc:MGI:1913501]	chr15	83299739	83350247	-1	83350247	11.3401	29.6567	24.6523	40.1427	98.4693	18.1934	21.8283	5.76314	28.1813	14.2029	47.4645	31.6041	40.8522	17.6338	47.4645	31.6041	Arfgap3	-1.30002	0.0266672	0.312845	Arfgap3	48.4645	32.6041	0.672742	-0.172152	-15.8604	-1.48645	Arfgap3
Arfgef1	ENSMUSG00000067851	protein_coding	ADP-ribosylation factor guanine nucleotide-exchange factor 1(brefeldin A-inhibited) [Source:MGI Symbol;Acc:MGI:2442988]	chr1	10137571	10232670	-1	10232670	61.7096	36.5954	57.6132	25.0082	76.6943	41.6396	61.6508	44.2161	21.7028	44.1168	78.7141	66.529	51.5241	42.6652	78.7141	66.529	Arfgef1	-0.346358	0.366654	0.876747	Arfgef1	79.7141	67.529	0.847139	-0.0720452	-12.1852	-1.18044	Arfgef1
Arfgef2	ENSMUSG00000074582	protein_coding	ADP-ribosylation factor guanine nucleotide-exchange factor 2 (brefeldin A-inhibited) [Source:MGI Symbol;Acc:MGI:2139354]	chr2	166805588	166898052	1	166805588	39.7599	14.1591	23.6607	5.22017	23.0204	22.6461	26.4025	17.7697	26.4537	26.1433	0.304503	17.761	21.1641	23.8831	0.304503	17.761	Arfgef2	0.115466	0.811917	1	Arfgef2	1.3045	18.761	14.3817	1.15781	17.4565	14.3817	Arfgef2
Arfgef3	ENSMUSG00000019852	protein_coding	ARFGEF family member 3 [Source:MGI Symbol;Acc:MGI:106387]	chr10	18581839	18743949	-1	18743949	0	0	0.0341918	0	0	0	0	0.0640349	0	0	0.114189	0.0746259	0.00683836	0.012807	0.114189	0.0746259	Arfgef3	0.761042	0.88845	1	Arfgef3	1.11419	1.07463	0.964492	-0.0157015	-0.0395629	-1.03682	Arfgef3
Arfip1	ENSMUSG00000074513	protein_coding	ADP-ribosylation factor interacting protein 1 [Source:MGI Symbol;Acc:MGI:1277120]	chr3	84496093	84582625	-1	84582625	45.4299	21.3091	120.013	79.3546	71.3511	66.2338	49.5762	49.0507	43.7655	46.0022	0.152252	31.5667	67.4916	50.9257	0.152252	31.5667	Arfip1	-0.482778	0.238755	0.764762	Arfip1	1.15225	32.5667	28.2636	1.45123	31.4145	28.2636	Arfip1
Arfip2	ENSMUSG00000030881	protein_coding	ADP-ribosylation factor interacting protein 2 [Source:MGI Symbol;Acc:MGI:1924182]	chr7	105634203	105640416	-1	105640416	11.7923	13.666	18.361	28.367	42.6258	16.8715	16.346	9.22103	11.1213	13.6582	3.19728	15.5595	22.9624	13.4436	3.19728	15.5595	Arfip2	-0.8456	0.0613784	0.457016	Arfip2	4.19728	16.5595	3.94529	0.596079	12.3622	3.94529	Arfip2
Arfrp1	ENSMUSG00000038671	protein_coding	ADP-ribosylation factor related protein 1 [Source:MGI Symbol;Acc:MGI:1923938]	chr2	181357690	181365404	-1	181365404	118.375	104.186	116.662	173.52	36.8004	107.178	113.48	113.694	108.91	145.296	155.449	52.6112	109.909	117.712	155.449	52.6112	Arfrp1	0.0231654	0.946297	1	Arfrp1	156.449	53.6112	0.342676	-0.465117	-102.838	-2.91821	Arfrp1
Arg1	ENSMUSG00000019987	protein_coding	arginase, liver [Source:MGI Symbol;Acc:MGI:88070]	chr10	24915221	24927484	-1	24927484	149.508	489.265	386.709	409.237	333.414	173.377	37.7371	45.2727	263.529	53.9206	659.174	292.907	353.627	114.767	659.174	292.907	Arg1	-1.74004	0.000889273	0.0374793	Arg1	660.174	293.907	0.445196	-0.351449	-366.267	-2.2462	Arg1
Arg2	ENSMUSG00000021125	protein_coding	arginase type II [Source:MGI Symbol;Acc:MGI:1330806]	chr12	79130777	79156301	1	79130777	0	1.72586	14.1896	0.121399	32.3812	2.0872	2.32073	2.14517	0	0.0837926	6.50876	0.0373129	9.68361	1.32738	6.50876	0.0373129	Arg2	-2.95759	0.0691142	0.478936	Arg2	7.50876	1.03731	0.138147	-0.859658	-6.47145	-7.23866	Arg2
Arglu1	ENSMUSG00000040459	protein_coding	arginine and glutamate rich 1 [Source:MGI Symbol;Acc:MGI:2442985]	chr8	8665075	8690521	-1	8690521	24.8021	30.9599	24.8575	12.8279	37.4432	16.8715	22.8037	25.1017	27.3894	31.5479	42.5163	19.1415	26.1781	24.7429	42.5163	19.1415	Arglu1	-0.178471	0.637003	1	Arglu1	43.5163	20.1415	0.462851	-0.334559	-23.3747	-2.16052	Arglu1
Arhgap1	ENSMUSG00000027247	protein_coding	Rho GTPase activating protein 1 [Source:MGI Symbol;Acc:MGI:2445003]	chr2	91649860	91672326	1	91649860	271.675	156.032	186.516	233.613	298.26	195.118	196.018	196.971	224.874	259.003	140.985	133.692	229.219	214.397	140.985	133.692	Arhgap1	-0.15886	0.407875	0.903298	Arhgap1	141.985	134.692	0.948637	-0.0229	-7.29281	-1.05414	Arhgap1
Arhgap10	ENSMUSG00000037148	protein_coding	Rho GTPase activating protein 10 [Source:MGI Symbol;Acc:MGI:1925764]	chr8	77250366	77517953	-1	77517953	4.00034	2.85296	9.33437	11.452	4.53979	9.49675	9.4511	4.2263	18.9315	7.9184	3.46373	3.76861	6.43589	10.0048	3.46373	3.76861	Arhgap10	0.557867	0.359088	0.87039	Arhgap10	4.46373	4.76861	1.0683	0.028694	0.304881	1.0683	Arhgap10
Arhgap11a	ENSMUSG00000041219	protein_coding	Rho GTPase activating protein 11A [Source:MGI Symbol;Acc:MGI:2444300]	chr2	113831492	113848661	-1	113848661	37.3945	17.2586	38.1923	7.48629	20.5697	43.0659	43.0849	15.5925	20.5151	20.4873	19.8688	34.5145	24.1803	28.5491	19.8688	34.5145	Arhgap11a	0.162789	0.751277	1	Arhgap11a	20.8688	35.5145	1.70179	0.230907	14.6456	1.70179	Arhgap11a
Arhgap12	ENSMUSG00000041225	protein_coding	Rho GTPase activating protein 12 [Source:MGI Symbol;Acc:MGI:1922665]	chr18	6024427	6136098	-1	6136098	31.6548	52.7269	37.5084	41.2757	34.0283	69.9559	45.2375	98.3896	84.9757	84.7982	0.418692	36.0443	39.4389	76.6714	0.418692	36.0443	Arhgap12	0.859443	0.00494766	0.11878	Arhgap12	1.41869	37.0443	26.1116	1.41683	35.6256	26.1116	Arhgap12
Arhgap15	ENSMUSG00000049744	protein_coding	Rho GTPase activating protein 15 [Source:MGI Symbol;Acc:MGI:1923367]	chr2	43748824	44395953	1	43748824	276.406	152.052	175.541	199.823	53.674	253.247	245.964	246.054	266.048	336.805	12.675	67.8349	171.499	269.624	12.675	67.8349	Arhgap15	0.590044	0.0799996	0.508845	Arhgap15	13.675	68.8349	5.03365	0.701883	55.16	5.03365	Arhgap15
Arhgap17	ENSMUSG00000030766	protein_coding	Rho GTPase activating protein 17 [Source:MGI Symbol;Acc:MGI:1917747]	chr7	123279218	123369915	-1	123369915	45.6038	53.22	58.4338	32.8587	11.5303	31.7602	36.6272	46.1051	53.1953	66.9503	21.6578	35.3727	40.3293	46.9276	21.6578	35.3727	Arhgap17	0.114258	0.797745	1	Arhgap17	22.6578	36.3727	1.6053	0.205557	13.7149	1.6053	Arhgap17
Arhgap18	ENSMUSG00000039031	protein_coding	Rho GTPase activating protein 18 [Source:MGI Symbol;Acc:MGI:1921160]	chr10	26753421	26918648	1	26753421	49.639	55.4742	96.5919	65.2723	44.8355	63.6248	78.4004	84.7822	59.2778	78.5556	14.2736	16.1192	62.3626	72.9282	14.2736	16.1192	Arhgap18	0.131142	0.650288	1	Arhgap18	15.2736	17.1192	1.12084	0.0495419	1.84559	1.12084	Arhgap18
Arhgap19	ENSMUSG00000025154	protein_coding	Rho GTPase activating protein 19 [Source:MGI Symbol;Acc:MGI:1918335]	chr19	41766588	41802047	-1	41802047	23.8281	19.6537	50.4671	11.8567	13.4587	40.596	21.862	42.4551	34.8037	12.3594	37.7584	22.1266	23.8529	30.4152	37.7584	22.1266	Arhgap19	0.248954	0.632341	1	Arhgap19	38.7584	23.1266	0.596685	-0.224255	-15.6318	-1.67593	Arhgap19
Arhgap21	ENSMUSG00000036591	protein_coding	Rho GTPase activating protein 21 [Source:MGI Symbol;Acc:MGI:1918685]	chr2	20847919	20968881	-1	20968881	2.67849	15.3214	6.6674	7.44582	42.9874	5.80937	13.1172	5.85919	4.06703	8.67254	0.989636	19.44	15.0201	7.50506	0.989636	19.44	Arhgap21	-1.10208	0.134409	0.62876	Arhgap21	1.98964	20.44	10.2733	1.01171	18.4504	10.2733	Arhgap21
Arhgap22	ENSMUSG00000063506	protein_coding	Rho GTPase activating protein 22 [Source:MGI Symbol;Acc:MGI:2443418]	chr14	33214026	33369934	1	33214026	17.0797	10.4961	56.1772	25.5748	33.3855	44.4225	33.0284	17.5776	14.1086	13.4487	29.5749	6.45514	28.5426	24.5172	29.5749	6.45514	Arhgap22	-0.305626	0.572122	0.980063	Arhgap22	30.5749	7.45514	0.243832	-0.612909	-23.1197	-4.10118	Arhgap22
Arhgap23	ENSMUSG00000049807	protein_coding	Rho GTPase activating protein 23 [Source:MGI Symbol;Acc:MGI:3697726]	chr11	97415533	97502402	1	97415533	0.973995	5.63547	0.102575	7.81002	34.5506	0.730519	2.01803	2.14517	1.00776	0	7.57452	4.96262	9.81454	1.1803	7.57452	4.96262	Arhgap23	-3.13136	0.0154381	0.238044	Arhgap23	8.57452	5.96262	0.695388	-0.157773	-2.6119	-1.43805	Arhgap23
Arhgap24	ENSMUSG00000057315	protein_coding	Rho GTPase activating protein 24 [Source:MGI Symbol;Acc:MGI:1922647]	chr5	102481391	102897937	1	102481391	0.173928	1.23276	30.8752	1.65912	2.61138	10.0881	5.04507	5.09078	0.0359914	10.2227	3.92048	20.746	7.31048	6.09653	3.92048	20.746	Arhgap24	-0.397248	0.75352	1	Arhgap24	4.92048	21.746	4.41949	0.645372	16.8255	4.41949	Arhgap24
Arhgap25	ENSMUSG00000030047	protein_coding	Rho GTPase activating protein 25 [Source:MGI Symbol;Acc:MGI:2443687]	chr6	87458545	87533259	-1	87533259	133.611	138.351	139.263	64.6653	55.2408	132.154	112.001	161.88	148.141	119.488	73.5376	167.311	106.226	134.733	73.5376	167.311	Arhgap25	0.243771	0.455505	0.929858	Arhgap25	74.5376	168.311	2.25807	0.353738	93.7736	2.25807	Arhgap25
Arhgap26	ENSMUSG00000118193	protein_coding	Rho GTPase activating protein 26 [Source:MGI Symbol;Acc:MGI:1918552]	chr18	38676718	39110534	1	38676718	101.817	81.2565	118.03	78.5048	22.0562	93.9239	123.133	104.153	155.447	211.157	98.0501	93.5435	80.333	137.563	98.0501	93.5435	Arhgap26	0.687906	0.0919116	0.540481	Arhgap26	99.0501	94.5435	0.954502	-0.020223	-4.50655	-1.04767	Arhgap26
Arhgap27	ENSMUSG00000034255	protein_coding	Rho GTPase activating protein 27 [Source:MGI Symbol;Acc:MGI:1916903]	chr11	103331497	103363692	-1	103363692	120.08	58.3976	34.944	45.9698	117.794	60.0069	64.3751	105.786	153.935	56.8533	0.0761258	40.5965	75.4369	88.1912	0.0761258	40.5965	Arhgap27	0.169306	0.682865	1	Arhgap27	1.07613	41.5965	38.6539	1.58719	40.5203	38.6539	Arhgap27
Arhgap28	ENSMUSG00000024043	protein_coding	Rho GTPase activating protein 28 [Source:MGI Symbol;Acc:MGI:2147003]	chr17	67842713	68004120	-1	68004120	0	0.0352217	6.46225	0	2.37033	1.84369	0	0	0	0	0	0	1.77356	0.368738	0	0	Arhgap28	-2.37525	0.411775	0.905836	Arhgap28	1	1	1	0	0	1	Arhgap28
Arhgap29	ENSMUSG00000039831	protein_coding	Rho GTPase activating protein 29 [Source:MGI Symbol;Acc:MGI:2443818]	chr3	121952541	122016753	1	121952541	6.0179	0.457882	0.0341918	13.3539	64.4409	4.6962	3.39701	4.54648	0.0359914	0	0	0.149252	16.861	2.53514	0	0.149252	Arhgap29	-2.77021	0.0635031	0.464834	Arhgap29	1	1.14925	1.14925	0.0604152	0.149252	1.14925	Arhgap29
Arhgap30	ENSMUSG00000048865	protein_coding	Rho GTPase activating protein 30 [Source:MGI Symbol;Acc:MGI:2684948]	chr1	171388954	171410298	1	171388954	369.144	302.132	366.776	326.159	107.027	354.024	407.07	414.946	412.605	348.996	352.348	249.437	294.248	387.528	352.348	249.437	Arhgap30	0.313607	0.293382	0.814107	Arhgap30	353.348	250.437	0.708754	-0.149505	-102.911	-1.41093	Arhgap30
Arhgap31	ENSMUSG00000022799	protein_coding	Rho GTPase activating protein 31 [Source:MGI Symbol;Acc:MGI:1333857]	chr16	38598340	38713274	-1	38713274	53.8828	19.1606	32.6874	30.7949	80.4306	42.9615	33.7011	34.0986	69.5354	40.7232	58.1221	61.9395	43.3913	44.2039	58.1221	61.9395	Arhgap31	-0.0277702	0.945007	1	Arhgap31	59.1221	62.9395	1.06457	0.0271734	3.81739	1.06457	Arhgap31
Arhgap33	ENSMUSG00000036882	protein_coding	Rho GTPase activating protein 33 [Source:MGI Symbol;Acc:MGI:2673998]	chr7	30522226	30535060	-1	30535060	1.11314	0	0.0683836	0	1.68736	0.347866	0.571775	2.49736	0	0	22.1526	0	0.573775	0.683401	22.1526	0	Arhgap33	0.248295	0.92084	1	Arhgap33	23.1526	1	0.0431917	-1.3646	-22.1526	-23.1526	Arhgap33
Arhgap35	ENSMUSG00000058230	protein_coding	Rho GTPase activating protein 35 [Source:MGI Symbol;Acc:MGI:1929494]	chr7	16493719	16614993	-1	16614993	17.1493	0.669213	14.4973	29.7833	28.203	16.0366	6.62586	8.29252	6.76638	20.2359	1.06576	7.27602	18.0604	11.5915	1.06576	7.27602	Arhgap35	-0.66958	0.369293	0.878948	Arhgap35	2.06576	8.27602	4.00628	0.602741	6.21026	4.00628	Arhgap35
Arhgap39	ENSMUSG00000033697	protein_coding	Rho GTPase activating protein 39 [Source:MGI Symbol;Acc:MGI:107858]	chr15	76723985	76818170	-1	76818170	4.10469	40.9629	37.2691	16.6317	41.0188	38.0914	26.0326	17.1614	56.1466	2.97464	7.38421	10.5969	27.9974	28.0813	7.38421	10.5969	Arhgap39	-0.13369	0.853899	1	Arhgap39	8.38421	11.5969	1.38318	0.140879	3.21267	1.38318	Arhgap39
Arhgap4	ENSMUSG00000031389	protein_coding	Rho GTPase activating protein 4 [Source:MGI Symbol;Acc:MGI:2159577]	chrX	73891442	73921870	-1	73921870	245.342	150.08	76.1794	148.916	15.7487	177.377	216.232	218.135	259.282	251.713	43.2775	99.7748	127.253	224.548	43.2775	99.7748	Arhgap4	0.759366	0.116908	0.595119	Arhgap4	44.2775	100.775	2.27598	0.357168	56.4972	2.27598	Arhgap4
Arhgap42	ENSMUSG00000050730	protein_coding	Rho GTPase activating protein 42 [Source:MGI Symbol;Acc:MGI:1918794]	chr9	8994329	9239101	-1	9239101	0	0	0	12.2613	9.72238	0	0	0	0	9.51046	0	0.335816	4.39674	1.90209	0	0.335816	Arhgap42	-1.23057	0.669867	1	Arhgap42	1	1.33582	1.33582	0.125747	0.335816	1.33582	Arhgap42
Arhgap45	ENSMUSG00000035697	protein_coding	Rho GTPase activating protein 45 [Source:MGI Symbol;Acc:MGI:1917969]	chr10	80016653	80031472	1	80016653	938.201	520.788	676.895	834.66	198.987	745.93	950.458	950.694	1260.63	1429.8	416.599	318.503	633.906	1067.5	416.599	318.503	Arhgap45	0.687612	0.0426527	0.383407	Arhgap45	417.599	319.503	0.765096	-0.116284	-98.0954	-1.30702	Arhgap45
Arhgap5	ENSMUSG00000035133	protein_coding	Rho GTPase activating protein 5 [Source:MGI Symbol;Acc:MGI:1332637]	chr12	52503972	52571975	1	52503972	23.8281	4.15616	20.5493	23.9966	18.4806	33.8474	14.8661	14.2158	11.6612	0.167585	0.0761258	14.4774	18.2021	14.9516	0.0761258	14.4774	Arhgap5	-0.324102	0.70251	1	Arhgap5	1.07613	15.4774	14.3825	1.15784	14.4013	14.3825	Arhgap5
Arhgap6	ENSMUSG00000031355	protein_coding	Rho GTPase activating protein 6 [Source:MGI Symbol;Acc:MGI:1196332]	chrX	168795099	169304435	1	168795099	6.7484	2.21897	7.04352	8.41701	14.905	13.6364	11.5364	23.6289	0.0719828	12.3175	0	24.4027	7.86657	12.2382	0	24.4027	Arhgap6	0.588373	0.5239	0.958278	Arhgap6	1	25.4027	25.4027	1.40488	24.4027	25.4027	Arhgap6
Arhgap8	ENSMUSG00000078954	protein_coding	Rho GTPase activating protein 8 [Source:MGI Symbol;Acc:MGI:1920417]	chr15	84720052	84772207	1	84720052	0	0	5.36812	0	0.602627	0.660946	0	0	0	0	0	0	1.19415	0.132189	0	0	Arhgap8	-3.29995	0.256295	0.780836	Arhgap8	1	1	1	0	0	1	Arhgap8
Arhgap9	ENSMUSG00000040345	protein_coding	Rho GTPase activating protein 9 [Source:MGI Symbol;Acc:MGI:2143764]	chr10	127321964	127329943	1	127321964	215.496	205.554	207.784	246.562	66.3292	189.97	218.452	286.14	269.647	242.622	162.757	132.162	188.345	241.366	162.757	132.162	Arhgap9	0.273728	0.392283	0.892841	Arhgap9	163.757	133.162	0.813171	-0.0898183	-30.5946	-1.22975	Arhgap9
Arhgdia	ENSMUSG00000025132	protein_coding	Rho GDP dissociation inhibitor (GDI) alpha [Source:MGI Symbol;Acc:MGI:2178103]	chr11	120578104	120581624	-1	120581624	790.954	751.033	678.058	732.887	776.987	687.975	781.414	729.037	702.48	626.224	688.139	620.253	745.984	705.426	688.139	620.253	Arhgdia	-0.162608	0.172002	0.678016	Arhgdia	689.139	621.253	0.901491	-0.0450387	-67.8866	-1.10927	Arhgdia
Arhgdib	ENSMUSG00000030220	protein_coding	Rho, GDP dissociation inhibitor (GDI) beta [Source:MGI Symbol;Acc:MGI:101940]	chr6	136923655	136941899	-1	136941899	2497.53	2101.29	1378.34	1557.67	528.986	1871.45	2351.78	1999.43	2230.75	2185.81	1310.54	1197.33	1612.76	2127.84	1310.54	1197.33	Arhgdib	0.318329	0.323172	0.844002	Arhgdib	1311.54	1198.33	0.913682	-0.0392048	-113.21	-1.09447	Arhgdib
Arhgdig	ENSMUSG00000073433	protein_coding	Rho GDP dissociation inhibitor (GDI) gamma [Source:MGI Symbol;Acc:MGI:108430]	chr17	26199183	26207786	-1	26207786	0	0	0	0.323731	11.9722	0.0347866	0.0336338	0.0960524	0.179957	0.0837926	0	0.0746259	2.45918	0.0856445	0	0.0746259	Arhgdig	-4.90316	1	1	Arhgdig	1	1.07463	1.07463	0.0312573	0.0746259	1.07463	Arhgdig
Arhgef1	ENSMUSG00000040940	protein_coding	Rho guanine nucleotide exchange factor (GEF) 1 [Source:MGI Symbol;Acc:MGI:1353510]	chr7	24902912	24926594	1	24902912	745.802	412.446	372.93	493.771	270.459	497.31	688.215	741.492	895.718	745.671	297.538	249.922	459.082	713.681	297.538	249.922	Arhgef1	0.574738	0.0230907	0.288108	Arhgef1	298.538	250.922	0.840503	-0.0754606	-47.6158	-1.18976	Arhgef1
Arhgef10	ENSMUSG00000071176	protein_coding	Rho guanine nucleotide exchange factor (GEF) 10 [Source:MGI Symbol;Acc:MGI:2444453]	chr8	14911663	15001085	1	14911663	2.53934	11.1301	0	6.83882	18.0788	6.74861	3.26248	4.16227	4.28298	5.11135	6.31844	13.8058	7.71741	4.71354	6.31844	13.8058	Arhgef10	-0.808133	0.452913	0.928485	Arhgef10	7.31844	14.8058	2.02308	0.306013	7.48734	2.02308	Arhgef10
Arhgef10l	ENSMUSG00000040964	protein_coding	Rho guanine nucleotide exchange factor (GEF) 10-like [Source:MGI Symbol;Acc:MGI:1920004]	chr4	140514485	140666012	-1	140666012	9.6356	27.1207	59.0493	22.2565	17.3958	17.2194	17.1532	15.2403	32.7522	17.1775	43.544	3.32085	27.0916	19.9085	43.544	3.32085	Arhgef10l	-0.571902	0.275826	0.800561	Arhgef10l	44.544	4.32085	0.0970019	-1.01322	-40.2231	-10.3091	Arhgef10l
Arhgef11	ENSMUSG00000041977	protein_coding	Rho guanine nucleotide exchange factor (GEF) 11 [Source:MGI Symbol;Acc:MGI:2441869]	chr3	87617559	87738034	1	87617559	26.1239	14.0535	34.8073	12.059	46.6835	23.4462	9.72017	25.742	11.3733	27.5678	0	14.0297	26.7454	19.5699	0	14.0297	Arhgef11	-0.521894	0.301808	0.824545	Arhgef11	1	15.0297	15.0297	1.17695	14.0297	15.0297	Arhgef11
Arhgef12	ENSMUSG00000059495	protein_coding	Rho guanine nucleotide exchange factor (GEF) 12 [Source:MGI Symbol;Acc:MGI:1916882]	chr9	42963842	43107239	-1	43107239	1.18271	5.24804	24.1052	26.1413	44.3132	15.0626	10.6955	4.41841	2.62737	0.335171	3.92048	12.6118	20.1981	6.62782	3.92048	12.6118	Arhgef12	-1.68499	0.0765377	0.501537	Arhgef12	4.92048	13.6118	2.76635	0.441907	8.69129	2.76635	Arhgef12
Arhgef15	ENSMUSG00000052921	protein_coding	Rho guanine nucleotide exchange factor (GEF) 15 [Source:MGI Symbol;Acc:MGI:3045246]	chr11	68943155	68957480	-1	68957480	4.76562	0	0.0341918	0.202332	27.3191	0.0695733	1.74896	1.2807	0.0359914	0.0418963	0	0	6.46425	0.635423	0	0	Arhgef15	-3.39181	0.0504472	0.420417	Arhgef15	1	1	1	0	0	1	Arhgef15
Arhgef17	ENSMUSG00000032875	protein_coding	Rho guanine nucleotide exchange factor (GEF) 17 [Source:MGI Symbol;Acc:MGI:2673002]	chr7	100869752	100932107	-1	100932107	0.0695711	0.0704434	2.25666	7.16255	9.20011	0.173933	0	0.352192	0.0359914	0	0.0380629	0.597007	3.75187	0.112423	0.0380629	0.597007	Arhgef17	-5.10175	0.00195836	0.0629519	Arhgef17	1.03806	1.59701	1.53845	0.187083	0.558944	1.53845	Arhgef17
Arhgef18	ENSMUSG00000004568	protein_coding	rho/rac guanine nucleotide exchange factor (GEF) 18 [Source:MGI Symbol;Acc:MGI:2142567]	chr8	3353415	3456601	1	3353415	156.083	60.9688	53.2367	113.832	14.1015	91.3497	137.091	108.251	152.028	122.714	102.275	10.7088	79.6443	122.287	102.275	10.7088	Arhgef18	0.576215	0.214607	0.733302	Arhgef18	103.275	11.7088	0.113375	-0.945483	-91.5662	-8.82029	Arhgef18
Arhgef19	ENSMUSG00000028919	protein_coding	Rho guanine nucleotide exchange factor (GEF) 19 [Source:MGI Symbol;Acc:MGI:1925912]	chr4	141239499	141257564	1	141239499	0	0	0.0341918	14.3251	2.45068	0.0347866	1.21082	0.0320175	0.0359914	0	0.0380629	0	3.362	0.262722	0.0380629	0	Arhgef19	-3.71485	0.0903278	0.535353	Arhgef19	1.03806	1	0.963333	-0.0162237	-0.0380629	-1.03806	Arhgef19
Arhgef2	ENSMUSG00000028059	protein_coding	rho/rac guanine nucleotide exchange factor (GEF) 2 [Source:MGI Symbol;Acc:MGI:103264]	chr3	88605966	88648052	1	88605966	108.74	139.055	188.431	160.004	84.8499	141.964	187.878	199.533	183.376	245.848	220.803	81.4914	136.216	191.72	220.803	81.4914	Arhgef2	0.397033	0.149687	0.645498	Arhgef2	221.803	82.4914	0.371913	-0.429558	-139.312	-2.6888	Arhgef2
Arhgef25	ENSMUSG00000019467	protein_coding	Rho guanine nucleotide exchange factor (GEF) 25 [Source:MGI Symbol;Acc:MGI:1277173]	chr10	127182525	127190083	-1	127190083	0	0	0.0341918	6.83882	7.99485	0	0.739944	0.0320175	0.0359914	0	0.0761258	0	2.97357	0.16159	0.0761258	0	Arhgef25	-4.25755	0.0692807	0.479297	Arhgef25	1.07613	1	0.929259	-0.0318631	-0.0761258	-1.07613	Arhgef25
Arhgef26	ENSMUSG00000036885	protein_coding	Rho guanine nucleotide exchange factor (GEF) 26 [Source:MGI Symbol;Acc:MGI:1918053]	chr3	62338344	62462221	1	62338344	0	0	0.888987	0	32.2606	0	0	0	0	0	0	0.0373129	6.62993	0	0	0.0373129	Arhgef26	-10.0659	1	1	Arhgef26	1	1.03731	1.03731	0.0159098	0.0373129	1.03731	Arhgef26
Arhgef28	ENSMUSG00000021662	protein_coding	Rho guanine nucleotide exchange factor (GEF) 28 [Source:MGI Symbol;Acc:MGI:1346016]	chr13	97899469	98206439	-1	98206439	0.0347855	0	0.0341918	0.849795	11.1687	0	0.0336338	0.0320175	0	0.0837926	0	0.0373129	2.41749	0.0298888	0	0.0373129	Arhgef28	-6.38843	1	1	Arhgef28	1	1.03731	1.03731	0.0159098	0.0373129	1.03731	Arhgef28
Arhgef3	ENSMUSG00000021895	protein_coding	Rho guanine nucleotide exchange factor (GEF) 3 [Source:MGI Symbol;Acc:MGI:1918954]	chr14	27114899	27403911	1	27114899	170.206	67.2383	119.911	141.916	85.332	176.89	188.686	148.625	176.07	161.175	86.3267	82.7228	116.92	170.289	86.3267	82.7228	Arhgef3	0.487929	0.0398317	0.374243	Arhgef3	87.3267	83.7228	0.958731	-0.0183034	-3.60392	-1.04305	Arhgef3
Arhgef37	ENSMUSG00000045094	protein_coding	Rho guanine nucleotide exchange factor (GEF) 37 [Source:MGI Symbol;Acc:MGI:3045339]	chr18	61491657	61536594	-1	61536594	6.99189	6.79779	1.57282	0	3.29436	0.556586	8.64389	6.88375	15.0804	0.0418963	45.0665	24.5519	3.73137	6.2413	45.0665	24.5519	Arhgef37	0.636309	0.639754	1	Arhgef37	46.0665	25.5519	0.554675	-0.255962	-20.5146	-1.80286	Arhgef37
Arhgef39	ENSMUSG00000051517	protein_coding	Rho guanine nucleotide exchange factor (GEF) 39 [Source:MGI Symbol;Acc:MGI:3036286]	chr4	43496142	43499695	-1	43499695	7.16582	6.93868	0	2.42798	12.9364	9.42718	6.12135	3.93815	6.33448	12.6946	0.0380629	0.0746259	5.89378	7.70315	0.0380629	0.0746259	Arhgef39	0.317485	0.761047	1	Arhgef39	1.03806	1.07463	1.03522	0.0150336	0.0365629	1.03522	Arhgef39
Arhgef4	ENSMUSG00000037509	protein_coding	Rho guanine nucleotide exchange factor (GEF) 4 [Source:MGI Symbol;Acc:MGI:2442507]	chr1	34678188	34813309	1	34678188	6.33097	3.80395	7.38543	17.6029	10.4455	7.06169	12.1754	11.046	7.84612	11.1863	0	0	9.11375	9.86312	0	0	Arhgef4	0.0566936	0.909058	1	Arhgef4	1	1	1	0	0	1	Arhgef4
Arhgef40	ENSMUSG00000004562	protein_coding	Rho guanine nucleotide exchange factor (GEF) 40 [Source:MGI Symbol;Acc:MGI:2685515]	chr14	51984719	52006251	1	51984719	6.88754	7.39656	22.635	31.6852	52.067	28.4555	7.23127	12.1346	20.3711	0.712237	35.6269	29.8877	24.1343	13.7809	35.6269	29.8877	Arhgef40	-0.875902	0.275193	0.799967	Arhgef40	36.6269	30.8877	0.843306	-0.0740151	-5.73923	-1.18581	Arhgef40
Arhgef5	ENSMUSG00000033542	protein_coding	Rho guanine nucleotide exchange factor (GEF) 5 [Source:MGI Symbol;Acc:MGI:1858952]	chr6	43265582	43289320	1	43265582	12.0358	0	3.62433	12.0995	53.7945	2.64378	1.34535	0.0320175	0.0359914	0.125689	0.152252	0.149252	16.3108	0.836567	0.152252	0.149252	Arhgef5	-4.31504	0.00231615	0.0697262	Arhgef5	1.15225	1.14925	0.997396	-0.00113218	-0.00299994	-1.00261	Arhgef5
Arhgef6	ENSMUSG00000031133	protein_coding	Rac/Cdc42 guanine nucleotide exchange factor (GEF) 6 [Source:MGI Symbol;Acc:MGI:1920591]	chrX	57231485	57338729	-1	57338729	132.255	99.6422	132.801	113.265	32.582	193.901	172.44	135.146	144.649	175.713	0.456755	152.386	102.109	164.37	0.456755	152.386	Arhgef6	0.606812	0.07708	0.502363	Arhgef6	1.45675	153.386	105.293	2.0224	151.929	105.293	Arhgef6
Arhgef7	ENSMUSG00000031511	protein_coding	Rho guanine nucleotide exchange factor (GEF7) [Source:MGI Symbol;Acc:MGI:1860493]	chr8	11727721	11835219	1	11727721	11.4097	7.25567	19.5235	7.76955	14.1417	9.46196	8.81206	14.1837	17.1679	15.6273	0.875447	14.4774	12.02	13.0506	0.875447	14.4774	Arhgef7	0.0337363	0.940713	1	Arhgef7	1.87545	15.4774	8.25265	0.916594	13.602	8.25265	Arhgef7
Arid1a	ENSMUSG00000007880	protein_coding	AT rich interactive domain 1A (SWI-like) [Source:MGI Symbol;Acc:MGI:1935147]	chr4	133679008	133756769	-1	133756769	231.498	172.586	104.388	74.9843	69.5432	136.851	140.959	155.637	151.92	182.752	37.8345	107.088	130.6	153.624	37.8345	107.088	Arid1a	0.156652	0.644578	1	Arid1a	38.8345	108.088	2.7833	0.44456	69.2536	2.7833	Arid1a
Arid1b	ENSMUSG00000069729	protein_coding	AT rich interactive domain 1B (SWI-like) [Source:MGI Symbol;Acc:MGI:1926129]	chr17	4994332	5347656	1	4994332	44.5255	20.3934	8.00089	20.8402	4.62014	40.7351	22.3665	19.8188	23.8623	16.3815	16.5193	16.3058	19.676	24.6328	16.5193	16.3058	Arid1b	0.284658	0.618655	0.998574	Arid1b	17.5193	17.3058	0.98781	-0.00532643	-0.213554	-1.01234	Arid1b
Arid2	ENSMUSG00000033237	protein_coding	AT rich interactive domain 2 (ARID, RFX-like) [Source:MGI Symbol;Acc:MGI:1924294]	chr15	96287518	96404992	1	96287518	44.9081	17.2234	11.8304	40.6687	44.3132	43.5529	40.1251	35.5714	54.527	40.7232	6.58488	27.6862	31.7888	42.8999	6.58488	27.6862	Arid2	0.391668	0.313164	0.835735	Arid2	7.58488	28.6862	3.78202	0.577724	21.1013	3.78202	Arid2
Arid3a	ENSMUSG00000019564	protein_coding	AT rich interactive domain 3A (BRIGHT-like) [Source:MGI Symbol;Acc:MGI:1328360]	chr10	79927043	79955018	1	79927043	5.73961	5.17759	48.1763	12.5041	0.883853	19.7936	16.8169	19.0824	12.0571	20.4454	10.6957	27.1265	14.4963	17.6391	10.6957	27.1265	Arid3a	0.166151	0.837009	1	Arid3a	11.6957	28.1265	2.40486	0.38109	16.4308	2.40486	Arid3a
Arid3b	ENSMUSG00000004661	protein_coding	AT rich interactive domain 3B (BRIGHT-like) [Source:MGI Symbol;Acc:MGI:1930768]	chr9	57790353	57836793	-1	57836793	39.3772	16.7655	32.5164	11.2497	11.6508	59.1373	45.9774	85.1024	68.7436	80.5247	2.0554	34.4025	22.3119	67.8971	2.0554	34.4025	Arid3b	1.53897	0.00019678	0.0115595	Arid3b	3.0554	35.4025	11.5869	1.06397	32.3471	11.5869	Arid3b
Arid4a	ENSMUSG00000048118	protein_coding	AT rich interactive domain 4A (RBP1-like) [Source:MGI Symbol;Acc:MGI:2444354]	chr12	71015990	71098592	1	71015990	146.586	111.723	87.8046	104.97	61.3073	110.274	99.8588	114.558	132.304	95.9426	204.588	42.2382	102.478	110.588	204.588	42.2382	Arid4a	0.0352384	0.887474	1	Arid4a	205.588	43.2382	0.210315	-0.67713	-162.35	-4.75478	Arid4a
Arid4b	ENSMUSG00000039219	protein_coding	AT rich interactive domain 4B (RBP1-like) [Source:MGI Symbol;Acc:MGI:2137512]	chr13	14063232	14199603	1	14063232	139.177	72.2397	101.823	120.023	132.417	152.47	124.109	101.976	169.447	124.055	129.909	48.2083	113.136	134.411	129.909	48.2083	Arid4b	0.186896	0.389456	0.891826	Arid4b	130.909	49.2083	0.375898	-0.42493	-81.7004	-2.6603	Arid4b
Arid5a	ENSMUSG00000037447	protein_coding	AT rich interactive domain 5A (MRF1-like) [Source:MGI Symbol;Acc:MGI:2443039]	chr1	36307733	36324029	1	36307733	525.714	268.213	321.471	220.704	181.592	307.166	584.724	405.373	578.67	386.326	78.4096	135.931	303.539	452.452	78.4096	135.931	Arid5a	0.507185	0.0829635	0.516069	Arid5a	79.4096	136.931	1.72436	0.236629	57.5214	1.72436	Arid5a
Arid5b	ENSMUSG00000019947	protein_coding	AT rich interactive domain 5B (MRF1-like) [Source:MGI Symbol;Acc:MGI:2175912]	chr10	68092520	68278740	-1	68278740	25.7065	23.5281	19.4551	32.8992	30.6135	27.551	22.4674	30.5767	24.6541	13.4906	68.8939	24.6638	26.4405	23.748	68.8939	24.6638	Arid5b	-0.227448	0.478633	0.935994	Arid5b	69.8939	25.6638	0.367183	-0.435117	-44.23	-2.72344	Arid5b
Arih1	ENSMUSG00000025234	protein_coding	ariadne RBR E3 ubiquitin protein ligase 1 [Source:MGI Symbol;Acc:MGI:1344363]	chr9	59388258	59486618	-1	59486618	76.2499	46.1404	45.9196	42.773	79.1852	70.4429	65.4177	78.6349	53.7351	34.355	25.9208	42.4248	58.0536	60.5171	25.9208	42.4248	Arih1	-0.00565928	0.985631	1	Arih1	26.9208	43.4248	1.61305	0.207649	16.504	1.61305	Arih1
Arih2	ENSMUSG00000064145	protein_coding	ariadne RBR E3 ubiquitin protein ligase 2 [Source:MGI Symbol;Acc:MGI:1344361]	chr9	108602942	108649386	-1	108649386	126.237	61.4619	82.6758	85.0604	118.155	108.082	128.178	102.904	79.8289	76.0418	85.4132	71.3423	94.718	99.0071	85.4132	71.3423	Arih2	0.00366138	0.987916	1	Arih2	86.4132	72.3423	0.837168	-0.0771875	-14.0709	-1.1945	Arih2
Arl1	ENSMUSG00000060904	protein_coding	ADP-ribosylation factor-like 1 [Source:MGI Symbol;Acc:MGI:99436]	chr10	88730858	88744094	1	88730858	118.897	145.677	191.714	221.473	165.843	151.774	152.529	116.159	152.855	117.184	282.846	148.468	168.721	138.1	282.846	148.468	Arl1	-0.375739	0.0968647	0.553822	Arl1	283.846	149.468	0.526583	-0.278533	-134.377	-1.89904	Arl1
Arl10	ENSMUSG00000025870	protein_coding	ADP-ribosylation factor-like 10 [Source:MGI Symbol;Acc:MGI:1930788]	chr13	54575015	54581128	1	54575015	0.139142	2.60641	3.17984	5.38203	2.77208	1.5654	3.26248	6.81972	1.87155	10.4322	16.2529	2.53728	2.8159	4.79027	16.2529	2.53728	Arl10	0.671534	0.476863	0.935576	Arl10	17.2529	3.53728	0.205026	-0.688192	-13.7156	-4.87744	Arl10
Arl11	ENSMUSG00000043157	protein_coding	ADP-ribosylation factor-like 11 [Source:MGI Symbol;Acc:MGI:2444054]	chr14	61309753	61311936	1	61309753	7.89632	11.5527	38.2948	18.8169	13.0167	25.0812	17.355	18.346	17.7797	9.1334	39.1287	40.6338	17.9155	17.5391	39.1287	40.6338	Arl11	-0.135028	0.797157	1	Arl11	40.1287	41.6338	1.03751	0.015991	1.50511	1.03751	Arl11
Arl13b	ENSMUSG00000022911	protein_coding	ADP-ribosylation factor-like 13B [Source:MGI Symbol;Acc:MGI:1915396]	chr16	62793685	62847040	-1	62847040	10.2617	18.104	27.2509	28.1242	8.11538	14.5408	18.5659	19.5947	26.0578	10.9768	0	10.4103	18.3712	17.9472	0	10.4103	Arl13b	-0.136076	0.778513	1	Arl13b	1	11.4103	11.4103	1.0573	10.4103	11.4103	Arl13b
Arl14ep	ENSMUSG00000027122	protein_coding	ADP-ribosylation factor-like 14 effector protein [Source:MGI Symbol;Acc:MGI:1926020]	chr2	106962527	106974424	-1	106974424	54.0915	27.4377	22.464	43.8656	68.7397	36.7695	36.1563	33.8104	66.2961	118.944	68.2087	27.3131	43.3197	58.3952	68.2087	27.3131	Arl14ep	0.378606	0.394657	0.893801	Arl14ep	69.2087	28.3131	0.409097	-0.388174	-40.8957	-2.44441	Arl14ep
Arl15	ENSMUSG00000042348	protein_coding	ADP-ribosylation factor-like 15 [Source:MGI Symbol;Acc:MGI:2442308]	chr13	113794505	114157461	1	113794505	21.6714	13.8421	4.30817	0.687929	14.1417	13.6364	22.9383	27.503	3.13125	36.785	1.75089	2.27609	10.9303	20.7988	1.75089	2.27609	Arl15	0.864757	0.28208	0.805853	Arl15	2.75089	3.27609	1.19092	0.0758818	0.525195	1.19092	Arl15
Arl16	ENSMUSG00000057594	protein_coding	ADP-ribosylation factor-like 16 [Source:MGI Symbol;Acc:MGI:1917567]	chr11	120464866	120467607	-1	120467607	23.1324	15.5328	28.0373	26.0604	35.9568	21.2198	18.465	19.0504	17.4198	17.6802	4.33917	14.7759	25.7439	18.7671	4.33917	14.7759	Arl16	-0.527272	0.0785115	0.506628	Arl16	5.33917	15.7759	2.95475	0.470521	10.4367	2.95475	Arl16
Arl2	ENSMUSG00000024944	protein_coding	ADP-ribosylation factor-like 2 [Source:MGI Symbol;Acc:MGI:1928393]	chr19	6134374	6141548	-1	6141548	50.0564	46.2813	34.3286	89.5522	75.5694	19.6892	21.4584	32.3056	57.6222	36.6593	30.6787	31.9026	59.1576	33.5469	30.6787	31.9026	Arl2	-0.887236	0.0216653	0.279523	Arl2	31.6787	32.9026	1.03863	0.0164622	1.22385	1.03863	Arl2
Arl2bp	ENSMUSG00000031776	protein_coding	ADP-ribosylation factor-like 2 binding protein [Source:MGI Symbol;Acc:MGI:1349429]	chr8	94666600	94674425	1	94666600	64.6663	24.0212	54.2966	108.531	135.511	96.6373	141.968	116.223	84.7237	79.2259	0.951573	35.2607	77.4052	103.756	0.951573	35.2607	Arl2bp	0.371172	0.348424	0.865435	Arl2bp	1.95157	36.2607	18.5803	1.26905	34.3091	18.5803	Arl2bp
Arl3	ENSMUSG00000025035	protein_coding	ADP-ribosylation factor-like 3 [Source:MGI Symbol;Acc:MGI:1929699]	chr19	46531096	46573198	-1	46573198	23.9672	14.2648	31.012	43.4205	38.0057	13.4972	17.6577	18.7622	16.2681	11.4796	33.9141	8.58197	30.134	15.533	33.9141	8.58197	Arl3	-1.02163	0.00511313	0.121539	Arl3	34.9141	9.58197	0.274445	-0.561545	-25.3321	-3.64372	Arl3
Arl4a	ENSMUSG00000047446	protein_coding	ADP-ribosylation factor-like 4A [Source:MGI Symbol;Acc:MGI:99437]	chr12	40005447	40038025	-1	40038025	73.2584	106.933	25.849	40.1831	206.781	54.8237	76.0797	80.3958	97.2487	94.979	11.1524	65.2603	90.601	80.7054	11.1524	65.2603	Arl4a	-0.255415	0.597072	0.993448	Arl4a	12.1524	66.2603	5.45243	0.73659	54.1079	5.45243	Arl4a
Arl4c	ENSMUSG00000049866	protein_coding	ADP-ribosylation factor-like 4C [Source:MGI Symbol;Acc:MGI:2445172]	chr1	88673125	88702221	-1	88702221	73.3627	63.2934	43.9707	64.2202	32.582	79.0352	81.8983	88.5603	69.8233	61.0429	25.426	74.5139	55.4858	76.072	25.426	74.5139	Arl4c	0.378904	0.164643	0.668234	Arl4c	26.426	75.5139	2.85756	0.455995	49.0879	2.85756	Arl4c
Arl4d	ENSMUSG00000034936	protein_coding	ADP-ribosylation factor-like 4D [Source:MGI Symbol;Acc:MGI:1933155]	chr11	101665541	101667832	1	101665541	19.132	6.69213	6.83836	15.4986	29.5287	9.39239	19.4067	4.7706	7.84612	0	1.25608	0	15.538	8.28316	1.25608	0	Arl4d	-0.958734	0.333875	0.853463	Arl4d	2.25608	1	0.443247	-0.353354	-1.25608	-2.25608	Arl4d
Arl5a	ENSMUSG00000036093	protein_coding	ADP-ribosylation factor-like 5A [Source:MGI Symbol;Acc:MGI:1922673]	chr2	52397951	52424901	-1	52424901	35.0986	54.0301	45.3384	10.238	50.7412	53.8845	48.0627	45.7529	41.5341	15.6692	41.755	76.8646	39.0893	40.9807	41.755	76.8646	Arl5a	-0.0440311	0.928851	1	Arl5a	42.755	77.8646	1.82118	0.260353	35.1096	1.82118	Arl5a
Arl5b	ENSMUSG00000017418	protein_coding	ADP-ribosylation factor-like 5B [Source:MGI Symbol;Acc:MGI:1923119]	chr2	15049395	15082456	1	15049395	19.0973	24.2325	28.345	15.4986	20.9312	27.2379	23.6446	30.2245	12.7769	17.2194	0.380629	42.7233	21.6209	22.2207	0.380629	42.7233	Arl5b	-0.0585456	0.877919	1	Arl5b	1.38063	43.7233	31.6691	1.50064	42.3427	31.6691	Arl5b
Arl5c	ENSMUSG00000038352	protein_coding	ADP-ribosylation factor-like 5C [Source:MGI Symbol;Acc:MGI:3028577]	chr11	97989578	97996181	-1	97996181	57.744	78.791	24.8575	61.9136	20.8107	53.1888	54.8904	46.1692	55.4267	56.3506	68.361	54.6261	48.8234	53.2051	68.361	54.6261	Arl5c	0.0309041	0.937747	1	Arl5c	69.361	55.6261	0.80198	-0.0958365	-13.7349	-1.24691	Arl5c
Arl6	ENSMUSG00000022722	protein_coding	ADP-ribosylation factor-like 6 [Source:MGI Symbol;Acc:MGI:1927136]	chr16	59612949	59639391	-1	59639391	8.03546	2.35986	9.43694	0.56653	12.3739	7.23562	5.01144	4.83464	4.85884	14.538	0.0761258	15.5968	6.55455	7.29571	0.0761258	15.5968	Arl6	0.0893817	0.91097	1	Arl6	1.07613	16.5968	15.4227	1.18816	15.5207	15.4227	Arl6
Arl6ip1	ENSMUSG00000030654	protein_coding	ADP-ribosylation factor-like 6 interacting protein 1 [Source:MGI Symbol;Acc:MGI:1858943]	chr7	118118891	118129662	-1	118129662	533.471	426.465	411.362	452.981	347.716	556.586	515.337	435.533	470.263	587.261	408.073	453.539	434.399	512.996	408.073	453.539	Arl6ip1	0.16426	0.301969	0.824545	Arl6ip1	409.073	454.539	1.11114	0.0457705	45.4662	1.11114	Arl6ip1
Arl6ip4	ENSMUSG00000029404	protein_coding	ADP-ribosylation factor-like 6 interacting protein 4 [Source:MGI Symbol;Acc:MGI:1929500]	chr5	124116089	124118196	1	124116089	54.0915	56.9887	41.0302	45.4438	64.8829	34.9606	52.3006	38.485	46.9688	61.7971	23.2564	25.3728	52.4874	46.9024	23.2564	25.3728	Arl6ip4	-0.247287	0.345167	0.862082	Arl6ip4	24.2564	26.3728	1.08725	0.036329	2.11635	1.08725	Arl6ip4
Arl6ip5	ENSMUSG00000035199	protein_coding	ADP-ribosylation factor-like 6 interacting protein 5 [Source:MGI Symbol;Acc:MGI:1929501]	chr6	97210689	97233315	1	97210689	195.182	194.741	170.309	164.091	122.333	167.811	253.027	193.93	178.949	229.676	90.2852	102.461	169.331	204.678	90.2852	102.461	Arl6ip5	0.185563	0.383064	0.889395	Arl6ip5	91.2852	103.461	1.13338	0.0543774	12.1761	1.13338	Arl6ip5
Arl6ip6	ENSMUSG00000026960	protein_coding	ADP-ribosylation factor-like 6 interacting protein 6 [Source:MGI Symbol;Acc:MGI:1929507]	chr2	53191726	53219220	1	53191726	36.3857	12.7855	13.6425	36.8649	46.4425	29.8469	28.0842	12.5508	32.3203	19.8589	25.1215	46.7158	29.2242	24.5322	25.1215	46.7158	Arl6ip6	-0.296371	0.509823	0.953814	Arl6ip6	26.1215	47.7158	1.82668	0.261664	21.5943	1.82668	Arl6ip6
Arl8a	ENSMUSG00000026426	protein_coding	ADP-ribosylation factor-like 8A [Source:MGI Symbol;Acc:MGI:1915974]	chr1	135146824	135156269	1	135146824	8.20939	20.5695	9.77886	20.5974	15.4273	12.384	10.931	15.6565	14.8644	12.108	17.2044	28.731	14.9165	13.1888	17.2044	28.731	Arl8a	-0.277942	0.51051	0.954282	Arl8a	18.2044	29.731	1.63317	0.213032	11.5265	1.63317	Arl8a
Arl8b	ENSMUSG00000030105	protein_coding	ADP-ribosylation factor-like 8B [Source:MGI Symbol;Acc:MGI:1914416]	chr6	108783099	108825278	1	108783099	26.1935	145.677	94.2668	96.1482	102.527	156.296	118.626	144.815	104.339	61.42	104.369	222.087	92.9625	117.099	104.369	222.087	Arl8b	0.20969	0.626978	1	Arl8b	105.369	223.087	2.1172	0.325763	117.718	2.1172	Arl8b
Armc1	ENSMUSG00000027599	protein_coding	armadillo repeat containing 1 [Source:MGI Symbol;Acc:MGI:1921502]	chr3	19131402	19163065	-1	19163065	63.9706	45.6473	62.571	64.2202	28.2431	57.1544	76.4833	45.7529	111.249	59.8698	20.0211	16.3058	52.9305	70.102	20.0211	16.3058	Armc1	0.326085	0.325973	0.847021	Armc1	21.0211	17.3058	0.823256	-0.0844649	-3.71534	-1.21469	Armc1
Armc10	ENSMUSG00000038525	protein_coding	armadillo repeat containing 10 [Source:MGI Symbol;Acc:MGI:1914461]	chr5	21645813	21662694	1	21645813	104.183	30.4668	51.7322	56.0864	45.197	54.8933	63.0297	58.7841	84.7957	31.0452	62.4232	28.3951	57.533	58.5096	62.4232	28.3951	Armc10	-0.0213304	0.95191	1	Armc10	63.4232	29.3951	0.463476	-0.333972	-34.028	-2.15761	Armc10
Armc2	ENSMUSG00000071324	protein_coding	armadillo repeat containing 2 [Source:MGI Symbol;Acc:MGI:1916449]	chr10	41914990	42018442	-1	42018442	1.39142	0	0.170959	0	0.0803503	5.67022	2.45527	1.08859	1.29569	0.0418963	0	0.0373129	0.328546	2.11033	0	0.0373129	Armc2	2.7308	0.114285	0.590535	Armc2	1	1.03731	1.03731	0.0159098	0.0373129	1.03731	Armc2
Armc3	ENSMUSG00000037683	protein_coding	armadillo repeat containing 3 [Source:MGI Symbol;Acc:MGI:1918132]	chr2	19199302	19310241	1	19199302	0.486998	2.67685	0.239343	2.42798	13.0167	1.49583	1.68169	3.00964	2.12349	0	8.64028	4.44024	3.76958	1.66213	8.64028	4.44024	Armc3	-1.26182	0.336264	0.855612	Armc3	9.64028	5.44024	0.564324	-0.248472	-4.20004	-1.77203	Armc3
Armc5	ENSMUSG00000042178	protein_coding	armadillo repeat containing 5 [Source:MGI Symbol;Acc:MGI:2384586]	chr7	128237342	128245100	1	128237342	30.82	21.3444	29.7127	44.9986	38.9297	19.0631	41.1005	28.6556	67.7358	45.4994	51.5753	45.0367	33.1611	40.4109	51.5753	45.0367	Armc5	0.214141	0.57121	0.980063	Armc5	52.5753	46.0367	0.875635	-0.0576771	-6.53854	-1.14203	Armc5
Armc6	ENSMUSG00000002343	protein_coding	armadillo repeat containing 6 [Source:MGI Symbol;Acc:MGI:1924063]	chr8	70220172	70234466	-1	70234466	7.6876	17.0121	7.18028	9.71194	0.120525	10.5404	19.7767	5.92323	4.82285	0.586548	0.0380629	9.5148	8.34249	8.32993	0.0380629	9.5148	Armc6	-0.130759	0.896132	1	Armc6	1.03806	10.5148	10.1292	1.00558	9.47673	10.1292	Armc6
Armc7	ENSMUSG00000057219	protein_coding	armadillo repeat containing 7 [Source:MGI Symbol;Acc:MGI:2679719]	chr11	115475667	115490467	1	115475667	76.9804	49.7331	69.9907	67.0933	11.1687	92.1846	120.14	75.273	46.9328	80.022	44.2291	3.35816	54.9932	82.9105	44.2291	3.35816	Armc7	0.518568	0.251821	0.77585	Armc7	45.2291	4.35816	0.0963575	-1.01611	-40.8709	-10.378	Armc7
Armc8	ENSMUSG00000032468	protein_coding	armadillo repeat containing 8 [Source:MGI Symbol;Acc:MGI:1921375]	chr9	99478372	99568899	-1	99568899	73.0844	68.9641	43.8339	73.2037	57.9727	52.667	67.2676	67.7169	83.5	94.2248	51.7656	44.7009	63.4118	73.0753	51.7656	44.7009	Armc8	0.127276	0.607443	0.99608	Armc8	52.7656	45.7009	0.866112	-0.0624259	-7.06467	-1.15459	Armc8
Armc9	ENSMUSG00000062590	protein_coding	armadillo repeat containing 9 [Source:MGI Symbol;Acc:MGI:1926045]	chr1	86154780	86278284	1	86154780	7.54846	14.5818	18.7029	33.749	12.9364	9.77504	8.84569	6.43551	8.31401	55.5545	43.6201	17.4998	17.5037	17.785	43.6201	17.4998	Armc9	-0.0562969	0.934813	1	Armc9	44.6201	18.4998	0.414606	-0.382364	-26.1203	-2.41193	Armc9
Armcx1	ENSMUSG00000033460	protein_coding	armadillo repeat containing, X-linked 1 [Source:MGI Symbol;Acc:MGI:1925498]	chrX	134717963	134721917	1	134717963	0	0.0352217	0	0.0809328	0.0401751	0	0.0336338	0.0640349	0.0359914	13.4906	0.0761258	0	0.0312659	2.72486	0.0761258	0	Armcx1	6.37478	1	1	Armcx1	1.07613	1	0.929259	-0.0318631	-0.0761258	-1.07613	Armcx1
Armcx2	ENSMUSG00000033436	protein_coding	armadillo repeat containing, X-linked 2 [Source:MGI Symbol;Acc:MGI:1914666]	chrX	134804145	134809221	-1	134809221	2.67849	0	8.68472	0.606996	0	5.42671	1.51352	0	0.287931	0	22.0004	3.09697	2.39404	1.44563	22.0004	3.09697	Armcx2	-0.816471	0.713046	1	Armcx2	23.0004	4.09697	0.178126	-0.749272	-18.9034	-5.61399	Armcx2
Armcx3	ENSMUSG00000049047	protein_coding	armadillo repeat containing, X-linked 3 [Source:MGI Symbol;Acc:MGI:1918953]	chrX	134756595	134761455	1	134756595	22.3671	26.3458	43.3894	24.5631	21.4937	31.0645	23.9473	29.0719	19.7593	13.6582	59.264	33.8801	27.6318	23.5002	59.264	33.8801	Armcx3	-0.331303	0.381302	0.888354	Armcx3	60.264	34.8801	0.578789	-0.237479	-25.3838	-1.72774	Armcx3
Armcx4	ENSMUSG00000049804	protein_coding	armadillo repeat containing, X-linked 4 [Source:MGI Symbol;Acc:MGI:2147887]	chrX	134686519	134696757	1	134686519	3.72205	0	2.83792	0.0404664	6.10662	0.243506	0.336338	0.928506	0.0719828	2.97464	0.0761258	0.0373129	2.54141	0.910994	0.0761258	0.0373129	Armcx4	-1.51456	0.333337	0.853463	Armcx4	1.07613	1.03731	0.963933	-0.0159533	-0.0388129	-1.03742	Armcx4
Armcx5	ENSMUSG00000072969	protein_coding	armadillo repeat containing, X-linked 5 [Source:MGI Symbol;Acc:MGI:2148026]	chrX	135742733	135747322	1	135742733	10.7835	1.58498	5.26554	13.4753	31.658	9.00974	13.3526	17.6736	6.15453	14.7056	0	4.0298	12.5535	12.1792	0	4.0298	Armcx5	-0.0798908	0.907464	1	Armcx5	1	5.0298	5.0298	0.70155	4.0298	5.0298	Armcx5
Armcx6	ENSMUSG00000050394	protein_coding	armadillo repeat containing, X-linked 6 [Source:MGI Symbol;Acc:MGI:2147993]	chrX	134748461	134751417	-1	134751417	0	2.21897	0	0.0404664	0	3.86132	0.235437	0.25614	0	0	0	8.3581	0.451887	0.870579	0	8.3581	Armcx6	0.715309	1	1	Armcx6	1	9.3581	9.3581	0.971188	8.3581	9.3581	Armcx6
Armh3	ENSMUSG00000039901	protein_coding	armadillo-like helical domain containing 3 [Source:MGI Symbol;Acc:MGI:1918867]	chr19	45817364	45998488	-1	45998488	27.0632	13.8069	23.524	20.3141	53.1919	21.7416	18.8013	23.5969	19.4354	15.4178	0.0761258	6.08201	27.58	19.7986	0.0761258	6.08201	Armh3	-0.541078	0.174589	0.682923	Armh3	1.07613	7.08201	6.58102	0.818293	6.00588	6.58102	Armh3
Armt1	ENSMUSG00000061759	protein_coding	acidic residue methyltransferase 1 [Source:MGI Symbol;Acc:MGI:1920669]	chr10	4432467	4455141	1	4432467	46.2648	17.5404	11.0781	1.98285	14.905	24.455	20.9202	17.3855	16.1961	26.9812	1.97927	32.9846	18.3542	21.1876	1.97927	32.9846	Armt1	0.164661	0.794757	1	Armt1	2.97927	33.9846	11.407	1.05717	31.0054	11.407	Armt1
Arnt	ENSMUSG00000015522	protein_coding	aryl hydrocarbon receptor nuclear translocator [Source:MGI Symbol;Acc:MGI:88071]	chr3	95434388	95497240	1	95434388	76.2847	51.8111	107.26	51.0281	81.1136	65.538	54.1168	52.9249	97.5007	114.167	24.0938	58.0589	73.4995	76.8496	24.0938	58.0589	Arnt	-0.0185546	0.95487	1	Arnt	25.0938	59.0589	2.35352	0.371719	33.9651	2.35352	Arnt
Arnt2	ENSMUSG00000015709	protein_coding	aryl hydrocarbon receptor nuclear translocator 2 [Source:MGI Symbol;Acc:MGI:107188]	chr7	84246278	84410176	-1	84410176	0	0	0.102575	0	0	0	3.93515	0.0640349	5.03879	0.0837926	0	0	0.0205151	1.82436	0	0	Arnt2	6.30158	0.013344	0.21861	Arnt2	1	1	1	0	0	1	Arnt2
Arntl	ENSMUSG00000055116	protein_coding	aryl hydrocarbon receptor nuclear translocator-like [Source:MGI Symbol;Acc:MGI:1096381]	chr7	113207465	113314126	1	113207465	11.8967	10.1086	14.2922	14.8916	8.2359	31.2384	19.5076	15.1763	33.58	0.125689	55.077	12.3133	11.885	19.9256	55.077	12.3133	Arntl	0.663086	0.428225	0.915477	Arntl	56.077	13.3133	0.23741	-0.6245	-42.7638	-4.21212	Arntl
Arntl2	ENSMUSG00000040187	protein_coding	aryl hydrocarbon receptor nuclear translocator-like 2 [Source:MGI Symbol;Acc:MGI:2684845]	chr6	146796055	146833529	1	146796055	0	0	0	0.0404664	23.623	0	0	0	0	2.3043	0	0	4.73269	0.46086	0	0	Arntl2	-3.40721	1	1	Arntl2	1	1	1	0	0	1	Arntl2
Arpc1a	ENSMUSG00000029621	protein_coding	actin related protein 2/3 complex, subunit 1A [Source:MGI Symbol;Acc:MGI:1928896]	chr5	145083830	145108761	1	145083830	20.593	71.7114	41.3721	62.3587	114.7	52.8061	58.9264	59.8406	44.5573	64.3527	66.3056	16.9774	62.1471	56.0966	66.3056	16.9774	Arpc1a	-0.24731	0.555252	0.971482	Arpc1a	67.3056	17.9774	0.267101	-0.573325	-49.3282	-3.7439	Arpc1a
Arpc1b	ENSMUSG00000029622	protein_coding	actin related protein 2/3 complex, subunit 1B [Source:MGI Symbol;Acc:MGI:1343142]	chr5	145114215	145130705	1	145114215	1650.99	2261.8	1654.71	1453.88	1159.74	1427.12	1582.47	1981.69	1737.77	1742.43	1754.32	1951.39	1636.22	1694.3	1754.32	1951.39	Arpc1b	-0.0504069	0.821534	1	Arpc1b	1755.32	1952.39	1.11227	0.0462107	197.072	1.11227	Arpc1b
Arpc2	ENSMUSG00000006304	protein_coding	actin related protein 2/3 complex, subunit 2 [Source:MGI Symbol;Acc:MGI:1923959]	chr1	74236084	74268209	1	74236084	1396.36	1410.49	1527.25	983.415	967.257	1292.01	1371.35	1406.37	1191.17	1191.57	1676.06	1518.23	1256.95	1290.49	1676.06	1518.23	Arpc2	-0.0544567	0.781752	1	Arpc2	1677.06	1519.23	0.905885	-0.0429269	-157.837	-1.10389	Arpc2
Arpc3	ENSMUSG00000029465	protein_coding	actin related protein 2/3 complex, subunit 3 [Source:MGI Symbol;Acc:MGI:1928375]	chr5	122391878	122414184	1	122391878	381.737	469.435	337.268	330.125	205.817	356.946	395.164	401.243	328.565	437.733	292.818	505.926	344.876	383.93	292.818	505.926	Arpc3	0.0591194	0.808044	1	Arpc3	293.818	506.926	1.72531	0.236866	213.108	1.72531	Arpc3
Arpc4	ENSMUSG00000079426	protein_coding	actin related protein 2/3 complex, subunit 4 [Source:MGI Symbol;Acc:MGI:1915339]	chr6	113378115	113390448	1	113378115	344.551	510.926	424.833	358.775	262.745	333.917	385.04	413.441	303.587	418.754	407.654	433.315	380.366	370.948	407.654	433.315	Arpc4	-0.138754	0.561817	0.975592	Arpc4	408.654	434.315	1.06279	0.0264493	25.6612	1.06279	Arpc4
Arpc5	ENSMUSG00000008475	protein_coding	actin related protein 2/3 complex, subunit 5 [Source:MGI Symbol;Acc:MGI:1915021]	chr1	152766542	152775597	1	152766542	1338.03	1186.94	1052.29	800.304	844.883	1054.52	1071.37	988.667	1041.88	1175.02	1223.11	1236.96	1044.49	1066.29	1223.11	1236.96	Arpc5	-0.0550661	0.765947	1	Arpc5	1224.11	1237.96	1.01131	0.00488519	13.8473	1.01131	Arpc5
Arpc5l	ENSMUSG00000026755	protein_coding	actin related protein 2/3 complex, subunit 5-like [Source:MGI Symbol;Acc:MGI:1921442]	chr2	39005348	39015877	1	39005348	244.96	127.784	106.918	132.73	159.616	134.416	157.843	108.347	179.489	200.851	123.476	105.633	154.402	156.189	123.476	105.633	Arpc5l	-0.0420685	0.867518	1	Arpc5l	124.476	106.633	0.856654	-0.0671947	-17.8432	-1.16733	Arpc5l
Arpin	ENSMUSG00000039043	protein_coding	actin-related protein 2/3 complex inhibitor [Source:MGI Symbol;Acc:MGI:1917670]	chr7	79925361	79935359	-1	79935359	4.41776	3.80395	18.532	23.6324	43.8311	9.39239	6.22225	10.0855	7.5222	0.0837926	0.0761258	0.186565	18.8434	6.66123	0.0761258	0.186565	Arpin	-1.56753	0.0884421	0.531182	Arpin	1.07613	1.18656	1.10263	0.0424284	0.110439	1.10263	Arpin
Arpp19	ENSMUSG00000007656	protein_coding	cAMP-regulated phosphoprotein 19 [Source:MGI Symbol;Acc:MGI:1891691]	chr9	75037614	75060313	1	75037614	152.5	131.095	104.046	149.442	172.994	104.047	114.489	100.279	147.169	101.138	128.158	90.2973	142.015	113.424	128.158	90.2973	Arpp19	-0.399631	0.0399186	0.374444	Arpp19	129.158	91.2973	0.706866	-0.150663	-37.8605	-1.4147	Arpp19
Arpp21	ENSMUSG00000032503	protein_coding	cyclic AMP-regulated phosphoprotein, 21 [Source:MGI Symbol;Acc:MGI:107562]	chr9	112065091	112235938	-1	112235938	0.31307	0.0704434	0	0	0	1.73933	0	6.56358	3.41918	0	0	0	0.0767027	2.34442	0	0	Arpp21	4.94602	0.0402491	0.374959	Arpp21	1	1	1	0	0	1	Arpp21
Arrb1	ENSMUSG00000018909	protein_coding	arrestin, beta 1 [Source:MGI Symbol;Acc:MGI:99473]	chr7	99535466	99606771	1	99535466	27.898	56.2843	133.246	61.7922	77.538	54.8933	42.0086	63.3305	20.3711	13.1554	58.2363	86.4167	71.3516	38.7518	58.2363	86.4167	Arrb1	-0.986303	0.0550615	0.436889	Arrb1	59.2363	87.4167	1.47573	0.169007	28.1805	1.47573	Arrb1
Arrb2	ENSMUSG00000060216	protein_coding	arrestin, beta 2 [Source:MGI Symbol;Acc:MGI:99474]	chr11	70432635	70440828	1	70432635	128.22	125.847	116.218	114.358	53.7945	192.44	191.107	171.902	168.764	221.506	148.065	100.782	107.687	189.144	148.065	100.782	Arrb2	0.725911	0.00598717	0.132919	Arrb2	149.065	101.782	0.682806	-0.165703	-47.2825	-1.46455	Arrb2
Arrdc1	ENSMUSG00000026972	protein_coding	arrestin domain containing 1 [Source:MGI Symbol;Acc:MGI:2446136]	chr2	24925352	24935252	-1	24935252	309.313	215.698	164.155	219.894	159.455	215.016	215.088	258.573	286.491	153.676	338.113	201.9	213.703	225.769	338.113	201.9	Arrdc1	0.00935665	0.968275	1	Arrdc1	339.113	202.9	0.598327	-0.223062	-136.213	-1.67133	Arrdc1
Arrdc2	ENSMUSG00000002910	protein_coding	arrestin domain containing 2 [Source:MGI Symbol;Acc:MGI:1918057]	chr8	70835129	70839720	-1	70839720	13.3576	6.86823	13.3006	2.58985	79.145	9.3576	14.8661	25.9982	11.7692	0	0.190315	13.4327	23.0523	12.3982	0.190315	13.4327	Arrdc2	-0.961459	0.381934	0.888354	Arrdc2	1.19031	14.4327	12.1251	1.08368	13.2423	12.1251	Arrdc2
Arrdc3	ENSMUSG00000074794	protein_coding	arrestin domain containing 3 [Source:MGI Symbol;Acc:MGI:2145242]	chr13	80883384	80896042	1	80883384	115.732	90.555	186.585	93.8011	75.4087	201.415	127.674	95.0598	126.762	135.032	151.871	90.0361	112.416	137.188	151.871	90.0361	Arrdc3	0.199235	0.526297	0.959257	Arrdc3	152.871	91.0361	0.595509	-0.225112	-61.8349	-1.67924	Arrdc3
Arrdc4	ENSMUSG00000042659	protein_coding	arrestin domain containing 4 [Source:MGI Symbol;Acc:MGI:1913662]	chr7	68736995	68749241	-1	68749241	23.689	47.1971	89.5826	18.5741	36.8808	56.3891	41.0332	27.2148	50.244	3.85446	143.649	129.289	43.1847	35.7471	143.649	129.289	Arrdc4	-0.399459	0.526755	0.959257	Arrdc4	144.649	130.289	0.900725	-0.045408	-14.3601	-1.11022	Arrdc4
Arsa	ENSMUSG00000022620	protein_coding	arylsulfatase A [Source:MGI Symbol;Acc:MGI:88077]	chr15	89472476	89477425	-1	89477425	27.3414	34.4116	36.5169	49.976	77.4979	43.2746	26.907	39.7337	23.2144	23.5457	0.304503	40.4472	45.1488	31.3351	0.304503	40.4472	Arsa	-0.603578	0.107487	0.575609	Arsa	1.3045	41.4472	31.7724	1.50205	40.1427	31.7724	Arsa
Arsb	ENSMUSG00000042082	protein_coding	arylsulfatase B [Source:MGI Symbol;Acc:MGI:88075]	chr13	93771630	93943016	1	93771630	129.333	38.6734	24.4813	58.5954	36.5996	60.7027	95.6882	45.7209	46.177	64.7717	80.8837	9.02973	57.5365	62.6121	80.8837	9.02973	Arsb	0.0928542	0.825974	1	Arsb	81.8837	10.0297	0.122488	-0.911908	-71.854	-8.1641	Arsb
Arsg	ENSMUSG00000020604	protein_coding	arylsulfatase G [Source:MGI Symbol;Acc:MGI:1921258]	chr11	109473374	109573330	1	109473374	6.95711	5.45937	31.8326	0.121399	18.4806	4.13961	1.47989	0.25614	3.59914	0.0418963	4.60561	0.186565	12.5702	1.90333	4.60561	0.186565	Arsg	-2.83546	0.0163347	0.246665	Arsg	5.60561	1.18656	0.211674	-0.674332	-4.41905	-4.72424	Arsg
Arsi	ENSMUSG00000036412	protein_coding	arylsulfatase i [Source:MGI Symbol;Acc:MGI:2670959]	chr18	60911780	60918561	1	60911780	5.32219	6.26947	6.59902	7.72908	0	2.609	1.54715	6.53156	1.6556	0	0	2.68653	5.18395	2.46866	0	2.68653	Arsi	-1.15918	0.405842	0.900357	Arsi	1	3.68653	3.68653	0.566618	2.68653	3.68653	Arsi
Arsk	ENSMUSG00000021592	protein_coding	arylsulfatase K [Source:MGI Symbol;Acc:MGI:1924291]	chr13	76060422	76098660	-1	76098660	13.7055	11.2357	16.7198	14.8107	7.5931	16.1758	9.21566	5.73112	2.62737	0	35.2843	15.3356	12.813	6.74999	35.2843	15.3356	Arsk	-1.00261	0.310462	0.833643	Arsk	36.2843	16.3356	0.450211	-0.346584	-19.9487	-2.22118	Arsk
Art2b	ENSMUSG00000030651	protein_coding	ADP-ribosyltransferase 2b [Source:MGI Symbol;Acc:MGI:107545]	chr7	101576970	101585600	-1	101585600	20.2104	2.25419	0.273535	6.96022	0	13.9147	16.0097	9.12498	0.467888	13.8258	4.94818	0	5.93967	10.6686	4.94818	0	Art2b	0.872997	0.487541	0.942064	Art2b	5.94818	1	0.168119	-0.774384	-4.94818	-5.94818	Art2b
Art3	ENSMUSG00000034842	protein_coding	ADP-ribosyltransferase 3 [Source:MGI Symbol;Acc:MGI:1202729]	chr5	92331827	92414628	1	92331827	0	0.0352217	0.0341918	0.0809328	0.361576	0.0347866	0.0336338	0.0640349	2.62737	0.0418963	0	0	0.102385	0.560345	0	0	Art3	2.3643	1	1	Art3	1	1	1	0	0	1	Art3
Art4	ENSMUSG00000030217	protein_coding	ADP-ribosyltransferase 4 [Source:MGI Symbol;Acc:MGI:1202710]	chr6	136848451	136857733	-1	136857733	23.028	3.09951	0	0	0	3.3743	2.2871	3.71402	3.59914	0	0.0380629	0.0373129	5.22551	2.59491	0.0380629	0.0373129	Art4	-0.978502	0.632935	1	Art4	1.03806	1.03731	0.999278	-0.000313884	-0.000749984	-1.00072	Art4
Arv1	ENSMUSG00000031982	protein_coding	ARV1 homolog, fatty acid homeostasis modulator [Source:MGI Symbol;Acc:MGI:1916115]	chr8	124722139	124734123	1	124722139	12.6272	7.99533	6.80417	5.26063	7.67345	4.31354	7.43307	6.01928	12.3091	0	0	0	8.07215	6.01499	0	0	Arv1	-0.502076	0.610349	0.996854	Arv1	1	1	1	0	0	1	Arv1
Arvcf	ENSMUSG00000000325	protein_coding	armadillo repeat gene deleted in velocardiofacial syndrome [Source:MGI Symbol;Acc:MGI:109620]	chr16	18348182	18407076	1	18348182	0	2.95862	9.26598	11.0878	47.487	24.2115	4.23786	4.64253	0.0719828	0.209482	0	0.0373129	14.1599	6.67467	0	0.0373129	Arvcf	-1.14332	0.418611	0.910413	Arvcf	1	1.03731	1.03731	0.0159098	0.0373129	1.03731	Arvcf
Arxes2	ENSMUSG00000048040	protein_coding	adipocyte-related X-chromosome expressed sequence 2 [Source:MGI Symbol;Acc:MGI:1924226]	chrX	135993824	135995355	1	135993824	0	2.21897	0.0341918	3.27778	5.18259	3.26994	2.6907	0.0320175	3.7431	0	0.114189	0.0746259	2.14271	1.94715	0.114189	0.0746259	Arxes2	-0.228907	0.897057	1	Arxes2	1.11419	1.07463	0.964492	-0.0157015	-0.0395629	-1.03682	Arxes2
As3mt	ENSMUSG00000003559	protein_coding	arsenic (+3 oxidation state) methyltransferase [Source:MGI Symbol;Acc:MGI:1929882]	chr19	46707458	46741099	1	46707458	13.4968	24.6904	55.1856	13.0706	29.368	22.6809	12.7472	17.9618	0.143966	8.58875	0.0380629	32.6115	27.1623	12.4245	0.0380629	32.6115	As3mt	-1.23868	0.137696	0.632557	As3mt	1.03806	33.6115	32.3791	1.51026	32.5734	32.3791	As3mt
Asah1	ENSMUSG00000031591	protein_coding	N-acylsphingosine amidohydrolase 1 [Source:MGI Symbol;Acc:MGI:1277124]	chr8	41340197	41374773	-1	41374773	237.933	480.776	920.41	551.8	520.71	541.037	351.742	498.224	328.997	153.885	884.849	963.345	542.326	374.777	884.849	963.345	Asah1	-0.63796	0.100967	0.561417	Asah1	885.849	964.345	1.08861	0.036873	78.4967	1.08861	Asah1
Asah2	ENSMUSG00000024887	protein_coding	N-acylsphingosine amidohydrolase 2 [Source:MGI Symbol;Acc:MGI:1859310]	chr19	31982597	32108211	-1	32108211	0	1.83153	2.01732	6.63649	0.0401751	0.0695733	1.64806	0.0320175	0.575862	0	0	0	2.1051	0.465102	0	0	Asah2	-2.28067	0.223208	0.743055	Asah2	1	1	1	0	0	1	Asah2
Asap1	ENSMUSG00000022377	protein_coding	ArfGAP with SH3 domain, ankyrin repeat and PH domain1 [Source:MGI Symbol;Acc:MGI:1342335]	chr15	64086857	64382919	-1	64382919	40.6295	65.1602	62.9471	114.763	86.0552	45.5357	55.4958	91.5379	15.0084	101.012	53.0216	28.619	73.9109	61.718	53.0216	28.619	Asap1	-0.338343	0.473128	0.935259	Asap1	54.0216	29.619	0.548281	-0.260997	-24.4026	-1.82388	Asap1
Asap2	ENSMUSG00000052632	protein_coding	ArfGAP with SH3 domain, ankyrin repeat and PH domain 2 [Source:MGI Symbol;Acc:MGI:2685438]	chr12	20990459	21270171	1	20990459	1.53056	0.21133	0.0341918	2.63032	13.0971	5.35714	3.76699	0.384209	0.287931	2.51378	0	0.0373129	3.5007	2.46201	0	0.0373129	Asap2	-0.539839	0.68058	1	Asap2	1	1.03731	1.03731	0.0159098	0.0373129	1.03731	Asap2
Asap3	ENSMUSG00000036995	protein_coding	ArfGAP with SH3 domain, ankyrin repeat and PH domain 3 [Source:MGI Symbol;Acc:MGI:2684986]	chr4	136206365	136245216	1	136206365	0	0	0	5.50343	5.90575	1.60019	0.403606	0	0.0359914	0	0	0	2.28184	0.407956	0	0	Asap3	-2.50768	0.342384	0.860058	Asap3	1	1	1	0	0	1	Asap3
Asb1	ENSMUSG00000026311	protein_coding	ankyrin repeat and SOCS box-containing 1 [Source:MGI Symbol;Acc:MGI:1929735]	chr1	91540544	91559589	1	91540544	4.48734	6.58646	1.94893	27.5981	6.02627	13.0798	18.8013	8.03638	67.088	21.5347	0	18.5072	9.32942	25.708	0	18.5072	Asb1	1.40208	0.0623786	0.461226	Asb1	1	19.5072	19.5072	1.2902	18.5072	19.5072	Asb1
Asb11	ENSMUSG00000031382	protein_coding	ankyrin repeat and SOCS box-containing 11 [Source:MGI Symbol;Acc:MGI:1916104]	chrX	164436994	164459170	1	164436994	0	0	0.170959	0	5.50399	0	0	0	0	0.125689	0	0	1.13499	0.0251378	0	0	Asb11	-5.54672	1	1	Asb11	1	1	1	0	0	1	Asb11
Asb13	ENSMUSG00000033781	protein_coding	ankyrin repeat and SOCS box-containing 13 [Source:MGI Symbol;Acc:MGI:2145525]	chr13	3634032	3653822	1	3634032	80.5981	27.6138	31.3881	52.6873	20.8509	67.4513	40.7305	42.4231	57.5502	17.0099	0.0380629	9.10436	42.6276	45.033	0.0380629	9.10436	Asb13	0.0394583	0.929826	1	Asb13	1.03806	10.1044	9.73386	0.988285	9.06629	9.73386	Asb13
Asb15	ENSMUSG00000029685	protein_coding	ankyrin repeat and SOCS box-containing 15 [Source:MGI Symbol;Acc:MGI:1926160]	chr6	24528144	24573164	1	24528144	0	0	0	0.0404664	5.02189	0	0	0	0	0	0.0380629	0	1.01247	0	0.0380629	0	Asb15	-7.35173	1	1	Asb15	1.03806	1	0.963333	-0.0162237	-0.0380629	-1.03806	Asb15
Asb2	ENSMUSG00000021200	protein_coding	ankyrin repeat and SOCS box-containing 2 [Source:MGI Symbol;Acc:MGI:1929743]	chr12	103321142	103356001	-1	103356001	5.91354	14.2296	10.873	9.26681	6.7896	27.2727	17.6241	26.5105	27.6774	25.7243	34.0663	0.0746259	9.4145	24.9618	34.0663	0.0746259	Asb2	1.29105	0.00140644	0.0503284	Asb2	35.0663	1.07463	0.0306455	-1.51363	-33.9917	-32.6312	Asb2
Asb3	ENSMUSG00000020305	protein_coding	ankyrin repeat and SOCS box-containing 3 [Source:MGI Symbol;Acc:MGI:1929749]	chr11	30885416	31102704	1	30885416	62.1966	33.4606	64.7251	30.1475	38.1262	48.0403	39.587	34.899	37.827	81.3627	0.114189	80.9691	45.7312	48.3432	0.114189	80.9691	Asb3	0.00709775	0.985056	1	Asb3	1.11419	81.9691	73.5684	1.86669	80.8549	73.5684	Asb3
Asb4	ENSMUSG00000042607	protein_coding	ankyrin repeat and SOCS box-containing 4 [Source:MGI Symbol;Acc:MGI:1929751]	chr6	5383386	5433022	1	5383386	0	10.7426	1.70959	0.0404664	0	3.93089	0.0336338	0	0	0.0418963	0	3.61935	2.49854	0.801284	0	3.61935	Asb4	-1.85934	0.454343	0.92955	Asb4	1	4.61935	4.61935	0.664581	3.61935	4.61935	Asb4
Asb5	ENSMUSG00000031519	protein_coding	ankyrin repeat and SOCs box-containing 5 [Source:MGI Symbol;Acc:MGI:1923544]	chr8	54529580	54587875	1	54529580	0.139142	0.140887	4.37655	0.728395	0.441927	0.904452	0.639042	0.192105	0.719828	0.0418963	0	0.223878	1.16538	0.499465	0	0.223878	Asb5	-1.35288	0.337043	0.856053	Asb5	1	1.22388	1.22388	0.087738	0.223878	1.22388	Asb5
Asb6	ENSMUSG00000039483	protein_coding	ankyrin repeat and SOCS box-containing 6 [Source:MGI Symbol;Acc:MGI:1919573]	chr2	30823097	30830333	-1	30830333	69.5711	73.6838	53.305	62.7634	30.6536	63.59	69.0502	52.7007	131.872	72.1455	22.9519	64.1782	57.9954	77.8718	22.9519	64.1782	Asb6	0.333606	0.33181	0.852382	Asb6	23.9519	65.1782	2.72121	0.434762	41.2263	2.72121	Asb6
Asb7	ENSMUSG00000030509	protein_coding	ankyrin repeat and SOCS box-containing 7 [Source:MGI Symbol;Acc:MGI:2152835]	chr7	66644565	66689596	-1	66689596	14.4012	2.39508	3.72691	7.68862	6.54855	9.14888	5.17961	4.70657	0.143966	0	6.58488	1.08208	6.95207	3.8358	6.58488	1.08208	Asb7	-0.871117	0.465304	0.934015	Asb7	7.58488	2.08208	0.274503	-0.561453	-5.50281	-3.64294	Asb7
Asb8	ENSMUSG00000048175	protein_coding	ankyrin repeat and SOCS box-containing 8 [Source:MGI Symbol;Acc:MGI:1925791]	chr15	98134637	98165625	-1	98165625	68.8406	25.7823	49.3388	71.0185	86.5774	41.1526	48.2645	34.4508	46.8608	57.6074	0.609007	57.1634	60.3115	45.6672	0.609007	57.1634	Asb8	-0.453654	0.156208	0.65541	Asb8	1.60901	58.1634	36.1486	1.55809	56.5544	36.1486	Asb8
Ascc1	ENSMUSG00000044475	protein_coding	activating signal cointegrator 1 complex subunit 1 [Source:MGI Symbol;Acc:MGI:1916340]	chr10	60002805	60099988	1	60002805	40.0729	19.6537	28.7895	76.6029	41.2197	34.1605	39.0488	37.2043	37.8989	9.71995	48.0735	15.4849	41.2678	31.6065	48.0735	15.4849	Ascc1	-0.436725	0.337545	0.856672	Ascc1	49.0735	16.4849	0.335922	-0.473761	-32.5886	-2.97688	Ascc1
Ascc2	ENSMUSG00000020412	protein_coding	activating signal cointegrator 1 complex subunit 2 [Source:MGI Symbol;Acc:MGI:1922702]	chr11	4637747	4685699	1	4637747	45.7778	37.4407	45.6119	42.9349	50.46	90.654	72.5817	83.2454	64.1367	77.3406	0.799321	44.6636	44.445	77.5917	0.799321	44.6636	Ascc2	0.727852	0.000141197	0.00927983	Ascc2	1.79932	45.6636	25.3782	1.40446	43.8643	25.3782	Ascc2
Ascc3	ENSMUSG00000038774	protein_coding	activating signal cointegrator 1 complex subunit 3 [Source:MGI Symbol;Acc:MGI:1925237]	chr10	50592669	50851485	1	50592669	90.0946	36.384	30.123	19.869	45.7595	70.1646	64.5096	74.2485	49.0563	74.9525	0.304503	32.8354	44.446	66.5863	0.304503	32.8354	Ascc3	0.535565	0.155375	0.655261	Ascc3	1.3045	33.8354	25.9374	1.41393	32.5309	25.9374	Ascc3
Ascl2	ENSMUSG00000009248	protein_coding	achaete-scute family bHLH transcription factor 2 [Source:MGI Symbol;Acc:MGI:96920]	chr7	142966829	142969264	-1	142969264	0	0	2.66696	0	0	0	0	0	0	0	0	0	0.533392	0	0	0	Ascl2	-6.52436	1	1	Ascl2	1	1	1	0	0	1	Ascl2
Asf1a	ENSMUSG00000019857	protein_coding	anti-silencing function 1A histone chaperone [Source:MGI Symbol;Acc:MGI:1913653]	chr10	53596757	53609225	1	53596757	51.8305	36.6306	33.5422	33.0611	47.4067	56.0065	44.8002	35.5394	52.1155	51.7001	33.1528	11.8655	40.4942	48.0323	33.1528	11.8655	Asf1a	0.174837	0.468133	0.934651	Asf1a	34.1528	12.8655	0.376704	-0.423999	-21.2873	-2.6546	Asf1a
Asf1b	ENSMUSG00000005470	protein_coding	anti-silencing function 1B histone chaperone [Source:MGI Symbol;Acc:MGI:1914179]	chr8	83955507	83970197	1	83955507	84.7724	28.1774	20.8912	16.5912	71.7528	71.0691	62.088	42.3591	59.9617	27.1907	62.0045	18.5818	44.437	52.5337	62.0045	18.5818	Asf1b	0.199112	0.678386	1	Asf1b	63.0045	19.5818	0.310801	-0.507518	-43.4226	-3.2175	Asf1b
Asgr1	ENSMUSG00000020884	protein_coding	asialoglycoprotein receptor 1 [Source:MGI Symbol;Acc:MGI:88081]	chr11	70054085	70057894	1	70054085	0	0	0	3.03498	2.85244	0	0	0	0	0	0	0	1.17748	0	0	0	Asgr1	-7.54654	0.0129367	0.213882	Asgr1	1	1	1	0	0	1	Asgr1
Asgr2	ENSMUSG00000040963	protein_coding	asialoglycoprotein receptor 2 [Source:MGI Symbol;Acc:MGI:88082]	chr11	70092644	70106187	1	70092644	0	0.281774	1.2651	0.404664	0	0.487013	0.336338	1.24868	0	0	4.33917	0	0.390307	0.414406	4.33917	0	Asgr2	-0.0466409	0.985943	1	Asgr2	5.33917	1	0.187295	-0.727474	-4.33917	-5.33917	Asgr2
Ash1l	ENSMUSG00000028053	protein_coding	ASH1 like histone lysine methyltransferase [Source:MGI Symbol;Acc:MGI:2183158]	chr3	88950622	89079375	1	88950622	56.8048	30.8894	63.8703	26.0199	39.2511	85.7491	55.294	41.9749	106.858	46.2954	53.7448	15.1117	43.3671	67.2344	53.7448	15.1117	Ash1l	0.553342	0.141113	0.637129	Ash1l	54.7448	16.1117	0.294306	-0.531201	-38.6331	-3.39782	Ash1l
Ash2l	ENSMUSG00000031575	protein_coding	ASH2 like histone lysine methyltransferase complex subunit [Source:MGI Symbol;Acc:MGI:1344416]	chr8	25815996	25847694	-1	25847694	101.922	73.2964	58.6048	87.0028	87.1801	82.4443	83.4118	98.6138	114.633	91.4178	38.6339	51.9396	81.6011	94.1041	38.6339	51.9396	Ash2l	0.137289	0.477081	0.935576	Ash2l	39.6339	52.9396	1.33572	0.125714	13.3057	1.33572	Ash2l
Asic1	ENSMUSG00000023017	protein_coding	acid-sensing (proton-gated) ion channel 1 [Source:MGI Symbol;Acc:MGI:1194915]	chr15	99670368	99701130	1	99670368	0.695711	0	0	0.0404664	6.18697	0	0.470873	0	0.143966	0	0	0	1.38463	0.122968	0	0	Asic1	-3.55736	0.20284	0.718637	Asic1	1	1	1	0	0	1	Asic1
Asl	ENSMUSG00000025533	protein_coding	argininosuccinate lyase [Source:MGI Symbol;Acc:MGI:88084]	chr5	130011258	130029247	-1	130029247	76.4238	62.0607	69.6829	60.3354	81.7966	46.0227	58.4219	65.6678	80.5847	56.7276	31.44	76.0064	70.0599	61.485	31.44	76.0064	Asl	-0.268646	0.218287	0.737987	Asl	32.44	77.0064	2.37381	0.375447	44.5665	2.37381	Asl
Asna1	ENSMUSG00000052456	protein_coding	arsA arsenite transporter, ATP-binding, homolog 1 (bacterial) [Source:MGI Symbol;Acc:MGI:1928379]	chr8	85017931	85025281	-1	85025281	12.5924	13.7012	13.6083	11.2092	23.5426	14.993	15.4715	12.7109	6.01056	18.4763	17.547	9.58942	14.9308	13.5325	17.547	9.58942	Asna1	-0.22444	0.608268	0.99608	Asna1	18.547	10.5894	0.570951	-0.243401	-7.95758	-1.75146	Asna1
Asns	ENSMUSG00000029752	protein_coding	asparagine synthetase [Source:MGI Symbol;Acc:MGI:1350929]	chr6	7675169	7693254	-1	7693254	52.8392	15.7089	3.45337	38.4026	56.7675	24.0376	26.5034	13.4153	31.7804	38.377	0.304503	36.0816	33.4343	26.8227	0.304503	36.0816	Asns	-0.347081	0.563288	0.97665	Asns	1.3045	37.0816	28.4258	1.45371	35.7771	28.4258	Asns
Asnsd1	ENSMUSG00000026095	protein_coding	asparagine synthetase domain containing 1 [Source:MGI Symbol;Acc:MGI:1917646]	chr1	53344617	53352752	-1	53352752	85.0854	77.8048	73.444	77.7764	55.7229	73.0171	101.608	85.5186	50.028	83.1223	83.3197	81.5288	73.9667	78.6588	83.3197	81.5288	Asnsd1	0.00695189	0.977805	1	Asnsd1	84.3197	82.5288	0.97876	-0.00932387	-1.79097	-1.0217	Asnsd1
Aspa	ENSMUSG00000020774	protein_coding	aspartoacylase [Source:MGI Symbol;Acc:MGI:87914]	chr11	73304992	73329596	-1	73329596	0	4.01528	0.102575	6.47462	5.18259	0.10436	0.235437	5.69911	0.395905	0.0837926	0	5.55963	3.15501	1.30372	0	5.55963	Aspa	-1.35974	0.400032	0.898313	Aspa	1	6.55963	6.55963	0.816879	5.55963	6.55963	Aspa
Asph	ENSMUSG00000028207	protein_coding	aspartate-beta-hydroxylase [Source:MGI Symbol;Acc:MGI:1914186]	chr4	9448069	9669344	-1	9669344	4.13948	42.3013	94.0617	81.3375	46.8442	46.9272	27.7815	34.2907	32.4642	0.502756	130.061	111.678	53.7368	28.3933	130.061	111.678	Asph	-1.02811	0.212947	0.732566	Asph	131.061	112.678	0.859734	-0.0656358	-18.3834	-1.16315	Asph
Asphd2	ENSMUSG00000029348	protein_coding	aspartate beta-hydroxylase domain containing 2 [Source:MGI Symbol;Acc:MGI:1920148]	chr5	112384354	112394866	-1	112394866	0	0	0	0	3.33454	0	0.70631	0	0	0	0	0	0.666907	0.141262	0	0	Asphd2	-2.31678	1	1	Asphd2	1	1	1	0	0	1	Asphd2
Aspm	ENSMUSG00000033952	protein_coding	abnormal spindle microtubule assembly [Source:MGI Symbol;Acc:MGI:1334448]	chr1	139454772	139494091	1	139454772	13.0098	3.27562	0.0683836	0.242798	9.64203	12.5232	9.14839	2.62543	0.0359914	1.92723	0	0.0746259	5.24773	5.25205	0	0.0746259	Aspm	-0.0146207	0.991047	1	Aspm	1	1.07463	1.07463	0.0312573	0.0746259	1.07463	Aspm
Aspn	ENSMUSG00000021388	protein_coding	asporin [Source:MGI Symbol;Acc:MGI:1913945]	chr13	49544443	49567565	1	49544443	0	0.0352217	0.102575	2.18519	0.0803503	0	0.100901	0.0960524	0.107974	0.0418963	0.0380629	0	0.480667	0.0693649	0.0380629	0	Aspn	-2.82367	1	1	Aspn	1.03806	1	0.963333	-0.0162237	-0.0380629	-1.03806	Aspn
Asprv1	ENSMUSG00000033508	protein_coding	aspartic peptidase, retroviral-like 1 [Source:MGI Symbol;Acc:MGI:1915105]	chr6	86628164	86629710	1	86628164	0	1.37365	8.10346	4.37037	37.3629	2.50464	2.32073	0	8.92586	0	19.4501	0	10.2421	2.75025	19.4501	0	Asprv1	-1.98333	0.24791	0.771756	Asprv1	20.4501	1	0.0488994	-1.3107	-19.4501	-20.4501	Asprv1
Aspscr1	ENSMUSG00000025142	protein_coding	alveolar soft part sarcoma chromosome region, candidate 1 (human) [Source:MGI Symbol;Acc:MGI:1916188]	chr11	120672973	120709447	1	120672973	103.835	76.3255	96.5919	134.996	158.009	66.1294	86.1362	118.401	139.035	122.379	135.847	64.2902	113.951	106.416	135.847	64.2902	Aspscr1	-0.168182	0.540261	0.965994	Aspscr1	136.847	65.2902	0.477105	-0.321386	-71.5564	-2.09597	Aspscr1
Asrgl1	ENSMUSG00000024654	protein_coding	asparaginase like 1 [Source:MGI Symbol;Acc:MGI:1913764]	chr19	9109868	9135636	-1	9135636	37.4292	26.3811	13.1297	37.1077	3.13366	37.2913	64.2069	44.4082	58.486	44.9548	0	2.83578	23.4363	49.8694	0	2.83578	Asrgl1	1.02568	0.0571673	0.440995	Asrgl1	1	3.83578	3.83578	0.583854	2.83578	3.83578	Asrgl1
Ass1	ENSMUSG00000076441	protein_coding	argininosuccinate synthetase 1 [Source:MGI Symbol;Acc:MGI:88090]	chr2	31470207	31520672	1	31470207	31.794	26.3458	18.6345	48.9239	21.2928	38.8915	42.7486	39.0933	55.9306	31.5898	15.5297	40.0741	29.3982	41.6508	15.5297	40.0741	Ass1	0.435694	0.183103	0.693686	Ass1	16.5297	41.0741	2.48487	0.395304	24.5444	2.48487	Ass1
Aste1	ENSMUSG00000032567	protein_coding	asteroid homolog 1 [Source:MGI Symbol;Acc:MGI:1913845]	chr9	105395392	105412229	1	105395392	20.2104	8.45321	6.73579	12.9088	0.281226	10.8534	16.1779	10.6618	5.50668	33.8522	0	1.75371	9.71788	15.4104	0	1.75371	Aste1	0.624746	0.44543	0.924433	Aste1	1	2.75371	2.75371	0.439918	1.75371	2.75371	Aste1
Asxl1	ENSMUSG00000042548	protein_coding	additional sex combs like 1 [Source:MGI Symbol;Acc:MGI:2684063]	chr2	153345829	153404007	1	153345829	85.7811	52.4099	55.3224	41.4781	99.3933	50.9624	58.7246	53.9174	65.0364	2.76516	24.1319	22.2012	66.877	46.2812	24.1319	22.2012	Asxl1	-0.603001	0.302593	0.825586	Asxl1	25.1319	23.2012	0.923178	-0.0347148	-1.93069	-1.08322	Asxl1
Asxl2	ENSMUSG00000037486	protein_coding	additional sex combs like 2, transcriptional regulator [Source:MGI Symbol;Acc:MGI:1922552]	chr12	3426857	3506852	1	3426857	59.1006	28.917	25.9516	24.4417	20.2884	56.8414	57.0429	37.6205	75.114	146.009	38.4816	49.6635	31.7399	74.5255	38.4816	49.6635	Asxl2	1.17505	0.00538071	0.125127	Asxl2	39.4816	50.6635	1.28322	0.1083	11.1819	1.28322	Asxl2
Atad1	ENSMUSG00000013662	protein_coding	ATPase family, AAA domain containing 1 [Source:MGI Symbol;Acc:MGI:1915229]	chr19	32671638	32739786	-1	32739786	126.724	48.2538	73.0337	155.148	117.07	69.3993	86.2034	57.3433	69.2474	66.9503	57.6653	73.7677	104.046	69.8288	57.6653	73.7677	Atad1	-0.622817	0.0332478	0.345984	Atad1	58.6653	74.7677	1.27448	0.105332	16.1023	1.27448	Atad1
Atad2	ENSMUSG00000022360	protein_coding	ATPase family, AAA domain containing 2 [Source:MGI Symbol;Acc:MGI:1917722]	chr15	58094044	58135082	-1	58135082	106.792	42.4774	34.944	75.0247	51.4644	70.3386	86.0353	56.9591	34.0479	102.395	8.71641	15.8953	62.1404	69.9551	8.71641	15.8953	Atad2	0.130096	0.726448	1	Atad2	9.71641	16.8953	1.73884	0.24026	7.1789	1.73884	Atad2
Atad2b	ENSMUSG00000052812	protein_coding	ATPase family, AAA domain containing 2B [Source:MGI Symbol;Acc:MGI:2444798]	chr12	4917353	5047394	1	4917353	22.228	14.8988	16.583	26.0604	41.983	19.3762	26.9407	10.3096	32.8241	27.2745	78.638	28.9548	24.3506	23.345	78.638	28.9548	Atad2b	-0.127787	0.764442	1	Atad2b	79.638	29.9548	0.376138	-0.424653	-49.6831	-2.6586	Atad2b
Atad3a	ENSMUSG00000029036	protein_coding	ATPase family, AAA domain containing 3A [Source:MGI Symbol;Acc:MGI:1919214]	chr4	155740641	155761093	-1	155761093	67.31	67.3791	47.2873	54.6701	130.368	56.0065	72.1781	85.8708	69.0675	53.2083	58.1601	37.9473	73.403	67.2662	58.1601	37.9473	Atad3a	-0.20497	0.519791	0.956843	Atad3a	59.1601	38.9473	0.658336	-0.181552	-20.2129	-1.51898	Atad3a
Atad5	ENSMUSG00000017550	protein_coding	ATPase family, AAA domain containing 5 [Source:MGI Symbol;Acc:MGI:2442925]	chr11	80089400	80135794	1	80089400	5.60047	3.45173	6.08614	6.96022	7.79398	7.5487	11.8055	5.21885	5.29073	31.3384	38.71	9.36555	5.97851	12.2404	38.71	9.36555	Atad5	0.969319	0.122797	0.607819	Atad5	39.71	10.3655	0.261031	-0.583308	-29.3444	-3.83096	Atad5
Atat1	ENSMUSG00000024426	protein_coding	alpha tubulin acetyltransferase 1 [Source:MGI Symbol;Acc:MGI:1913869]	chr17	35897595	35910075	-1	35910075	3.1307	8.41799	2.66696	10.3999	20.4893	7.20083	4.37239	2.59341	8.96186	17.2194	17.1664	0.410442	9.02097	8.06958	17.1664	0.410442	Atat1	-0.24074	0.744632	1	Atat1	18.1664	1.41044	0.0776403	-1.10991	-16.7559	-12.8799	Atat1
Atcay	ENSMUSG00000034958	protein_coding	ataxia, cerebellar, Cayman type [Source:MGI Symbol;Acc:MGI:2448730]	chr10	81204508	81230833	-1	81230833	0.208713	0	0	0	0	0.0347866	1.51352	0	4.78685	0	0	0	0.0417427	1.26703	0	0	Atcay	4.97959	0.0934421	0.545531	Atcay	1	1	1	0	0	1	Atcay
Ate1	ENSMUSG00000030850	protein_coding	arginyltransferase 1 [Source:MGI Symbol;Acc:MGI:1333870]	chr7	130391493	130520369	-1	130520369	130.759	63.8922	48.4498	51.4328	61.026	94.8284	75.9115	91.8261	98.2205	70.8048	30.0697	45.8203	71.1119	86.3182	30.0697	45.8203	Ate1	0.224625	0.441354	0.923682	Ate1	31.0697	46.8203	1.50694	0.178097	15.7506	1.50694	Ate1
Atf1	ENSMUSG00000023027	protein_coding	activating transcription factor 1 [Source:MGI Symbol;Acc:MGI:1298366]	chr15	100227819	100261244	1	100227819	43.4124	31.136	41.4747	66.3244	25.8728	27.6554	38.2416	32.7859	20.5511	37.3296	39.7377	38.3577	41.6441	31.3127	39.7377	38.3577	Atf1	-0.478328	0.148184	0.644054	Atf1	40.7377	39.3577	0.966125	-0.0149667	-1.37999	-1.03506	Atf1
Atf2	ENSMUSG00000027104	protein_coding	activating transcription factor 2 [Source:MGI Symbol;Acc:MGI:109349]	chr2	73816509	73892639	-1	73892639	84.668	49.7331	71.8028	51.2709	112.611	63.903	57.4129	42.9994	35.4155	110.397	70.7209	69.2901	74.0172	62.0255	70.7209	69.2901	Atf2	-0.321209	0.38206	0.888354	Atf2	71.7209	70.2901	0.980051	-0.00875147	-1.43078	-1.02036	Atf2
Atf3	ENSMUSG00000026628	protein_coding	activating transcription factor 3 [Source:MGI Symbol;Acc:MGI:109384]	chr1	191170296	191218039	-1	191218039	63.3097	231.865	159.642	227.138	175.766	139.46	84.0509	114.046	154.043	191.257	279.572	193.729	171.544	136.571	279.572	193.729	Atf3	-0.436944	0.23942	0.764762	Atf3	280.572	194.729	0.694042	-0.158614	-85.8434	-1.44084	Atf3
Atf4	ENSMUSG00000042406	protein_coding	activating transcription factor 4 [Source:MGI Symbol;Acc:MGI:88096]	chr15	80255184	80257541	1	80255184	51.7609	97.1767	61.135	98.0096	117.794	72.5997	71.7745	49.1788	63.6688	91.0826	129.604	65.4096	85.1751	69.6609	129.604	65.4096	Atf4	-0.38238	0.216131	0.734982	Atf4	130.604	66.4096	0.508479	-0.293727	-64.1947	-1.96665	Atf4
Atf5	ENSMUSG00000038539	protein_coding	activating transcription factor 5 [Source:MGI Symbol;Acc:MGI:2141857]	chr7	44812256	44816658	-1	44816658	0.0347855	0.352217	0.683836	2.63032	0.241051	0.765306	1.54715	0.480262	0.359914	0.125689	7.61258	7.64915	0.788441	0.655665	7.61258	7.64915	Atf5	-0.333199	0.810042	1	Atf5	8.61258	8.64915	1.00425	0.00184005	0.0365678	1.00425	Atf5
Atf6	ENSMUSG00000026663	protein_coding	activating transcription factor 6 [Source:MGI Symbol;Acc:MGI:1926157]	chr1	170704674	170867771	-1	170867771	36.8031	28.3535	32.8241	58.9191	57.5308	59.5199	49.778	61.7617	51.3597	22.5821	46.3987	50.7829	42.8861	49.0003	46.3987	50.7829	Atf6	0.126569	0.716977	1	Atf6	47.3987	51.7829	1.0925	0.03842	4.38421	1.0925	Atf6
Atf6b	ENSMUSG00000015461	protein_coding	activating transcription factor 6 beta [Source:MGI Symbol;Acc:MGI:105121]	chr17	34647146	34655074	1	34647146	101.435	45.3656	95.1558	61.1043	60.3832	67.7644	54.3522	71.527	58.0901	76.4189	75.8213	44.6263	72.6887	65.6305	75.8213	44.6263	Atf6b	-0.211935	0.427829	0.915032	Atf6b	76.8213	45.6263	0.593927	-0.226267	-31.1951	-1.68371	Atf6b
Atf7	ENSMUSG00000099083	protein_coding	activating transcription factor 7 [Source:MGI Symbol;Acc:MGI:2443472]	chr15	102525946	102625464	-1	102625464	57.2222	22.5419	54.0915	52.4849	37.6039	42.0223	36.4927	18.2179	2.73535	21.7023	0	26.1564	44.7889	24.2341	0	26.1564	Atf7	-0.941949	0.0996536	0.558814	Atf7	1	27.1564	27.1564	1.43387	26.1564	27.1564	Atf7
Atf7ip	ENSMUSG00000030213	protein_coding	activating transcription factor 7 interacting protein [Source:MGI Symbol;Acc:MGI:1858965]	chr6	136506167	136610862	1	136506167	123.315	77.206	88.8645	82.4705	22.4579	100.533	100.161	103.673	112.797	127.155	118.642	72.0886	78.8627	108.864	118.642	72.0886	Atf7ip	0.393898	0.281782	0.805853	Atf7ip	119.642	73.0886	0.610893	-0.214035	-46.5535	-1.63695	Atf7ip
Atg10	ENSMUSG00000021619	protein_coding	autophagy related 10 [Source:MGI Symbol;Acc:MGI:1914045]	chr13	90935356	91223968	-1	91223968	14.2621	18.3857	7.41963	10.0761	3.77646	15.4801	15.8415	18.5381	35.2356	7.45755	13.322	12.0521	10.784	18.5106	13.322	12.0521	Atg10	0.675497	0.237045	0.761904	Atg10	14.322	13.0521	0.911329	-0.0403247	-1.26994	-1.0973	Atg10
Atg101	ENSMUSG00000037204	protein_coding	autophagy related 101 [Source:MGI Symbol;Acc:MGI:1915368]	chr15	101284272	101290945	1	101284272	86.1986	88.3008	76.7264	79.6379	174.762	73.5042	83.5464	85.6467	98.5804	50.6527	87.2021	78.1333	101.125	78.3861	87.2021	78.1333	Atg101	-0.449197	0.13968	0.634976	Atg101	88.2021	79.1333	0.897181	-0.04712	-9.06886	-1.1146	Atg101
Atg12	ENSMUSG00000032905	protein_coding	autophagy related 12 [Source:MGI Symbol;Acc:MGI:1914776]	chr18	46730144	46741580	-1	46741580	114.34	44.0624	112.286	58.1907	32.7026	92.115	87.1452	67.4608	96.3849	115.382	1.67477	63.2081	72.3163	91.6977	1.67477	63.2081	Atg12	0.276357	0.450484	0.926367	Atg12	2.67477	64.2081	24.0051	1.3803	61.5333	24.0051	Atg12
Atg13	ENSMUSG00000027244	protein_coding	autophagy related 13 [Source:MGI Symbol;Acc:MGI:1196429]	chr2	91674618	91710576	-1	91710576	63.7271	38.92	71.3925	83.0775	67.6951	39.622	56.0003	39.5095	38.4388	25.0959	23.0661	60.4843	64.9625	39.7333	23.0661	60.4843	Atg13	-0.77917	0.00676384	0.145774	Atg13	24.0661	61.4843	2.55481	0.407358	37.4181	2.55481	Atg13
Atg14	ENSMUSG00000037526	protein_coding	autophagy related 14 [Source:MGI Symbol;Acc:MGI:1261775]	chr14	47540893	47570649	-1	47570649	37.2553	8.87587	40.8592	36.5816	19.5251	28.0728	20.1803	20.2991	14.8644	20.2778	2.62634	32.0145	28.6194	20.7389	2.62634	32.0145	Atg14	-0.516223	0.236226	0.760427	Atg14	3.62634	33.0145	9.10408	0.959236	29.3882	9.10408	Atg14
Atg16l1	ENSMUSG00000026289	protein_coding	autophagy related 16-like 1 (S. cerevisiae) [Source:MGI Symbol;Acc:MGI:1924290]	chr1	87755870	87792428	1	87755870	74.3367	48.4299	85.1718	65.4342	49.094	61.5723	68.6466	56.6069	68.4196	133.649	1.94121	38.0965	64.4933	77.7789	1.94121	38.0965	Atg16l1	0.19492	0.533455	0.962365	Atg16l1	2.94121	39.0965	13.2927	1.12361	36.1553	13.2927	Atg16l1
Atg16l2	ENSMUSG00000047767	protein_coding	autophagy related 16-like 2 (S. cerevisiae) [Source:MGI Symbol;Acc:MGI:1920933]	chr7	101263034	101302251	-1	101302251	72.9453	32.8619	23.7975	72.8395	0.522277	51.0668	54.1841	28.9758	58.8459	139.85	28.0524	22.7982	40.5933	66.5845	28.0524	22.7982	Atg16l2	0.674508	0.376287	0.885743	Atg16l2	29.0524	23.7982	0.819148	-0.0866374	-5.25417	-1.22078	Atg16l2
Atg2a	ENSMUSG00000024773	protein_coding	autophagy related 2A [Source:MGI Symbol;Acc:MGI:1916291]	chr19	6241668	6262335	1	6241668	65.2229	31.8404	59.8699	24.8868	39.6127	45.6053	51.6615	48.7946	115.64	133.901	0.228377	53.2829	44.2865	79.1205	0.228377	53.2829	Atg2a	0.764185	0.0661992	0.472474	Atg2a	1.22838	54.2829	44.1907	1.64533	53.0545	44.1907	Atg2a
Atg2b	ENSMUSG00000041341	protein_coding	autophagy related 2B [Source:MGI Symbol;Acc:MGI:1923809]	chr12	105616136	105685211	-1	105685211	31.6548	25.2187	31.6616	34.4369	8.19573	19.4805	21.2566	28.1433	11.7332	26.8136	27.1008	0.223878	26.2336	21.4855	27.1008	0.223878	Atg2b	-0.364434	0.418859	0.910413	Atg2b	28.1008	1.22388	0.0435531	-1.36098	-26.8769	-22.9605	Atg2b
Atg3	ENSMUSG00000022663	protein_coding	autophagy related 3 [Source:MGI Symbol;Acc:MGI:1915091]	chr16	45158785	45188538	1	45158785	163.77	137.153	164.736	167.774	208.188	198.771	171.936	192.361	185.464	158.871	83.3197	260.817	168.324	181.48	83.3197	260.817	Atg3	0.032137	0.839713	1	Atg3	84.3197	261.817	3.10506	0.492069	177.498	3.10506	Atg3
Atg4a	ENSMUSG00000079418	protein_coding	autophagy related 4A, cysteine peptidase [Source:MGI Symbol;Acc:MGI:2147903]	chrX	140956907	141164270	1	140956907	58.4745	40.1175	30.9094	49.976	56.6068	29.0468	38.6116	52.5086	63.5968	49.689	5.36687	48.9546	47.2168	46.6906	5.36687	48.9546	Atg4a	-0.0826324	0.776205	1	Atg4a	6.36687	49.9546	7.84601	0.894649	43.5877	7.84601	Atg4a
Atg4a-ps	ENSMUSG00000087119	protein_coding	autophagy related 4A, pseudogene [Source:MGI Symbol;Acc:MGI:3615624]	chr3	103643954	103646068	-1	103646068	0.104357	0.176109	0.102575	0.0809328	2.41051	0.0695733	0.100901	0.25614	0.143966	0.0418963	0	0.111939	0.574896	0.122495	0	0.111939	Atg4a-ps	-2.26636	1	1	Atg4a-ps	1	1.11194	1.11194	0.0460809	0.111939	1.11194	Atg4a-ps
Atg4b	ENSMUSG00000026280	protein_coding	autophagy related 4B, cysteine peptidase [Source:MGI Symbol;Acc:MGI:1913865]	chr1	93751500	93790610	1	93751500	47.4127	45.7178	69.2726	99.6283	102.889	68.3209	81.8983	60.8652	85.8755	75.162	74.3369	53.3948	72.984	74.4244	74.3369	53.3948	Atg4b	-0.046712	0.872664	1	Atg4b	75.3369	54.3948	0.722021	-0.14145	-20.9421	-1.385	Atg4b
Atg4c	ENSMUSG00000028550	protein_coding	autophagy related 4C, cysteine peptidase [Source:MGI Symbol;Acc:MGI:2651854]	chr4	99193934	99259787	1	99193934	0.0347855	14.9692	6.7016	10.0761	9.15993	9.67068	8.37482	9.92541	9.10582	7.87651	0	31.6041	8.18834	8.99065	0	31.6041	Atg4c	-0.000766331	0.999624	1	Atg4c	1	32.6041	32.6041	1.51327	31.6041	32.6041	Atg4c
Atg4d	ENSMUSG00000002820	protein_coding	autophagy related 4D, cysteine peptidase [Source:MGI Symbol;Acc:MGI:2444308]	chr9	21265293	21277772	1	21265293	70.3016	44.6964	42.3637	63.4918	55.4015	60.1461	45.5738	67.4288	66.2242	36.1565	18.727	28.0593	55.251	55.1059	18.727	28.0593	Atg4d	-0.0672643	0.793616	1	Atg4d	19.727	29.0593	1.47308	0.168225	9.33237	1.47308	Atg4d
Atg5	ENSMUSG00000038160	protein_coding	autophagy related 5 [Source:MGI Symbol;Acc:MGI:1277186]	chr10	44268358	44364291	1	44268358	110.061	88.6178	110.303	78.8286	46.6433	69.6428	102.415	73.448	75.8339	107.171	121.116	125.968	86.8908	85.7021	121.116	125.968	Atg5	-0.105225	0.716189	1	Atg5	122.116	126.968	1.03973	0.0169226	4.85226	1.03973	Atg5
Atg7	ENSMUSG00000030314	protein_coding	autophagy related 7 [Source:MGI Symbol;Acc:MGI:1921494]	chr6	114643097	114860614	1	114643097	83.2418	49.9796	121.791	30.3498	69.0209	51.0668	87.2461	112.317	108.55	125.019	130.632	98.0584	70.8767	96.8397	130.632	98.0584	Atg7	0.362338	0.353978	0.869017	Atg7	131.632	99.0584	0.752541	-0.12347	-32.5735	-1.32883	Atg7
Atg9a	ENSMUSG00000033124	protein_coding	autophagy related 9A [Source:MGI Symbol;Acc:MGI:2138446]	chr1	75180860	75192196	-1	75192196	25.9152	26.8742	54.5018	64.0179	37.6039	28.212	21.7947	42.5512	56.3265	31.1709	38.3294	34.8876	41.7826	36.0111	38.3294	34.8876	Atg9a	-0.295939	0.448052	0.925409	Atg9a	39.3294	35.8876	0.912489	-0.0397725	-3.44177	-1.0959	Atg9a
Atg9b	ENSMUSG00000038295	protein_coding	autophagy related 9B [Source:MGI Symbol;Acc:MGI:2685420]	chr5	24384181	24392143	-1	24392143	1.56535	1.09187	3.31661	0.161866	46.8442	0.660946	2.4889	1.88903	0.755819	0.251378	1.75089	6.00738	10.596	1.20921	1.75089	6.00738	Atg9b	-3.2032	1	1	Atg9b	2.75089	7.00738	2.54731	0.406082	4.25649	2.54731	Atg9b
Atic	ENSMUSG00000026192	protein_coding	5-aminoimidazole-4-carboxamide ribonucleotide formyltransferase/IMP cyclohydrolase [Source:MGI Symbol;Acc:MGI:1351352]	chr1	71557150	71579631	1	71557150	8.97467	8.91109	8.7873	6.75789	4.13804	8.10529	12.7808	6.49954	3.20323	4.77618	3.34954	2.91041	7.5138	7.07302	3.34954	2.91041	Atic	-0.17985	0.743846	1	Atic	4.34954	3.91041	0.89904	-0.0462208	-0.439128	-1.1123	Atic
Atl1	ENSMUSG00000021066	protein_coding	atlastin GTPase 1 [Source:MGI Symbol;Acc:MGI:1921241]	chr12	69892614	69966417	1	69892614	0	0.528326	0	0	6.74942	2.26113	0.504507	3.74604	0	0.167585	0	1.41789	1.45555	1.33585	0	1.41789	Atl1	-0.179447	0.936902	1	Atl1	1	2.41789	2.41789	0.383437	1.41789	2.41789	Atl1
Atl2	ENSMUSG00000059811	protein_coding	atlastin GTPase 2 [Source:MGI Symbol;Acc:MGI:1929492]	chr17	79848390	79896123	-1	79896123	62.9966	15.2862	34.2602	26.546	29.6894	38.8567	35.4164	60.1608	29.5849	53.8787	8.25965	12.7983	33.7557	43.5795	8.25965	12.7983	Atl2	0.329403	0.39215	0.892745	Atl2	9.25965	13.7983	1.49016	0.173232	4.53868	1.49016	Atl2
Atl3	ENSMUSG00000024759	protein_coding	atlastin GTPase 3 [Source:MGI Symbol;Acc:MGI:1924270]	chr19	7494040	7539674	1	7494040	58.4745	40.8924	8.61634	28.2456	35.2336	33.743	38.3425	31.121	55.8946	51.5325	17.1283	30.7085	34.2925	42.1267	17.1283	30.7085	Atl3	0.233955	0.599774	0.994827	Atl3	18.1283	31.7085	1.74912	0.242819	13.5802	1.74912	Atl3
Atm	ENSMUSG00000034218	protein_coding	ataxia telangiectasia mutated [Source:MGI Symbol;Acc:MGI:107202]	chr9	53439149	53536740	-1	53536740	9.80952	4.50838	4.10302	13.9204	9.96344	10.5056	6.05408	1.31272	10.5455	16.4653	47.3503	0.111939	8.46096	8.97662	47.3503	0.111939	Atm	0.0420059	0.951257	1	Atm	48.3503	1.11194	0.0229976	-1.63832	-47.2383	-43.4828	Atm
Atmin	ENSMUSG00000047388	protein_coding	ATM interactor [Source:MGI Symbol;Acc:MGI:2682328]	chr8	116943393	116960445	1	116943393	37.8119	15.1453	22.7376	5.5439	42.8669	30.647	21.7947	16.553	49.6681	19.9008	12.2563	15.0744	24.8211	27.7127	12.2563	15.0744	Atmin	0.0957514	0.860422	1	Atmin	13.2563	16.0744	1.21259	0.0837145	2.81817	1.21259	Atmin
Atn1	ENSMUSG00000004263	protein_coding	atrophin 1 [Source:MGI Symbol;Acc:MGI:104725]	chr6	124742544	124756524	-1	124756524	10.9922	7.60789	5.57327	14.0823	5.78522	9.21846	4.5742	5.85919	4.24698	4.44101	6.4707	0.597007	8.80818	5.66797	6.4707	0.597007	Atn1	-0.691869	0.164295	0.667991	Atn1	7.4707	1.59701	0.21377	-0.670054	-5.87369	-4.67794	Atn1
Atoh1	ENSMUSG00000073043	protein_coding	atonal bHLH transcription factor 1 [Source:MGI Symbol;Acc:MGI:104654]	chr6	64729125	64731245	1	64729125	0	0	0	0	1.96858	0	0	0	0.0359914	0	0	0	0.393716	0.00719828	0	0	Atoh1	-5.84907	1	1	Atoh1	1	1	1	0	0	1	Atoh1
Atoh8	ENSMUSG00000037621	protein_coding	atonal bHLH transcription factor 8 [Source:MGI Symbol;Acc:MGI:1918343]	chr6	72206177	72235577	-1	72235577	0	0	0	0	2.57121	0	0.302704	0	0	0	0.0380629	0	0.514242	0.0605408	0.0380629	0	Atoh8	-3.16414	1	1	Atoh8	1.03806	1	0.963333	-0.0162237	-0.0380629	-1.03806	Atoh8
Atox1	ENSMUSG00000018585	protein_coding	antioxidant 1 copper chaperone [Source:MGI Symbol;Acc:MGI:1333855]	chr11	55446641	55461239	-1	55461239	129.298	323.793	177.9	225.964	159.013	145.339	141.901	198.956	163.113	142.615	172.73	298.317	203.194	158.385	172.73	298.317	Atox1	-0.472805	0.113404	0.588335	Atox1	173.73	299.317	1.72289	0.236258	125.587	1.72289	Atox1
Atp10a	ENSMUSG00000025324	protein_coding	ATPase, class V, type 10A [Source:MGI Symbol;Acc:MGI:1330809]	chr7	58656166	58829420	1	58656166	31.5157	34.2355	33.0977	87.9335	12.6552	49.6057	72.6154	55.3902	44.4134	55.8897	0.799321	34.3279	39.8875	55.5829	0.799321	34.3279	Atp10a	0.408293	0.358234	0.870102	Atp10a	1.79932	35.3279	19.634	1.29301	33.5286	19.634	Atp10a
Atp11a	ENSMUSG00000031441	protein_coding	ATPase, class VI, type 11A [Source:MGI Symbol;Acc:MGI:1354735]	chr8	12757014	12868728	1	12757014	3.89598	17.9631	22.8401	12.9088	56.3657	27.4119	6.15499	33.6183	32.9321	28.3638	0.26644	44.2531	22.7947	25.6962	0.26644	44.2531	Atp11a	0.0762275	0.908149	1	Atp11a	1.26644	45.2531	35.7325	1.55306	43.9867	35.7325	Atp11a
Atp11b	ENSMUSG00000037400	protein_coding	ATPase, class VI, type 11B [Source:MGI Symbol;Acc:MGI:1923545]	chr3	35754106	35856276	1	35754106	386.711	137.963	224.538	129.169	36.1576	260.343	293.825	304.774	290.99	265.958	148.902	80.7452	182.908	283.178	148.902	80.7452	Atp11b	0.576819	0.182105	0.692875	Atp11b	149.902	81.7452	0.545324	-0.263346	-68.1569	-1.83377	Atp11b
Atp11c	ENSMUSG00000062949	protein_coding	ATPase, class VI, type 11C [Source:MGI Symbol;Acc:MGI:1859661]	chrX	60223290	60592698	-1	60592698	31.0983	11.2005	9.23179	27.3958	28.6047	24.8029	12.0745	25.71	24.5461	0.335171	0	36.0443	21.5062	17.4937	0	36.0443	Atp11c	-0.33667	0.663228	1	Atp11c	1	37.0443	37.0443	1.56872	36.0443	37.0443	Atp11c
Atp13a1	ENSMUSG00000031862	protein_coding	ATPase type 13A1 [Source:MGI Symbol;Acc:MGI:2180801]	chr8	69791163	69807749	1	69791163	281.659	133.455	235.137	244.336	333.494	204.685	214.012	255.659	237.183	246.057	103.988	154.401	245.616	231.519	103.988	154.401	Atp13a1	-0.146021	0.501151	0.950641	Atp13a1	104.988	155.401	1.48018	0.170314	50.413	1.48018	Atp13a1
Atp13a2	ENSMUSG00000036622	protein_coding	ATPase type 13A2 [Source:MGI Symbol;Acc:MGI:1922022]	chr4	140986873	141007330	1	140986873	58.9267	51.7055	52.7238	46.4959	76.4935	75.8696	91.7866	72.9998	68.9595	47.0077	58.1221	125.857	57.2691	71.3247	58.1221	125.857	Atp13a2	0.235677	0.351549	0.868571	Atp13a2	59.1221	126.857	2.14567	0.331563	67.7344	2.14567	Atp13a2
Atp13a3	ENSMUSG00000022533	protein_coding	ATPase type 13A3 [Source:MGI Symbol;Acc:MGI:2685387]	chr16	30312423	30405975	-1	30405975	17.6711	51.7055	31.8326	49.1262	38.7288	52.1452	38.9816	23.853	29.369	69.087	3.61598	74.4393	37.8128	42.6872	3.61598	74.4393	Atp13a3	0.0712725	0.866889	1	Atp13a3	4.61598	75.4393	16.3431	1.21333	70.8233	16.3431	Atp13a3
Atp1a1	ENSMUSG00000033161	protein_coding	ATPase, Na+/K+ transporting, alpha 1 polypeptide [Source:MGI Symbol;Acc:MGI:88105]	chr3	101576219	101604684	-1	101604684	190.138	192.275	140.494	215.16	176.248	226.67	345.285	428.682	178.661	224.648	140.186	359.622	182.863	280.789	140.186	359.622	Atp1a1	0.539868	0.0414521	0.379269	Atp1a1	141.186	360.622	2.55424	0.407261	219.436	2.55424	Atp1a1
Atp1a2	ENSMUSG00000007097	protein_coding	ATPase, Na+/K+ transporting, alpha 2 polypeptide [Source:MGI Symbol;Acc:MGI:88106]	chr1	172271709	172298064	-1	172298064	0	0.0352217	0.0341918	0.0404664	8.03503	0.382653	0.941746	4.54648	0.0719828	12.1499	0	0.0373129	1.62898	3.61856	0	0.0373129	Atp1a2	1.10177	0.543446	0.966881	Atp1a2	1	1.03731	1.03731	0.0159098	0.0373129	1.03731	Atp1a2
Atp1a3	ENSMUSG00000040907	protein_coding	ATPase, Na+/K+ transporting, alpha 3 polypeptide [Source:MGI Symbol;Acc:MGI:88107]	chr7	24978167	25005958	-1	25005958	36.9422	151.172	71.3241	97.9287	22.5383	38.5784	57.8501	150.962	29.9808	46.3373	101.666	239.81	75.981	64.7418	101.666	239.81	Atp1a3	-0.36084	0.526776	0.959257	Atp1a3	102.666	240.81	2.34557	0.370248	138.144	2.34557	Atp1a3
Atp1b1	ENSMUSG00000026576	protein_coding	ATPase, Na+/K+ transporting, beta 1 polypeptide [Source:MGI Symbol;Acc:MGI:88108]	chr1	164437109	164458355	-1	164458355	15.2013	0.598769	8.71891	7.00069	112.048	3.61781	1.41262	1.72894	0.467888	12.8203	0.114189	0.223878	28.7136	4.00951	0.114189	0.223878	Atp1b1	-2.8781	0.00695879	0.148805	Atp1b1	1.11419	1.22388	1.09845	0.0407792	0.109689	1.09845	Atp1b1
Atp1b2	ENSMUSG00000041329	protein_coding	ATPase, Na+/K+ transporting, beta 2 polypeptide [Source:MGI Symbol;Acc:MGI:88109]	chr11	69599736	69605942	-1	69605942	0.0347855	0.0352217	0	0	2.85244	0.0347866	0.100901	0.0320175	0	0.0418963	0	0	0.584488	0.0419204	0	0	Atp1b2	-3.86255	1	1	Atp1b2	1	1	1	0	0	1	Atp1b2
Atp1b3	ENSMUSG00000032412	protein_coding	ATPase, Na+/K+ transporting, beta 3 polypeptide [Source:MGI Symbol;Acc:MGI:107788]	chr9	96332655	96364442	-1	96364442	940.079	668.896	542.18	620.876	270.861	700.985	1018.06	901.323	1033.38	746.592	448.305	403.838	608.578	880.07	448.305	403.838	Atp1b3	0.457495	0.101456	0.562026	Atp1b3	449.305	404.838	0.901031	-0.0452602	-44.4672	-1.10984	Atp1b3
Atp23	ENSMUSG00000025436	protein_coding	ATP23 metallopeptidase and ATP synthase assembly factor homolog [Source:MGI Symbol;Acc:MGI:1916984]	chr10	126868427	126901355	-1	126901355	18.8538	15.1101	13.6767	10.1166	14.7041	6.12245	13.2854	16.6171	20.5871	18.6858	12.675	12.0148	14.4923	15.0595	12.675	12.0148	Atp23	-0.0271375	0.948604	1	Atp23	13.675	13.0148	0.951723	-0.0214895	-0.660187	-1.05073	Atp23
Atp2a1	ENSMUSG00000030730	protein_coding	ATPase, Ca++ transporting, cardiac muscle, fast twitch 1 [Source:MGI Symbol;Acc:MGI:105058]	chr7	126445858	126463108	-1	126463108	7.16582	0	0	0	0	0.487013	0.26907	1.31272	0.107974	0.125689	0	0.0373129	1.43316	0.460492	0	0.0373129	Atp2a1	-1.56852	1	1	Atp2a1	1	1.03731	1.03731	0.0159098	0.0373129	1.03731	Atp2a1
Atp2a2	ENSMUSG00000029467	protein_coding	ATPase, Ca++ transporting, cardiac muscle, slow twitch 2 [Source:MGI Symbol;Acc:MGI:88110]	chr5	122453513	122502225	-1	122502225	63.1358	51.1772	55.2198	118.364	197.863	50.2667	51.0225	44.7284	34.2638	35.8214	21.163	62.238	97.1519	43.2205	21.163	62.238	Atp2a2	-1.23099	0.00165397	0.0564871	Atp2a2	22.163	63.238	2.85332	0.45535	41.075	2.85332	Atp2a2
Atp2a3	ENSMUSG00000020788	protein_coding	ATPase, Ca++ transporting, ubiquitous [Source:MGI Symbol;Acc:MGI:1194503]	chr11	72961169	72993044	1	72961169	288.72	79.6363	165.762	180.804	63.8383	224.896	409.66	253.066	379.493	320.8	229.557	89.1779	155.752	317.583	229.557	89.1779	Atp2a3	0.982189	0.00595573	0.132561	Atp2a3	230.557	90.1779	0.39113	-0.407679	-140.38	-2.5567	Atp2a3
Atp2b1	ENSMUSG00000019943	protein_coding	ATPase, Ca++ transporting, plasma membrane 1 [Source:MGI Symbol;Acc:MGI:104653]	chr10	98914406	99026143	1	98914406	290.598	206.258	371.699	243.001	213.531	308.07	242.668	315.18	261.693	201.731	323.877	318.802	265.018	265.868	323.877	318.802	Atp2b1	-0.0757652	0.738518	1	Atp2b1	324.877	319.802	0.984377	-0.00683868	-5.07566	-1.01587	Atp2b1
Atp2b2	ENSMUSG00000030302	protein_coding	ATPase, Ca++ transporting, plasma membrane 2 [Source:MGI Symbol;Acc:MGI:105368]	chr6	113743831	114042613	-1	114042613	0	0	0	0	0	0	0.538141	0.0320175	0	0	0	9.55211	0	0.114032	0	9.55211	Atp2b2	4.09091	0.192038	0.704736	Atp2b2	1	10.5521	10.5521	1.02334	9.55211	10.5521	Atp2b2
Atp2b4	ENSMUSG00000026463	protein_coding	ATPase, Ca++ transporting, plasma membrane 4 [Source:MGI Symbol;Acc:MGI:88111]	chr1	133699457	133801041	-1	133801041	33.2898	16.6247	18.4978	26.4246	15.588	28.1076	29.9341	25.1977	13.6767	24.3418	4.37724	17.3878	22.0849	24.2516	4.37724	17.3878	Atp2b4	0.0801373	0.818423	1	Atp2b4	5.37724	18.3878	3.41957	0.533971	13.0106	3.41957	Atp2b4
Atp2c1	ENSMUSG00000032570	protein_coding	ATPase, Ca++-sequestering [Source:MGI Symbol;Acc:MGI:1889008]	chr9	105403539	105527319	-1	105527319	85.4333	91.6821	141.041	62.8848	129.404	137.512	119.434	131.56	120.679	55.8897	105.396	165.296	102.089	113.015	105.396	165.296	Atp2c1	0.0515626	0.875077	1	Atp2c1	106.396	166.296	1.56299	0.193956	59.9001	1.56299	Atp2c1
Atp5a1	ENSMUSG00000025428	protein_coding	ATP synthase, H+ transporting, mitochondrial F1 complex, alpha subunit 1 [Source:MGI Symbol;Acc:MGI:88115]	chr18	77773729	77782869	1	77773729	805.077	701.863	552.54	771.897	515.407	515.886	716.804	654.885	753.804	810.359	568.584	607.641	669.357	690.347	568.584	607.641	Atp5a1	-0.0329978	0.859405	1	Atp5a1	569.584	608.641	1.06857	0.0288036	39.0573	1.06857	Atp5a1
Atp5b	ENSMUSG00000025393	protein_coding	ATP synthase, H+ transporting mitochondrial F1 complex, beta subunit [Source:MGI Symbol;Acc:MGI:107801]	chr10	128083273	128090391	1	128083273	994.901	956.516	721.858	1092.59	846.289	828.618	1042.04	911.121	836.692	1131.16	636.069	783.87	922.432	949.926	636.069	783.87	Atp5b	-0.0355628	0.827881	1	Atp5b	637.069	784.87	1.232	0.090611	147.801	1.232	Atp5b
Atp5c1	ENSMUSG00000025781	protein_coding	ATP synthase, H+ transporting, mitochondrial F1 complex, gamma polypeptide 1 [Source:MGI Symbol;Acc:MGI:1261437]	chr2	10056016	10080510	-1	10080510	482.023	461.017	493.422	501.945	427.905	350.684	446.152	361.573	330.869	465.259	463.797	397.793	473.263	390.907	463.797	397.793	Atp5c1	-0.358912	0.0232589	0.289008	Atp5c1	464.797	398.793	0.857995	-0.0665153	-66.0035	-1.16551	Atp5c1
Atp5d	ENSMUSG00000003072	protein_coding	ATP synthase, H+ transporting, mitochondrial F1 complex, delta subunit [Source:MGI Symbol;Acc:MGI:1913293]	chr10	80138632	80145818	1	80138632	263.779	224.116	197.184	180.885	156.723	172.646	252.489	203.247	230.669	348.117	125.608	183.766	204.537	241.433	125.608	183.766	Atp5d	0.157499	0.510871	0.954316	Atp5d	126.608	184.766	1.45936	0.164163	58.1586	1.45936	Atp5d
Atp5e	ENSMUSG00000016252	protein_coding	ATP synthase, H+ transporting, mitochondrial F1 complex, epsilon subunit [Source:MGI Symbol;Acc:MGI:1855697]	chr2	174461072	174464105	-1	174464105	177.163	213.796	132.015	181.775	112.691	99.6985	140.926	144.591	122.911	181.746	106.196	117.312	163.488	137.974	106.196	117.312	Atp5e	-0.334701	0.195501	0.709121	Atp5e	107.196	118.312	1.1037	0.0428516	11.1163	1.1037	Atp5e
Atp5g1	ENSMUSG00000006057	protein_coding	ATP synthase, H+ transporting, mitochondrial F0 complex, subunit C1 (subunit 9) [Source:MGI Symbol;Acc:MGI:107653]	chr11	96068852	96075670	-1	96075670	186.59	262.367	148.051	248.545	235.788	119.805	172.541	163.865	149.796	206.758	185.214	157.349	216.268	162.553	185.214	157.349	Atp5g1	-0.501056	0.0356878	0.356771	Atp5g1	186.214	158.349	0.850358	-0.0703984	-27.8655	-1.17598	Atp5g1
Atp5g2	ENSMUSG00000062683	protein_coding	ATP synthase, H+ transporting, mitochondrial F0 complex, subunit C2 (subunit 9) [Source:MGI Symbol;Acc:MGI:1915192]	chr15	102662864	102672352	-1	102672352	119.732	133.631	107.226	163.97	107.027	95.2458	111.462	118.016	107.542	151.623	111.524	85.2227	126.317	116.778	111.524	85.2227	Atp5g2	-0.1951	0.364809	0.874347	Atp5g2	112.524	86.2227	0.766259	-0.115625	-26.3016	-1.30504	Atp5g2
Atp5g3	ENSMUSG00000018770	protein_coding	ATP synthase, H+ transporting, mitochondrial F0 complex, subunit C3 (subunit 9) [Source:MGI Symbol;Acc:MGI:2442035]	chr2	73908447	73911326	-1	73911326	219.601	231.336	168.258	284.681	244.988	159.81	235.067	208.53	179.525	280.37	236.104	191.9	229.773	212.66	236.104	191.9	Atp5g3	-0.190017	0.37904	0.887247	Atp5g3	237.104	192.9	0.813568	-0.0896062	-44.2039	-1.22915	Atp5g3
Atp5h	ENSMUSG00000034566	protein_coding	ATP synthase, H+ transporting, mitochondrial F0 complex, subunit D [Source:MGI Symbol;Acc:MGI:1918929]	chr11	115415689	115419962	-1	115419962	368.205	355.845	233.53	322.194	248.242	245.141	336.035	273.621	278.573	319.208	242.042	206.49	305.603	290.516	242.042	206.49	Atp5h	-0.154729	0.418552	0.910413	Atp5h	243.042	207.49	0.853719	-0.0686848	-35.5523	-1.17134	Atp5h
Atp5j	ENSMUSG00000022890	protein_coding	ATP synthase, H+ transporting, mitochondrial F0 complex, subunit F [Source:MGI Symbol;Acc:MGI:107777]	chr16	84827866	84835625	-1	84835625	260.439	364.122	204.262	252.713	195.05	222.739	239.742	209.106	230.993	303.036	230.814	281.265	255.317	241.123	230.814	281.265	Atp5j	-0.179561	0.453404	0.928918	Atp5j	231.814	282.265	1.21764	0.0855181	50.4514	1.21764	Atp5j
Atp5j2	ENSMUSG00000038690	protein_coding	ATP synthase, H+ transporting, mitochondrial F0 complex, subunit F2 [Source:MGI Symbol;Acc:MGI:1927558]	chr5	145183698	145192062	-1	145192062	149.926	186.569	81.274	172.023	106.625	99.9768	124.714	123.747	119.167	136.791	138.206	116.603	139.283	120.879	138.206	116.603	Atp5j2	-0.290766	0.273065	0.797099	Atp5j2	139.206	117.603	0.844809	-0.0732413	-21.6035	-1.1837	Atp5j2
Atp5k	ENSMUSG00000050856	protein_coding	ATP synthase, H+ transporting, mitochondrial F1F0 complex, subunit E [Source:MGI Symbol;Acc:MGI:106636]	chr5	108433244	108434448	-1	108434448	70.3016	87.2794	52.6554	52.8491	53.2722	38.5436	46.751	47.5459	51.8276	71.8522	55.9905	66.7528	63.2716	51.3041	55.9905	66.7528	Atp5k	-0.3975	0.1671	0.67196	Atp5k	56.9905	67.7528	1.18884	0.0751246	10.7623	1.18884	Atp5k
Atp5l	ENSMUSG00000038717	protein_coding	ATP synthase, H+ transporting, mitochondrial F0 complex, subunit G [Source:MGI Symbol;Acc:MGI:1351597]	chr9	44912557	44920742	-1	44920742	219.566	274.765	186.927	217.831	185.77	176.925	216.299	210.675	174.054	258.584	259.094	194.885	216.972	207.307	259.094	194.885	Atp5l	-0.157357	0.455328	0.929858	Atp5l	260.094	195.885	0.753132	-0.123129	-64.2088	-1.32779	Atp5l
Atp5md	ENSMUSG00000071528	protein_coding	ATP synthase membrane subunit DAPIT [Source:MGI Symbol;Acc:MGI:1891435]	chr19	47083464	47090647	-1	47090647	120.045	151.383	90.5399	153.246	158.25	90.4105	93.0311	85.2945	79.541	110.481	104.33	133.095	134.693	91.7515	104.33	133.095	Atp5md	-0.637446	0.00453657	0.112365	Atp5md	105.33	134.095	1.27309	0.104859	28.7648	1.27309	Atp5md
Atp5mpl	ENSMUSG00000021290	protein_coding	ATP synthase membrane subunit 6.8PL [Source:MGI Symbol;Acc:MGI:1917507]	chr12	111961375	111966977	-1	111966977	76.6673	128.207	76.2478	67.6598	79.8682	71.417	78.1986	75.6572	83.428	67.9977	89.4098	107.125	85.73	75.3397	89.4098	107.125	Atp5mpl	-0.293865	0.267922	0.792537	Atp5mpl	90.4098	108.125	1.19595	0.0777124	17.7156	1.19595	Atp5mpl
Atp5o	ENSMUSG00000022956	protein_coding	ATP synthase, H+ transporting, mitochondrial F1 complex, O subunit [Source:MGI Symbol;Acc:MGI:106341]	chr16	91925214	91931687	-1	91931687	226.837	321.257	234.522	199.095	218.231	177.586	230.257	216.694	207.058	251.755	138.359	236.004	239.988	216.67	138.359	236.004	Atp5o	-0.248269	0.257423	0.781512	Atp5o	139.359	237.004	1.70068	0.230622	97.6456	1.70068	Atp5o
Atp6ap1	ENSMUSG00000019087	protein_coding	ATPase, H+ transporting, lysosomal accessory protein 1 [Source:MGI Symbol;Acc:MGI:109629]	chrX	74297097	74304721	1	74297097	331.367	433.896	624.103	474.104	461.612	558.43	483.25	522.845	589.791	323.691	752.504	592.417	465.017	495.601	752.504	592.417	Atp6ap1	-0.00381344	0.987509	1	Atp6ap1	753.504	593.417	0.787544	-0.103725	-160.086	-1.26977	Atp6ap1
Atp6ap2	ENSMUSG00000031007	protein_coding	ATPase, H+ transporting, lysosomal accessory protein 2 [Source:MGI Symbol;Acc:MGI:1917745]	chrX	12587801	12617049	1	12587801	151.7	228.941	327.66	211.235	209.152	357.85	224.909	209.522	206.663	169.01	355.127	363.801	225.738	233.591	355.127	363.801	Atp6ap2	-0.0508876	0.861242	1	Atp6ap2	356.127	364.801	1.02436	0.0104512	8.67408	1.02436	Atp6ap2
Atp6v0a1	ENSMUSG00000019302	protein_coding	ATPase, H+ transporting, lysosomal V0 subunit A1 [Source:MGI Symbol;Acc:MGI:103286]	chr11	101009452	101063719	1	101009452	12.488	44.1328	70.0248	36.5412	114.017	78.6874	40.9996	55.9025	46.177	23.7552	35.2843	42.2009	55.4408	49.1043	35.2843	42.2009	Atp6v0a1	-0.275599	0.603253	0.99608	Atp6v0a1	36.2843	43.2009	1.19062	0.075774	6.9166	1.19062	Atp6v0a1
Atp6v0a2	ENSMUSG00000038023	protein_coding	ATPase, H+ transporting, lysosomal V0 subunit A2 [Source:MGI Symbol;Acc:MGI:104855]	chr5	124628576	124724455	1	124628576	152.709	86.9976	82.1971	76.1173	88.1041	115.213	172.272	165.21	119.959	147.056	218.481	136.155	97.2249	143.942	218.481	136.155	Atp6v0a2	0.501075	0.0329513	0.345819	Atp6v0a2	219.481	137.155	0.624905	-0.204186	-82.3262	-1.60024	Atp6v0a2
Atp6v0b	ENSMUSG00000033379	protein_coding	ATPase, H+ transporting, lysosomal V0 subunit B [Source:MGI Symbol;Acc:MGI:1890510]	chr4	117884326	117887333	-1	117887333	270.492	490.286	442.169	267.523	369.973	343.622	267.658	306.823	316.868	267.927	351.397	551.075	368.089	300.58	351.397	551.075	Atp6v0b	-0.40204	0.112293	0.586593	Atp6v0b	352.397	552.075	1.56663	0.194966	199.678	1.56663	Atp6v0b
Atp6v0c	ENSMUSG00000024121	protein_coding	ATPase, H+ transporting, lysosomal V0 subunit C [Source:MGI Symbol;Acc:MGI:88116]	chr17	24163866	24169702	-1	24169702	298.738	699.75	499.235	465.445	452.935	428.745	404.245	465.918	353.975	392.443	831.903	780.363	483.22	409.065	831.903	780.363	Atp6v0c	-0.352028	0.176319	0.684248	Atp6v0c	832.903	781.363	0.93812	-0.0277418	-51.5404	-1.06596	Atp6v0c
Atp6v0d1	ENSMUSG00000013160	protein_coding	ATPase, H+ transporting, lysosomal V0 subunit D1 [Source:MGI Symbol;Acc:MGI:1201778]	chr8	105524465	105566047	-1	105566047	42.8558	99.2196	67.5972	63.5727	64.0794	81.679	76.1133	99.4782	61.6892	74.4079	135.504	141.64	67.4649	78.6735	135.504	141.64	Atp6v0d1	0.110555	0.716507	1	Atp6v0d1	136.504	142.64	1.04495	0.0190957	6.13591	1.04495	Atp6v0d1
Atp6v0d2	ENSMUSG00000028238	protein_coding	ATPase, H+ transporting, lysosomal V0 subunit D2 [Source:MGI Symbol;Acc:MGI:1924415]	chr4	19876841	19922605	-1	19922605	6.05268	20.9921	126.578	118.809	113.696	60.4592	25.4944	16.6491	43.9815	0.418963	604.591	331.003	77.2256	29.4006	604.591	331.003	Atp6v0d2	-1.47813	0.089616	0.534235	Atp6v0d2	605.591	332.003	0.548229	-0.261038	-273.588	-1.82405	Atp6v0d2
Atp6v0e	ENSMUSG00000015575	protein_coding	ATPase, H+ transporting, lysosomal V0 subunit E [Source:MGI Symbol;Acc:MGI:1328318]	chr17	26663231	26699647	1	26663231	389.042	586.97	455.914	314.141	324.414	350.475	333.614	387.187	405.155	398.266	462.008	602.716	414.096	374.94	462.008	602.716	Atp6v0e	-0.249871	0.29662	0.818683	Atp6v0e	463.008	603.716	1.3039	0.115244	140.708	1.3039	Atp6v0e
Atp6v0e2	ENSMUSG00000039347	protein_coding	ATPase, H+ transporting, lysosomal V0 subunit E2 [Source:MGI Symbol;Acc:MGI:1923502]	chr6	48537615	48541801	1	48537615	0.0347855	0.0352217	0.0341918	0.0404664	5.90575	1.77412	0.470873	0.0320175	0.0719828	0.167585	0.228377	0.335816	1.21008	0.503315	0.228377	0.335816	Atp6v0e2	-1.31292	1	1	Atp6v0e2	1.22838	1.33582	1.08746	0.0364149	0.107439	1.08746	Atp6v0e2
Atp6v1a	ENSMUSG00000052459	protein_coding	ATPase, H+ transporting, lysosomal V1 subunit A [Source:MGI Symbol;Acc:MGI:1201780]	chr16	44085402	44139705	-1	44139705	84.8072	106.264	93.0018	126.579	132.739	138.903	128.447	86.7353	179.021	146.679	95.8805	142.61	108.678	135.957	95.8805	142.61	Atp6v1a	0.237309	0.339074	0.858255	Atp6v1a	96.8805	143.61	1.48234	0.170948	46.7295	1.48234	Atp6v1a
Atp6v1b2	ENSMUSG00000006273	protein_coding	ATPase, H+ transporting, lysosomal V1 subunit B2 [Source:MGI Symbol;Acc:MGI:109618]	chr8	69088646	69113711	1	69088646	292.755	453.973	448.802	268.333	344.301	361.885	287.636	390.005	207.562	268.388	492.192	715.587	361.633	303.095	492.192	715.587	Atp6v1b2	-0.358413	0.182619	0.693493	Atp6v1b2	493.192	716.587	1.45296	0.162254	223.396	1.45296	Atp6v1b2
Atp6v1c1	ENSMUSG00000022295	protein_coding	ATPase, H+ transporting, lysosomal V1 subunit C1 [Source:MGI Symbol;Acc:MGI:1913585]	chr15	38661933	38692446	1	38661933	161.753	174.77	231.068	200.147	164.357	186.874	176.678	151.186	160.378	215.85	240.976	330.518	186.419	178.193	240.976	330.518	Atp6v1c1	-0.153281	0.441942	0.923682	Atp6v1c1	241.976	331.518	1.37004	0.136734	89.5416	1.37004	Atp6v1c1
Atp6v1d	ENSMUSG00000021114	protein_coding	ATPase, H+ transporting, lysosomal V1 subunit D [Source:MGI Symbol;Acc:MGI:1921084]	chr12	78840725	78861638	-1	78861638	183.807	145.254	172.566	116.948	177.775	167.776	148.258	154.164	209.614	60.0793	235.077	212.087	159.27	147.978	235.077	212.087	Atp6v1d	-0.188921	0.540777	0.966094	Atp6v1d	236.077	213.087	0.902617	-0.0444965	-22.9899	-1.10789	Atp6v1d
Atp6v1e1	ENSMUSG00000019210	protein_coding	ATPase, H+ transporting, lysosomal V1 subunit E1 [Source:MGI Symbol;Acc:MGI:894326]	chr6	120794305	120822793	-1	120822793	115.592	200.834	164.394	174.329	133.944	130.137	145.399	146.768	183.016	85.0076	151.186	241.079	157.819	138.066	151.186	241.079	Atp6v1e1	-0.296915	0.278162	0.803305	Atp6v1e1	152.186	242.079	1.59068	0.201582	89.8929	1.59068	Atp6v1e1
Atp6v1f	ENSMUSG00000004285	protein_coding	ATPase, H+ transporting, lysosomal V1 subunit F [Source:MGI Symbol;Acc:MGI:1913394]	chr6	29467718	29470512	1	29467718	274.771	377.823	275.278	287.514	286.168	269.562	264.227	255.627	254.495	311.499	353.833	280.817	300.311	271.082	353.833	280.817	Atp6v1f	-0.242716	0.195267	0.709118	Atp6v1f	354.833	281.817	0.794225	-0.100056	-73.0157	-1.25909	Atp6v1f
Atp6v1g1	ENSMUSG00000039105	protein_coding	ATPase, H+ transporting, lysosomal V1 subunit G1 [Source:MGI Symbol;Acc:MGI:1913540]	chr4	63544772	63550750	1	63544772	276.023	363.03	402.78	342.386	370.455	310.297	263.992	275.222	285.628	175.252	513.925	564.395	350.935	262.078	513.925	564.395	Atp6v1g1	-0.515317	0.0180634	0.258694	Atp6v1g1	514.925	565.395	1.09801	0.0406079	50.4699	1.09801	Atp6v1g1
Atp6v1g2	ENSMUSG00000024403	protein_coding	ATPase, H+ transporting, lysosomal V1 subunit G2 [Source:MGI Symbol;Acc:MGI:1913487]	chr17	35233660	35238767	1	35233660	7.16582	5.10715	5.16296	0	0.0401751	2.50464	4.00242	4.32236	0.0359914	2.05292	22.9139	4.40293	3.49522	2.58367	22.9139	4.40293	Atp6v1g2	-0.529739	0.719262	1	Atp6v1g2	23.9139	5.40293	0.225933	-0.646021	-18.5109	-4.4261	Atp6v1g2
Atp6v1h	ENSMUSG00000033793	protein_coding	ATPase, H+ transporting, lysosomal V1 subunit H [Source:MGI Symbol;Acc:MGI:1914864]	chr1	5070018	5162529	1	5070018	120.567	117.57	146.102	121.237	81.3948	127.771	125.32	160.888	110.314	113.036	172.121	127.013	117.374	127.466	172.121	127.013	Atp6v1h	0.0318166	0.88849	1	Atp6v1h	173.121	128.013	0.739446	-0.131094	-45.1073	-1.35236	Atp6v1h
Atp7a	ENSMUSG00000033792	protein_coding	ATPase, Cu++ transporting, alpha polypeptide [Source:MGI Symbol;Acc:MGI:99400]	chrX	106027276	106124926	1	106027276	5.2874	1.44409	36.1749	18.655	0.843678	25.9856	13.0835	11.2381	12.2011	0.0837926	28.3569	0.671633	12.481	12.5184	28.3569	0.671633	Atp7a	-0.0888427	0.934994	1	Atp7a	29.3569	1.67163	0.0569418	-1.24457	-27.6852	-17.5618	Atp7a
Atp7b	ENSMUSG00000006567	protein_coding	ATPase, Cu++ transporting, beta polypeptide [Source:MGI Symbol;Acc:MGI:103297]	chr8	21992785	22060305	-1	22060305	0	0	0	0	13.4587	0	0	0	0	0	0.228377	0	2.69173	0	0.228377	0	Atp7b	-8.76274	1	1	Atp7b	1.22838	1	0.814082	-0.0893319	-0.228377	-1.22838	Atp7b
Atp8a1	ENSMUSG00000037685	protein_coding	ATPase, aminophospholipid transporter (APLT), class I, type 8A, member 1 [Source:MGI Symbol;Acc:MGI:1330848]	chr5	67618140	67847434	-1	67847434	11.7923	43.3579	39.0471	29.1763	77.0961	48.3534	29.9341	64.227	45.1692	35.57	0.190315	29.7011	40.0939	44.6507	0.190315	29.7011	Atp8a1	0.050732	0.913997	1	Atp8a1	1.19031	30.7011	25.7924	1.41149	29.5108	25.7924	Atp8a1
Atp8a2	ENSMUSG00000021983	protein_coding	ATPase, aminophospholipid transporter-like, class I, type 8A, member 2 [Source:MGI Symbol;Acc:MGI:1354710]	chr14	59638540	60197179	-1	60197179	0	0	0	0	0.0401751	3.30473	0.470873	0	0.575862	1.21499	0	0	0.00803503	1.11329	0	0	Atp8a2	7.06761	0.00741485	0.155023	Atp8a2	1	1	1	0	0	1	Atp8a2
Atp8b1	ENSMUSG00000039529	protein_coding	ATPase, class I, type 8B, member 1 [Source:MGI Symbol;Acc:MGI:1859665]	chr18	64528967	64661267	-1	64661267	0	0	0	0.0404664	2.93279	1.28711	0.0336338	0	0	0	0.0761258	0.149252	0.59465	0.264148	0.0761258	0.149252	Atp8b1	-1.20834	1	1	Atp8b1	1.07613	1.14925	1.06795	0.0285521	0.0731259	1.06795	Atp8b1
Atp8b2	ENSMUSG00000060671	protein_coding	ATPase, class I, type 8B, member 2 [Source:MGI Symbol;Acc:MGI:1859660]	chr3	89939481	89963508	-1	89963508	117.853	53.6075	34.2602	83.1585	83.725	59.3112	84.9926	63.3625	58.0901	79.6449	57.8556	18.8057	74.5209	69.0803	57.8556	18.8057	Atp8b2	-0.156246	0.612475	0.997252	Atp8b2	58.8556	19.8057	0.336514	-0.472997	-39.0499	-2.97165	Atp8b2
Atp8b4	ENSMUSG00000060131	protein_coding	ATPase, class I, type 8B, member 4 [Source:MGI Symbol;Acc:MGI:1859664]	chr2	126320973	126500674	-1	126500674	187.042	86.7863	109.961	189.787	56.9684	137.233	161.812	168.412	188.523	91.5435	43.3917	65.8946	126.109	149.505	43.3917	65.8946	Atp8b4	0.191276	0.565779	0.97759	Atp8b4	44.3917	66.8946	1.50692	0.178089	22.5029	1.50692	Atp8b4
Atp9a	ENSMUSG00000027546	protein_coding	ATPase, class II, type 9A [Source:MGI Symbol;Acc:MGI:1330826]	chr2	168634438	168742409	-1	168742409	0.0695711	6.72735	0	0	0.723153	1.53061	4.80963	0.0320175	0.323923	0.125689	0	0.0746259	1.50401	1.36437	0	0.0746259	Atp9a	-0.382598	0.845483	1	Atp9a	1	1.07463	1.07463	0.0312573	0.0746259	1.07463	Atp9a
Atp9b	ENSMUSG00000024566	protein_coding	ATPase, class II, type 9B [Source:MGI Symbol;Acc:MGI:1354757]	chr18	80734141	80934060	-1	80934060	112.183	56.073	98.3015	35.3272	114.74	82.5487	65.0814	109.596	73.6384	108.553	125.265	28.8802	83.325	87.8835	125.265	28.8802	Atp9b	0.00848823	0.980743	1	Atp9b	126.265	29.8802	0.236647	-0.6259	-96.3848	-4.22571	Atp9b
Atpaf1	ENSMUSG00000028710	protein_coding	ATP synthase mitochondrial F1 complex assembly factor 1 [Source:MGI Symbol;Acc:MGI:2180560]	chr4	115784812	115822655	1	115784812	35.0986	12.6094	61.7162	65.5556	59.9413	40.596	40.3269	31.2811	18.1037	67.5788	57.3608	31.4175	46.9842	39.5773	57.3608	31.4175	Atpaf1	-0.307447	0.518988	0.956834	Atpaf1	58.3608	32.4175	0.555467	-0.255342	-25.9433	-1.80029	Atpaf1
Atpaf2	ENSMUSG00000042709	protein_coding	ATP synthase mitochondrial F1 complex assembly factor 2 [Source:MGI Symbol;Acc:MGI:2180561]	chr11	60400626	60418457	-1	60418457	77.7109	36.7715	26.567	41.4781	75.248	36.2477	46.6501	41.8788	38.9787	41.4355	56.4854	31.4921	51.5551	41.0381	56.4854	31.4921	Atpaf2	-0.381594	0.233935	0.756386	Atpaf2	57.4854	32.4921	0.565224	-0.247779	-24.9933	-1.76921	Atpaf2
Atpif1	ENSMUSG00000054428	protein_coding	ATPase inhibitory factor 1 [Source:MGI Symbol;Acc:MGI:1196457]	chr4	132530555	132533659	-1	132533659	125.228	261.063	200.535	219.126	313.125	129.719	97.1008	144.207	111.969	139.473	320.566	276.228	223.815	124.494	320.566	276.228	Atpif1	-0.944168	0.000804737	0.0344635	Atpif1	321.566	277.228	0.862118	-0.0644334	-44.3382	-1.15993	Atpif1
Atpsckmt	ENSMUSG00000039065	protein_coding	ATP synthase C subunit lysine N-methyltransferase [Source:MGI Symbol;Acc:MGI:1915323]	chr15	31601852	31621227	1	31601852	24.0368	20.9569	12.1039	19.869	28.4842	30.7166	31.1449	27.2469	29.9448	21.4928	20.3256	10.4849	21.0902	28.1092	20.3256	10.4849	Atpsckmt	0.341129	0.267405	0.792109	Atpsckmt	21.3256	11.4849	0.538552	-0.268773	-9.84066	-1.85683	Atpsckmt
Atr	ENSMUSG00000032409	protein_coding	ataxia telangiectasia and Rad3 related [Source:MGI Symbol;Acc:MGI:108028]	chr9	95857597	95951781	1	95857597	37.8815	15.568	33.4738	11.8567	29.0065	38.474	30.1695	22.028	45.5291	69.1708	18.2321	11.567	25.5573	41.0743	18.2321	11.567	Atr	0.618441	0.156765	0.655654	Atr	19.2321	12.567	0.653438	-0.184796	-6.66513	-1.53037	Atr
Atraid	ENSMUSG00000013622	protein_coding	all-trans retinoic acid induced differentiation factor [Source:MGI Symbol;Acc:MGI:1918918]	chr5	31048312	31054623	1	31048312	98.0604	120.493	156.735	92.7085	168.776	105.021	98.3789	92.6265	82.9961	96.4034	175.47	111.379	127.355	95.0852	175.47	111.379	Atraid	-0.515392	0.0381306	0.366827	Atraid	176.47	112.379	0.636817	-0.195985	-64.0909	-1.57031	Atraid
Atrip	ENSMUSG00000025646	protein_coding	ATR interacting protein [Source:MGI Symbol;Acc:MGI:1925349]	chr9	109057933	109074124	-1	109074124	31.7592	27.7899	18.8055	16.7531	21.3732	16.3845	22.4337	36.3078	12.1651	66.4057	1.06576	10.1864	23.2962	30.7394	1.06576	10.1864	Atrip	0.322963	0.516006	0.955692	Atrip	2.06576	11.1864	5.41516	0.733611	9.12067	5.41516	Atrip
Atrn	ENSMUSG00000027312	protein_coding	attractin [Source:MGI Symbol;Acc:MGI:1341628]	chr2	130906495	131030333	1	130906495	15.6535	12.9264	10.7704	6.67696	21.2125	18.4717	26.8734	23.0846	17.7797	59.0319	0.114189	49.0292	13.4479	29.0483	0.114189	49.0292	Atrn	1.03403	0.0314726	0.338498	Atrn	1.11419	50.0292	44.9019	1.65226	48.915	44.9019	Atrn
Atrnl1	ENSMUSG00000054843	protein_coding	attractin like 1 [Source:MGI Symbol;Acc:MGI:2147749]	chr19	57611034	58133343	1	57611034	4.10469	17.47	2.9405	1.17353	47.8486	18.9935	7.2649	8.38857	12.669	17.8897	50.1669	6.38051	14.7075	13.0411	50.1669	6.38051	Atrnl1	-0.271638	0.752331	1	Atrnl1	51.1669	7.38051	0.144244	-0.840903	-43.7864	-6.93271	Atrnl1
Atrx	ENSMUSG00000031229	protein_coding	ATRX, chromatin remodeler [Source:MGI Symbol;Acc:MGI:103067]	chrX	105797615	105929403	-1	105929403	184.189	88.477	139.127	188.29	110	196.266	159.122	142.798	130.613	160.547	94.358	48.2829	142.017	157.869	94.358	48.2829	Atrx	0.0962546	0.677046	1	Atrx	95.358	49.2829	0.51682	-0.28666	-46.075	-1.93491	Atrx
Atxn1	ENSMUSG00000046876	protein_coding	ataxin 1 [Source:MGI Symbol;Acc:MGI:104783]	chr13	45549755	45965008	-1	45965008	7.37454	12.6798	12.651	2.67078	10.9678	13.0102	12.2091	9.73331	21.4149	19.0209	55.0009	20.4475	9.26878	15.0777	55.0009	20.4475	Atxn1	0.583146	0.280307	0.805138	Atxn1	56.0009	21.4475	0.382985	-0.416819	-34.5534	-2.61107	Atxn1
Atxn10	ENSMUSG00000016541	protein_coding	ataxin 10 [Source:MGI Symbol;Acc:MGI:1859293]	chr15	85336245	85463212	1	85336245	165.788	88.6883	118.919	245.55	366.277	112.256	129.86	104.601	122.335	169.135	108.936	165.595	197.044	127.638	108.936	165.595	Atxn10	-0.681872	0.0483119	0.408788	Atxn10	109.936	166.595	1.51538	0.180521	56.6587	1.51538	Atxn10
Atxn1l	ENSMUSG00000069895	protein_coding	ataxin 1-like [Source:MGI Symbol;Acc:MGI:3694797]	chr8	109726451	109737739	-1	109737739	6.08747	9.72119	18.8397	8.45748	18.4404	11.0969	8.07211	4.48244	9.14181	6.8291	22.1526	0.522381	12.3092	7.92448	22.1526	0.522381	Atxn1l	-0.736675	0.154297	0.653905	Atxn1l	23.1526	1.52238	0.0657542	-1.18208	-21.6302	-15.2082	Atxn1l
Atxn2	ENSMUSG00000042605	protein_coding	ataxin 2 [Source:MGI Symbol;Acc:MGI:1277223]	chr5	121711337	121816493	1	121711337	3.51334	7.74878	8.82149	6.19136	28.6047	14.6104	12.6463	19.0824	17.9237	19.5237	1.63671	1.82833	10.9759	16.7573	1.63671	1.82833	Atxn2	0.522377	0.374294	0.884501	Atxn2	2.63671	2.82833	1.07268	0.030469	0.191628	1.07268	Atxn2
Atxn2l	ENSMUSG00000032637	protein_coding	ataxin 2-like [Source:MGI Symbol;Acc:MGI:2446242]	chr7	126491708	126503437	-1	126503437	115.975	73.5077	62.1265	113.508	28.0021	89.3669	110.016	99.6063	121.867	127.03	41.1079	32.6115	78.6239	109.577	41.1079	32.6115	Atxn2l	0.416399	0.227279	0.748702	Atxn2l	42.1079	33.6115	0.798222	-0.0978762	-8.49645	-1.25278	Atxn2l
Atxn3	ENSMUSG00000021189	protein_coding	ataxin 3 [Source:MGI Symbol;Acc:MGI:1099442]	chr12	101918901	101958246	-1	101958246	36.8031	16.2724	21.4383	35.8128	60.3431	23.8288	35.1137	28.0473	18.1037	33.5171	0	49.1038	34.1339	27.7221	0	49.1038	Atxn3	-0.352789	0.368676	0.878418	Atxn3	1	50.1038	50.1038	1.69987	49.1038	50.1038	Atxn3
Atxn7	ENSMUSG00000021738	protein_coding	ataxin 7 [Source:MGI Symbol;Acc:MGI:2179277]	chr14	13961440	14107302	1	13961440	25.9152	26.4163	21.6434	12.0185	24.7881	16.2801	21.3238	6.43551	13.4968	20.8644	12.1801	16.2684	22.1563	15.6801	12.1801	16.2684	Atxn7	-0.591434	0.17667	0.68481	Atxn7	13.1801	17.2684	1.31019	0.117333	4.08831	1.31019	Atxn7
Atxn7l1	ENSMUSG00000020564	protein_coding	ataxin 7-like 1 [Source:MGI Symbol;Acc:MGI:3584458]	chr12	33147693	33373185	1	33147693	59.692	28.0013	72.5892	51.1091	40.7376	69.8168	60.709	52.4446	84.7957	76.3351	116.739	36.7159	50.4258	68.8202	116.739	36.7159	Atxn7l1	0.378261	0.197028	0.710994	Atxn7l1	117.739	37.7159	0.320335	-0.494395	-80.023	-3.12173	Atxn7l1
Atxn7l2	ENSMUSG00000048997	protein_coding	ataxin 7-like 2 [Source:MGI Symbol;Acc:MGI:1919772]	chr3	108202222	108210934	-1	108210934	7.72239	5.28326	4.75266	5.9081	3.49524	5.42671	7.83668	7.84428	27.9293	11.1025	0.114189	0	5.43233	12.0279	0.114189	0	Atxn7l2	1.07097	0.0615564	0.457334	Atxn7l2	1.11419	1	0.897514	-0.0469588	-0.114189	-1.11419	Atxn7l2
Atxn7l3	ENSMUSG00000059995	protein_coding	ataxin 7-like 3 [Source:MGI Symbol;Acc:MGI:3036270]	chr11	102289300	102296631	-1	102296631	15.4796	12.5037	7.04352	9.10494	16.9941	12.4536	10.1574	14.9842	19.6513	5.78169	4.7198	16.1192	12.2252	12.6056	4.7198	16.1192	Atxn7l3	-0.0301656	0.949202	1	Atxn7l3	5.7198	17.1192	2.99297	0.476102	11.3994	2.99297	Atxn7l3
Atxn7l3b	ENSMUSG00000074748	protein_coding	ataxin 7-like 3B [Source:MGI Symbol;Acc:MGI:1914971]	chr10	112925430	112929001	-1	112929001	97.6778	112.216	82.1629	104.768	104.295	112.396	113.75	169.308	177.797	68.2072	117.234	109.887	100.224	128.292	117.234	109.887	Atxn7l3b	0.268716	0.341949	0.860058	Atxn7l3b	118.234	110.887	0.937859	-0.0278626	-7.3472	-1.06626	Atxn7l3b
AU020206	ENSMUSG00000097415	lincRNA	expressed sequence AU020206 [Source:MGI Symbol;Acc:MGI:2142134]	chr7	75769038	75782099	-1	75782099	220.366	182.871	195.611	106.912	84.0464	210.946	204.897	124.772	213.465	182.919	200.249	161.975	157.962	187.4	200.249	161.975	AU020206	0.157116	0.608108	0.99608	AU020206	201.249	162.975	0.80982	-0.0916116	-38.2736	-1.23484	AU020206
AU021092	ENSMUSG00000051669	protein_coding	expressed sequence AU021092 [Source:MGI Symbol;Acc:MGI:2146559]	chr16	5211823	5222299	-1	5222299	0.0347855	0	10.0524	2.02332	14.3827	0.0347866	0	0.0320175	0	0.0418963	0	0	5.29864	0.0217401	0	0	AU021092	-8.0071	1.54695e-05	0.00155585	AU021092	1	1	1	0	0	1	AU021092
AU022252	ENSMUSG00000078584	protein_coding	expressed sequence AU022252 [Source:MGI Symbol;Acc:MGI:2140466]	chr4	119203570	119232712	-1	119232712	19.1668	15.8498	16.5488	16.4294	30.6135	33.9865	11.9736	8.83682	6.33448	16.8004	50.1289	17.1266	19.7217	15.5864	50.1289	17.1266	AU022252	-0.407716	0.430389	0.917156	AU022252	51.1289	18.1266	0.354528	-0.450349	-33.0022	-2.82065	AU022252
AU022793	ENSMUSG00000115230	lincRNA	expressed sequence AU022793 [Source:MGI Symbol;Acc:MGI:2146144]	chr15	39962649	39967024	1	39962649	4.17427	0.316995	15.6257	5.70576	0	1.0436	2.55617	3.13771	1.36767	0	23.2945	2.12684	5.16454	1.62103	23.2945	2.12684	AU022793	-1.7645	0.242293	0.765902	AU022793	24.2945	3.12684	0.128706	-0.890403	-21.1677	-7.76967	AU022793
AU040320	ENSMUSG00000028830	protein_coding	expressed sequence AU040320 [Source:MGI Symbol;Acc:MGI:2140475]	chr4	126753544	126870070	1	126753544	50.926	19.1254	36.3459	49.3285	13.8202	47.6925	42.7149	46.0411	17.3478	42.6924	0.0761258	20.2236	33.9092	39.2977	0.0761258	20.2236	AU040320	0.164957	0.705176	1	AU040320	1.07613	21.2236	19.7222	1.29496	20.1475	19.7222	AU040320
AU041133	ENSMUSG00000078435	protein_coding	expressed sequence AU041133 [Source:MGI Symbol;Acc:MGI:2143755]	chr10	82128013	82153065	1	82128013	16.2796	0.140887	0.102575	8.09328	10.0438	13.0798	4.84327	0.25614	6.65841	12.2337	0	0	6.93203	7.41426	0	0	AU041133	0.1147	0.922786	1	AU041133	1	1	1	0	0	1	AU041133
Auh	ENSMUSG00000021460	protein_coding	AU RNA binding protein/enoyl-coenzyme A hydratase [Source:MGI Symbol;Acc:MGI:1338011]	chr13	52835119	52929681	-1	52929681	65.849	63.1878	96.5235	58.9596	49.1744	52.7713	68.2093	38.8372	33.0041	95.9426	104.863	53.7306	66.7388	57.7529	104.863	53.7306	Auh	-0.299509	0.401344	0.899114	Auh	105.863	54.7306	0.516993	-0.286515	-51.1327	-1.93426	Auh
Aunip	ENSMUSG00000078521	protein_coding	aurora kinase A and ninein interacting protein [Source:MGI Symbol;Acc:MGI:1917135]	chr4	134510999	134523927	1	134510999	3.82641	2.00764	0	3.88477	4.05769	3.30473	1.34535	2.40131	2.95129	6.61962	0	0	2.7553	3.32446	0	0	Aunip	0.235753	0.830536	1	Aunip	1	1	1	0	0	1	Aunip
Aup1	ENSMUSG00000068328	protein_coding	ancient ubiquitous protein 1 [Source:MGI Symbol;Acc:MGI:107789]	chr6	83054521	83057808	1	83054521	266.075	298.293	341.371	224.75	298.461	317.219	323.456	331.573	385	293.484	249.236	239.848	285.79	330.146	249.236	239.848	Aup1	0.113947	0.544979	0.968006	Aup1	250.236	240.848	0.962482	-0.0166076	-9.38845	-1.03898	Aup1
Aurka	ENSMUSG00000027496	protein_coding	aurora kinase A [Source:MGI Symbol;Acc:MGI:894678]	chr2	172356190	172370535	-1	172370535	24.489	11.7641	6.90675	13.3539	33.4257	6.64425	13.2854	3.81008	8.56595	10.7674	0.26644	4.36561	17.9879	8.6146	0.26644	4.36561	Aurka	-1.11668	0.0393104	0.372642	Aurka	1.26644	5.36561	4.23677	0.627035	4.09917	4.23677	Aurka
Aurkaip1	ENSMUSG00000065990	protein_coding	aurora kinase A interacting protein 1 [Source:MGI Symbol;Acc:MGI:1913327]	chr4	155831272	155833130	1	155831272	128.324	139.478	88.8645	112.011	120.003	81.5399	101.54	105.53	93.8655	137.839	166.221	105.633	117.736	104.063	166.221	105.633	Aurkaip1	-0.262883	0.241312	0.765902	Aurkaip1	167.221	106.633	0.637677	-0.195399	-60.5878	-1.56819	Aurkaip1
Aurkb	ENSMUSG00000020897	protein_coding	aurora kinase B [Source:MGI Symbol;Acc:MGI:107168]	chr11	69045647	69051664	1	69045647	43.308	18.8084	11.3175	17.3601	57.3701	23.4114	26.5034	17.1614	9.96961	64.4784	23.7132	0.970136	29.6328	28.3048	23.7132	0.970136	Aurkb	-0.111208	0.847793	1	Aurkb	24.7132	1.97014	0.07972	-1.09843	-22.7431	-12.5439	Aurkb
Aven	ENSMUSG00000003604	protein_coding	apoptosis, caspase activation inhibitor [Source:MGI Symbol;Acc:MGI:1921518]	chr2	112492964	112634573	1	112492964	16.384	6.9739	4.68428	5.9081	2.28998	7.47913	10.2919	12.7429	8.35	26.1433	0	4.73874	7.24805	13.0015	0	4.73874	Aven	0.799959	0.198971	0.713543	Aven	1	5.73874	5.73874	0.758817	4.73874	5.73874	Aven
Avil	ENSMUSG00000025432	protein_coding	advillin [Source:MGI Symbol;Acc:MGI:1333798]	chr10	127000709	127020994	1	127000709	0	0	0	0	11.691	0.139147	0.908113	0	0	0	0.0380629	0.0746259	2.33819	0.209452	0.0380629	0.0746259	Avil	-3.55294	1	1	Avil	1.03806	1.07463	1.03522	0.0150336	0.0365629	1.03522	Avil
Avl9	ENSMUSG00000029787	protein_coding	AVL9 cell migration associated [Source:MGI Symbol;Acc:MGI:1926187]	chr6	56714899	56761912	1	56714899	95.1037	13.1025	8.27442	69.5618	18.3199	53.0148	52.906	57.7275	54.6349	36.7012	5.93781	27.6116	40.8724	50.9969	5.93781	27.6116	Avl9	0.319577	0.576142	0.982387	Avl9	6.93781	28.6116	4.124	0.615319	21.6738	4.124	Avl9
Avpi1	ENSMUSG00000018821	protein_coding	arginine vasopressin-induced 1 [Source:MGI Symbol;Acc:MGI:1916784]	chr19	42123273	42129059	-1	42129059	18.3668	24.8665	28.2083	100.842	268.691	15.9323	13.4872	12.2307	18.0317	16.5072	8.44997	10.3357	88.195	15.2378	8.44997	10.3357	Avpi1	-2.5928	4.72432e-05	0.00392001	Avpi1	9.44997	11.3357	1.19955	0.0790174	1.88571	1.19955	Avpi1
Avpr2	ENSMUSG00000031390	protein_coding	arginine vasopressin receptor 2 [Source:MGI Symbol;Acc:MGI:88123]	chrX	73892102	73895502	1	73892102	7.02668	7.22045	9.26598	3.43964	0.321401	6.01809	5.48231	1.02456	9.93362	1.50827	0.152252	2.46265	5.45483	4.79337	0.152252	2.46265	Avpr2	-0.300121	0.744477	1	Avpr2	1.15225	3.46265	3.00512	0.477862	2.3104	3.00512	Avpr2
AW112010	ENSMUSG00000075010	lincRNA	expressed sequence AW112010 [Source:MGI Symbol;Acc:MGI:2147706]	chr19	11047612	11055808	-1	11055808	858.925	563.019	264.029	516.23	81.435	741.686	860.386	550.892	533.932	704.487	182.397	189.027	456.728	678.277	182.397	189.027	AW112010	0.508085	0.243758	0.766994	AW112010	183.397	190.027	1.03615	0.0154226	6.62982	1.03615	AW112010
AW146154	ENSMUSG00000074166	protein_coding	expressed sequence AW146154 [Source:MGI Symbol;Acc:MGI:2142212]	chr7	41478874	41499890	-1	41499890	20.106	15.3567	10.4285	18.655	18.802	12.2101	14.4625	6.27542	9.1778	8.84012	20.7824	2.0149	16.6696	10.1932	20.7824	2.0149	AW146154	-0.776927	0.0394949	0.372989	AW146154	21.7824	3.0149	0.13841	-0.858832	-18.7675	-7.2249	AW146154
AW209491	ENSMUSG00000039182	protein_coding	expressed sequence AW209491 [Source:MGI Symbol;Acc:MGI:2145422]	chr13	14630154	14639096	1	14630154	30.8896	23.6338	24.2078	33.4657	18.5207	28.4903	19.9448	20.5232	26.9216	49.1025	0.0380629	37.8726	26.1435	28.9965	0.0380629	37.8726	AW209491	0.079993	0.822175	1	AW209491	1.03806	38.8726	37.4473	1.57342	37.8346	37.4473	AW209491
AW549877	ENSMUSG00000041935	protein_coding	expressed sequence AW549877 [Source:MGI Symbol;Acc:MGI:2146232]	chr15	3982035	3995744	-1	3995744	79.4502	58.3624	62.2633	70.6543	54.598	99.8029	58.8255	79.2112	118.916	33.2657	0.304503	38.3204	65.0656	78.0042	0.304503	38.3204	AW549877	0.187918	0.574507	0.981685	AW549877	1.3045	39.3204	30.142	1.47917	38.0159	30.142	AW549877
AW554918	ENSMUSG00000033632	protein_coding	expressed sequence AW554918 [Source:MGI Symbol;Acc:MGI:2147376]	chr18	25168999	25467321	1	25168999	16.7318	21.8375	16.8224	3.15638	0.602627	13.2189	9.78744	7.97235	18.7875	37.4553	125.684	0.89551	11.8301	17.4443	125.684	0.89551	AW554918	0.439354	0.590087	0.98857	AW554918	126.684	1.89551	0.0149625	-1.82499	-124.788	-66.8336	AW554918
Awat2	ENSMUSG00000031220	protein_coding	acyl-CoA wax alcohol acyltransferase 2 [Source:MGI Symbol;Acc:MGI:3045345]	chrX	100402221	100442717	-1	100442717	0	2.57119	0	0	0	0	0	0	0	0	0	0	0.514237	0	0	0	Awat2	-6.56939	1	1	Awat2	1	1	1	0	0	1	Awat2
Axdnd1	ENSMUSG00000026601	protein_coding	axonemal dynein light chain domain containing 1 [Source:MGI Symbol;Acc:MGI:1924602]	chr1	156323509	156421159	-1	156421159	0	0	0	0	0	1.00881	0	0	0.647845	0	8.98285	3.4701	0	0.331331	8.98285	3.4701	Axdnd1	5.65353	0.0680275	0.476839	Axdnd1	9.98285	4.4701	0.447778	-0.348937	-5.51275	-2.23325	Axdnd1
Axin1	ENSMUSG00000024182	protein_coding	axin 1 [Source:MGI Symbol;Acc:MGI:1096327]	chr17	26138688	26195811	1	26138688	25.5674	43.0057	34.1234	32.1303	40.5769	25.1159	30.1359	32.5297	20.0832	30.291	10.5434	9.85061	35.0807	27.6312	10.5434	9.85061	Axin1	-0.443766	0.140924	0.636991	Axin1	11.5434	10.8506	0.939982	-0.0268805	-0.692814	-1.06385	Axin1
Axin2	ENSMUSG00000000142	protein_coding	axin 2 [Source:MGI Symbol;Acc:MGI:1270862]	chr11	108920349	108950783	1	108920349	0.347855	1.47931	0.957371	1.29492	4.17821	1.98284	2.388	1.825	5.75862	0.963615	8.06934	1.71639	1.65154	2.58361	8.06934	1.71639	Axin2	0.545527	0.556038	0.971694	Axin2	9.06934	2.71639	0.299514	-0.523583	-6.35294	-3.33874	Axin2
Axl	ENSMUSG00000002602	protein_coding	AXL receptor tyrosine kinase [Source:MGI Symbol;Acc:MGI:1347244]	chr7	25757273	25788705	-1	25788705	156.535	565.907	726.645	582.635	426.098	506.98	480.829	687.895	336.843	303.539	1043.65	1122.07	491.564	463.217	1043.65	1122.07	Axl	-0.198841	0.603091	0.99608	Axl	1044.65	1123.07	1.07508	0.031439	78.4274	1.07508	Axl
AY074887	ENSMUSG00000044820	protein_coding	cDNA sequence AY074887 [Source:MGI Symbol;Acc:MGI:3575512]	chr9	54950230	54950998	-1	54950998	0.834853	0.140887	0.0341918	0	0	0.0347866	0.0672676	0.12807	0.755819	2.05292	0.26644	0.0373129	0.201986	0.607773	0.26644	0.0373129	AY074887	1.60915	0.450313	0.926293	AY074887	1.26644	1.03731	0.819078	-0.086675	-0.229127	-1.22089	AY074887
Azi2	ENSMUSG00000039285	protein_coding	5-azacytidine induced gene 2 [Source:MGI Symbol;Acc:MGI:1351332]	chr9	118040499	118069794	1	118040499	125.75	58.7146	96.0448	63.1276	70.9493	79.0004	111.092	106.842	106.714	144.459	102.656	60.5589	82.9172	109.622	102.656	60.5589	Azi2	0.337824	0.201066	0.716604	Azi2	103.656	61.5589	0.593879	-0.226302	-42.0968	-1.68385	Azi2
Azin1	ENSMUSG00000037458	protein_coding	antizyme inhibitor 1 [Source:MGI Symbol;Acc:MGI:1859169]	chr15	38487427	38519266	-1	38519266	64.562	43.6045	98.8827	51.6756	33.9078	65.2945	74.028	76.2015	50.5679	82.6195	114.265	59.6261	58.5265	69.7423	114.265	59.6261	Azin1	0.168511	0.610953	0.996947	Azin1	115.265	60.6261	0.525972	-0.279038	-54.6388	-1.90124	Azin1
Azin2	ENSMUSG00000028789	protein_coding	antizyme inhibitor 2 [Source:MGI Symbol;Acc:MGI:2442093]	chr4	128930233	128962442	-1	128962442	0.139142	0	5.53907	0.0404664	0	0.452226	2.05166	2.52938	0	0.0418963	0.0380629	0	1.14374	1.01503	0.0380629	0	Azin2	-0.321572	0.886206	1	Azin2	1.03806	1	0.963333	-0.0162237	-0.0380629	-1.03806	Azin2
B2m	ENSMUSG00000060802	protein_coding	beta-2 microglobulin [Source:MGI Symbol;Acc:MGI:88127]	chr2	122147686	122153083	1	122147686	1628.94	1784.54	1032.11	2508.88	465.791	2168.22	2001.48	1669.55	1544.5	1804.81	1462.64	1703.15	1484.05	1837.71	1462.64	1703.15	B2m	0.231201	0.504852	0.95176	B2m	1463.64	1704.15	1.16432	0.0660721	240.505	1.16432	B2m
B3galnt1	ENSMUSG00000043300	protein_coding	UDP-GalNAc:betaGlcNAc beta 1,3-galactosaminyltransferase, polypeptide 1 [Source:MGI Symbol;Acc:MGI:1349405]	chr3	69574158	69598960	-1	69598960	8.6616	6.76257	27.8321	17.4006	0.120525	30.8905	17.0523	11.9425	27.4614	12.6108	32.3915	5.44769	12.1555	19.9915	32.3915	5.44769	B3galnt1	0.623023	0.466573	0.934651	B3galnt1	33.3915	6.44769	0.193093	-0.714232	-26.9439	-5.17884	B3galnt1
B3galnt2	ENSMUSG00000039242	protein_coding	UDP-GalNAc:betaGlcNAc beta 1,3-galactosaminyltransferase, polypeptide 2 [Source:MGI Symbol;Acc:MGI:2145517]	chr13	13954469	13999103	1	13954469	63.2053	9.05198	53.3734	47.5076	53.4731	58.4068	52.7378	51.6121	59.0259	68.5843	84.9945	22.9475	45.3223	58.0734	84.9945	22.9475	B3galnt2	0.313917	0.449214	0.926038	B3galnt2	85.9945	23.9475	0.278477	-0.555211	-62.047	-3.59097	B3galnt2
B3galt4	ENSMUSG00000067370	protein_coding	UDP-Gal:betaGlcNAc beta 1,3-galactosyltransferase, polypeptide 4 [Source:MGI Symbol;Acc:MGI:1859517]	chr17	33949909	33951488	-1	33951488	19.8625	24.9722	37.5426	13.3944	4.45944	18.6108	20.0794	21.3877	9.75367	42.6086	0	9.5148	20.0462	22.488	0	9.5148	B3galt4	0.0551877	0.926348	1	B3galt4	1	10.5148	10.5148	1.0218	9.5148	10.5148	B3galt4
B3galt5	ENSMUSG00000074892	protein_coding	UDP-Gal:betaGlcNAc beta 1,3-galactosyltransferase, polypeptide 5 [Source:MGI Symbol;Acc:MGI:2136878]	chr16	96235801	96319859	1	96235801	0.0347855	4.96626	0	15.8224	0	0.487013	0.504507	0	0	0	0	0	4.16468	0.198304	0	0	B3galt5	-4.46534	0.0655097	0.470875	B3galt5	1	1	1	0	0	1	B3galt5
B3galt6	ENSMUSG00000050796	protein_coding	UDP-Gal:betaGal beta 1,3-galactosyltransferase, polypeptide 6 [Source:MGI Symbol;Acc:MGI:2152819]	chr4	155989466	155992649	-1	155992649	17.7406	35.6444	2.83792	27.5981	21.8955	13.0798	11.9064	6.37147	21.1269	26.9393	0	6.15663	21.1433	15.8848	0	6.15663	B3galt6	-0.509627	0.419629	0.91074	B3galt6	1	7.15663	7.15663	0.854709	6.15663	7.15663	B3galt6
B3gat2	ENSMUSG00000026156	protein_coding	beta-1,3-glucuronyltransferase 2 (glucuronosyltransferase S) [Source:MGI Symbol;Acc:MGI:2389490]	chr1	23761753	23849158	1	23761753	1.14792	6.19902	0.410302	5.1797	0.241051	2.43506	3.19521	0	2.59138	4.5667	0	0.149252	2.6356	2.55767	0	0.149252	B3gat2	-0.171136	0.895912	1	B3gat2	1	1.14925	1.14925	0.0604152	0.149252	1.14925	B3gat2
B3gat3	ENSMUSG00000071649	protein_coding	beta-1,3-glucuronyltransferase 3 (glucuronosyltransferase I) [Source:MGI Symbol;Acc:MGI:1919977]	chr19	8920374	8927236	1	8920374	35.9335	32.6153	40.6199	47.7504	42.2241	36.4564	54.3859	38.2929	40.5983	54.2976	36.6165	44.3651	39.8286	44.8062	36.6165	44.3651	B3gat3	0.0910001	0.700479	1	B3gat3	37.6165	45.3651	1.20599	0.081343	7.74855	1.20599	B3gat3
B3glct	ENSMUSG00000051950	protein_coding	beta-3-glucosyltransferase [Source:MGI Symbol;Acc:MGI:2685903]	chr5	149678230	149762599	1	149678230	9.11381	16.8712	12.9929	19.2215	18.4404	14.2625	16.6824	15.0162	17.4918	12.5689	4.18692	19.9624	15.328	15.2044	4.18692	19.9624	B3glct	-0.10628	0.767279	1	B3glct	5.18692	20.9624	4.0414	0.606532	15.7755	4.0414	B3glct
B3gnt2	ENSMUSG00000051650	protein_coding	UDP-GlcNAc:betaGal beta-1,3-N-acetylglucosaminyltransferase 2 [Source:MGI Symbol;Acc:MGI:1889505]	chr11	22759738	22860961	-1	22860961	116.184	77.9457	87.1891	122.896	57.2094	156.923	164.705	139.468	143.354	79.5611	4.22498	37.8353	92.2849	136.802	4.22498	37.8353	B3gnt2	0.499446	0.0684534	0.478058	B3gnt2	5.22498	38.8353	7.43262	0.871142	33.6103	7.43262	B3gnt2
B3gnt3	ENSMUSG00000031803	protein_coding	UDP-GlcNAc:betaGal beta-1,3-N-acetylglucosaminyltransferase 3 [Source:MGI Symbol;Acc:MGI:2152535]	chr8	71690756	71701789	-1	71701789	56.7352	3.27562	12.3091	25.4129	141.698	24.0028	8.20665	21.7078	14.3246	29.5369	0.190315	29.9623	47.8861	19.5557	0.190315	29.9623	B3gnt3	-1.31648	0.0757646	0.499677	B3gnt3	1.19031	30.9623	26.0118	1.41517	29.772	26.0118	B3gnt3
B3gnt5	ENSMUSG00000022686	protein_coding	UDP-GlcNAc:betaGal beta-1,3-N-acetylglucosaminyltransferase 5 [Source:MGI Symbol;Acc:MGI:2137302]	chr16	19760208	19772753	1	19760208	29.3242	5.70592	0.0341918	21.8519	5.54417	12.2797	23.3755	29.392	41.966	13.8258	0	0.223878	12.4921	24.1678	0	0.223878	B3gnt5	0.947171	0.3062	0.828938	B3gnt5	1	1.22388	1.22388	0.087738	0.223878	1.22388	B3gnt5
B3gnt6	ENSMUSG00000074004	protein_coding	UDP-GlcNAc:betaGal beta-1,3-N-acetylglucosaminyltransferase 6 (core 3 synthase) [Source:MGI Symbol;Acc:MGI:3039603]	chr7	98192417	98199481	-1	98199481	0	1.37365	0	0	0	0	0	0	0	12.3175	0	0	0.274729	2.4635	0	0	B3gnt6	2.92292	1	1	B3gnt6	1	1	1	0	0	1	B3gnt6
B3gnt7	ENSMUSG00000079445	protein_coding	UDP-GlcNAc:betaGal beta-1,3-N-acetylglucosaminyltransferase 7 [Source:MGI Symbol;Acc:MGI:2384394]	chr1	86302832	86307305	1	86302832	4.55691	8.31233	14.1896	21.0021	6.9503	5.32236	7.70214	4.80262	7.91811	0	34.7134	33.1712	11.0022	5.14904	34.7134	33.1712	B3gnt7	-1.18796	0.225701	0.747046	B3gnt7	35.7134	34.1712	0.956818	-0.0191708	-1.54218	-1.04513	B3gnt7
B3gnt8	ENSMUSG00000059479	protein_coding	UDP-GlcNAc:betaGal beta-1,3-N-acetylglucosaminyltransferase 8 [Source:MGI Symbol;Acc:MGI:2385269]	chr7	25626654	25635100	1	25626654	18.2276	12.0106	33.3712	8.33608	11.3294	13.4972	10.2583	13.8636	12.561	5.78169	15.5677	24.7385	16.655	11.1924	15.5677	24.7385	B3gnt8	-0.668906	0.191148	0.70374	B3gnt8	16.5677	25.7385	1.55353	0.19132	9.17074	1.55353	B3gnt8
B3gnt9	ENSMUSG00000069920	protein_coding	UDP-GlcNAc:betaGal beta-1,3-N-acetylglucosaminyltransferase 9 [Source:MGI Symbol;Acc:MGI:2142841]	chr8	105252638	105255153	-1	105255153	0.104357	0	1.05995	6.31276	7.63328	0	1.00901	0.0960524	0.107974	0.167585	0.0761258	0.335816	3.02207	0.276125	0.0761258	0.335816	B3gnt9	-3.47043	0.041257	0.378527	B3gnt9	1.07613	1.33582	1.24132	0.0938837	0.259691	1.24132	B3gnt9
B3gntl1	ENSMUSG00000046605	protein_coding	UDP-GlcNAc:betaGal beta-1,3-N-acetylglucosaminyltransferase-like 1 [Source:MGI Symbol;Acc:MGI:2441705]	chr11	121616197	121673153	-1	121673153	21.4279	7.57267	16.3437	9.42867	14.4229	15.2018	12.3436	12.6789	9.03384	0.0418963	53.9352	10.97	13.8392	9.86	53.9352	10.97	B3gntl1	-0.544649	0.530653	0.960992	B3gntl1	54.9352	11.97	0.217893	-0.661756	-42.9651	-4.5894	B3gntl1
B4galnt1	ENSMUSG00000006731	protein_coding	beta-1,4-N-acetyl-galactosaminyl transferase 1 [Source:MGI Symbol;Acc:MGI:1342057]	chr10	127165225	127172330	1	127165225	832.105	388.038	462.855	475.642	223.012	470.315	780.035	593.54	770.036	827.536	304.618	357.122	476.33	688.292	304.618	357.122	B4galnt1	0.471683	0.108554	0.577622	B4galnt1	305.618	358.122	1.1718	0.0688528	52.5046	1.1718	B4galnt1
B4galnt2	ENSMUSG00000013418	protein_coding	beta-1,4-N-acetyl-galactosaminyl transferase 2 [Source:MGI Symbol;Acc:MGI:1342058]	chr11	95865943	95914891	-1	95914891	0	0	1.84636	0	0	0	0	0	0	0	0	0	0.369272	0	0	0	B4galnt2	-5.99385	1	1	B4galnt2	1	1	1	0	0	1	B4galnt2
B4galnt4	ENSMUSG00000055629	protein_coding	beta-1,4-N-acetyl-galactosaminyl transferase 4 [Source:MGI Symbol;Acc:MGI:2652891]	chr7	141061104	141072400	1	141061104	6.60925	1.47931	7.5222	1.65912	3.01314	1.70455	4.33876	0	4.42694	2.38809	10.0486	0	4.0566	2.57167	10.0486	0	B4galnt4	-0.730975	0.516639	0.955845	B4galnt4	11.0486	1	0.0905091	-1.04331	-10.0486	-11.0486	B4galnt4
B4galt1	ENSMUSG00000028413	protein_coding	UDP-Gal:betaGlcNAc beta 1,4- galactosyltransferase, polypeptide 1 [Source:MGI Symbol;Acc:MGI:95705]	chr4	40804602	40854005	-1	40854005	148.152	55.2981	125.347	141.309	62.7134	171.707	152.597	117.888	121.975	268.932	59.6065	200.669	106.564	166.62	59.6065	200.669	B4galt1	0.591879	0.0808021	0.512042	B4galt1	60.6065	201.669	3.32751	0.52212	141.062	3.32751	B4galt1
B4galt2	ENSMUSG00000028541	protein_coding	UDP-Gal:betaGlcNAc beta 1,4- galactosyltransferase, polypeptide 2 [Source:MGI Symbol;Acc:MGI:1858493]	chr4	117869260	117883487	-1	117883487	0	0	0.102575	6.83882	23.8239	0	0	0.0320175	0.0359914	0.0837926	0	0	6.15305	0.0303603	0	0	B4galt2	-7.70654	0.000203905	0.011873	B4galt2	1	1	1	0	0	1	B4galt2
B4galt3	ENSMUSG00000052423	protein_coding	UDP-Gal:betaGlcNAc beta 1,4-galactosyltransferase, polypeptide 3 [Source:MGI Symbol;Acc:MGI:1928767]	chr1	171270328	171276896	1	171270328	54.1611	25.0074	31.7642	92.9109	45.6791	40.1438	28.9587	32.4977	54.347	43.3627	0.304503	18.1341	49.9045	39.862	0.304503	18.1341	B4galt3	-0.370695	0.31381	0.835735	B4galt3	1.3045	19.1341	14.6677	1.16636	17.8296	14.6677	B4galt3
B4galt4	ENSMUSG00000022793	protein_coding	UDP-Gal:betaGlcNAc beta 1,4-galactosyltransferase, polypeptide 4 [Source:MGI Symbol;Acc:MGI:1928387]	chr16	38742264	38769049	1	38742264	0.0347855	5.28326	13.0613	2.26612	36.6799	10.7839	5.41504	11.3342	3.09526	3.93825	0.114189	20.4848	11.4651	6.91332	0.114189	20.4848	B4galt4	-0.820779	0.441142	0.923682	B4galt4	1.11419	21.4848	19.2829	1.28517	20.3706	19.2829	B4galt4
B4galt5	ENSMUSG00000017929	protein_coding	UDP-Gal:betaGlcNAc beta 1,4-galactosyltransferase, polypeptide 5 [Source:MGI Symbol;Acc:MGI:1927169]	chr2	167298444	167349183	-1	167349183	41.2209	36.6658	22.7034	18.3313	35.4345	32.0385	38.9816	43.6718	29.7289	31.3384	41.6408	34.5518	30.8712	35.1518	41.6408	34.5518	B4galt5	0.105486	0.741218	1	B4galt5	42.6408	35.5518	0.83375	-0.0789644	-7.08906	-1.1994	B4galt5
B4galt6	ENSMUSG00000056124	protein_coding	UDP-Gal:betaGlcNAc beta 1,4-galactosyltransferase, polypeptide 6 [Source:MGI Symbol;Acc:MGI:1928380]	chr18	20684599	20746404	-1	20746404	3.54813	9.01676	11.8646	14.9321	11.932	22.0547	6.25589	11.5903	5.47069	5.06945	3.84435	11.9401	10.2587	10.0882	3.84435	11.9401	B4galt6	-0.111328	0.857829	1	B4galt6	4.84435	12.9401	2.67118	0.426703	8.09578	2.67118	B4galt6
B4galt7	ENSMUSG00000021504	protein_coding	xylosylprotein beta1,4-galactosyltransferase, polypeptide 7 (galactosyltransferase I) [Source:MGI Symbol;Acc:MGI:2384987]	chr13	55599896	55610443	1	55599896	129.541	78.9319	62.3659	77.2099	79.3057	62.3724	89.7013	73.2239	155.087	112.701	0.152252	40.8577	85.4709	98.6171	0.152252	40.8577	B4galt7	0.139317	0.639598	1	B4galt7	1.15225	41.8577	36.3268	1.56023	40.7054	36.3268	B4galt7
B4gat1	ENSMUSG00000047379	protein_coding	beta-1,4-glucuronyltransferase 1 [Source:MGI Symbol;Acc:MGI:1919680]	chr19	5038826	5041131	1	5038826	48.2475	14.5113	29.1314	57.1386	33.3855	32.2472	37.4344	7.20393	12.7769	11.8148	52.7171	23.3952	36.4829	20.2955	52.7171	23.3952	B4gat1	-0.889841	0.0908337	0.537033	B4gat1	53.7171	24.3952	0.454142	-0.342808	-29.3219	-2.20195	B4gat1
B9d1	ENSMUSG00000001039	protein_coding	B9 protein domain 1 [Source:MGI Symbol;Acc:MGI:1351471]	chr11	61505144	61512931	1	61505144	0.139142	0.316995	0	0	10.084	0.800093	0.874479	1.66491	0	0	10.8099	0.0746259	2.10802	0.667896	10.8099	0.0746259	B9d1	-1.71554	1	1	B9d1	11.8099	1.07463	0.0909939	-1.04099	-10.7352	-10.9897	B9d1
B9d2	ENSMUSG00000063439	protein_coding	B9 protein domain 2 [Source:MGI Symbol;Acc:MGI:2387643]	chr7	25680780	25686558	1	25680780	40.5947	66.9917	37.7478	47.2648	64.2401	42.8919	42.5804	38.8372	36.7832	72.732	49.9766	27.5369	51.3678	46.7649	49.9766	27.5369	B9d2	-0.231021	0.474423	0.935259	B9d2	50.9766	28.5369	0.559805	-0.251963	-22.4397	-1.78634	B9d2
Baalc	ENSMUSG00000022296	protein_coding	brain and acute leukemia, cytoplasmic [Source:MGI Symbol;Acc:MGI:1928704]	chr15	38933144	38952912	1	38933144	0	0.0352217	0	0	8.63766	0	0	0	0	0	0	0	1.73458	0	0	0	Baalc	-8.12963	1	1	Baalc	1	1	1	0	0	1	Baalc
Babam1	ENSMUSG00000031820	protein_coding	BRISC and BRCA1 A complex member 1 [Source:MGI Symbol;Acc:MGI:1915501]	chr8	71396861	71404619	1	71396861	74.6498	37.3702	49.9201	74.4582	91.76	52.8061	64.0724	64.259	47.3647	73.8213	4.91012	21.0818	65.6317	60.4647	4.91012	21.0818	Babam1	-0.174639	0.5206	0.956886	Babam1	5.91012	22.0818	3.73627	0.572439	16.1717	3.73627	Babam1
Babam2	ENSMUSG00000052139	protein_coding	BRISC and BRCA1 A complex member 2 [Source:MGI Symbol;Acc:MGI:1333875]	chr5	31697684	32084962	1	31697684	67.1013	97.388	74.6066	40.2236	63.6374	64.3901	77.5932	51.9643	58.0541	89.4067	116.282	67.611	68.5914	68.2817	116.282	67.611	Babam2	-0.113639	0.718459	1	Babam2	117.282	68.611	0.585008	-0.232838	-48.6712	-1.70938	Babam2
Bace1	ENSMUSG00000032086	protein_coding	beta-site APP cleaving enzyme 1 [Source:MGI Symbol;Acc:MGI:1346542]	chr9	45838580	45864399	1	45838580	20.1756	8.20666	30.8068	31.928	29.6493	11.1665	16.346	12.7109	36.3873	10.097	2.55022	7.68646	24.1533	17.3416	2.55022	7.68646	Bace1	-0.548438	0.280178	0.805138	Bace1	3.55022	8.68646	2.44674	0.388588	5.13625	2.44674	Bace1
Bace2	ENSMUSG00000040605	protein_coding	beta-site APP-cleaving enzyme 2 [Source:MGI Symbol;Acc:MGI:1860440]	chr16	97356742	97442936	1	97356742	0.0695711	0	6.12034	0	0.200876	0.10436	0.470873	0.192105	0	11.3539	25.1596	0.149252	1.27816	2.42425	25.1596	0.149252	Bace2	0.783717	1	1	Bace2	26.1596	1.14925	0.0439323	-1.35722	-25.0103	-22.7623	Bace2
Bach1	ENSMUSG00000025612	protein_coding	BTB and CNC homology 1, basic leucine zipper transcription factor 1 [Source:MGI Symbol;Acc:MGI:894680]	chr16	87698945	87733346	1	87698945	13.7403	30.1498	24.1394	16.7936	13.2176	21.9852	14.5971	20.7473	23.3584	11.5634	39.7757	10.6715	19.6081	18.4503	39.7757	10.6715	Bach1	-0.206606	0.627366	1	Bach1	40.7757	11.6715	0.286236	-0.543275	-29.1042	-3.49362	Bach1
Bach2	ENSMUSG00000040270	protein_coding	BTB and CNC homology, basic leucine zipper transcription factor 2 [Source:MGI Symbol;Acc:MGI:894679]	chr4	32238804	32586108	1	32238804	27.3414	26.9446	9.81305	8.21468	5.42364	26.4726	23.4091	27.503	37.431	48.893	0.418692	0.0373129	15.5475	32.7418	0.418692	0.0373129	Bach2	0.982834	0.062286	0.46093	Bach2	1.41869	1.03731	0.731176	-0.135978	-0.381379	-1.36766	Bach2
Bad	ENSMUSG00000024959	protein_coding	BCL2-associated agonist of cell death [Source:MGI Symbol;Acc:MGI:1096330]	chr19	6941861	6951899	1	6941861	60.5268	65.7589	43.8681	67.3361	81.2743	33.2908	48.8699	42.6152	49.8841	64.3109	100.981	34.104	63.7529	47.7942	100.981	34.104	Bad	-0.496548	0.0640209	0.466233	Bad	101.981	35.104	0.344221	-0.463162	-66.8769	-2.90511	Bad
Bag1	ENSMUSG00000028416	protein_coding	BCL2-associated athanogene 1 [Source:MGI Symbol;Acc:MGI:108047]	chr4	40936398	40948294	-1	40948294	37.3945	28.6705	16.0702	186.388	283.436	87.0014	177.654	119.297	70.2552	14.1191	19.6785	52.947	110.392	93.6653	19.6785	52.947	Bag1	-0.288117	0.686708	1	Bag1	20.6785	53.947	2.60884	0.416448	33.2685	2.60884	Bag1
Bag2	ENSMUSG00000042215	protein_coding	BCL2-associated athanogene 2 [Source:MGI Symbol;Acc:MGI:1891254]	chr1	33745484	33757795	-1	33757795	9.04424	3.87439	10.4627	27.3958	52.2679	2.12198	9.3502	15.3684	15.9082	19.8589	0.114189	0.0746259	20.609	12.5215	0.114189	0.0746259	Bag2	-0.77238	0.294604	0.815846	Bag2	1.11419	1.07463	0.964492	-0.0157015	-0.0395629	-1.03682	Bag2
Bag3	ENSMUSG00000030847	protein_coding	BCL2-associated athanogene 3 [Source:MGI Symbol;Acc:MGI:1352493]	chr7	128523616	128546981	1	128523616	13.2185	52.8326	17.6772	14.1632	74.9668	34.3344	15.2025	24.0771	50.28	20.7806	31.0213	54.6261	34.5717	28.9349	31.0213	54.6261	Bag3	-0.373994	0.521873	0.956886	Bag3	32.0213	55.6261	1.73716	0.23984	23.6049	1.73716	Bag3
Bag4	ENSMUSG00000037316	protein_coding	BCL2-associated athanogene 4 [Source:MGI Symbol;Acc:MGI:1914634]	chr8	25764538	25785287	-1	25785287	54.1263	15.568	9.02664	44.8772	16.512	32.5951	36.0891	31.9854	35.7754	85.7618	4.03467	1.30595	28.022	44.4414	4.03467	1.30595	Bag4	0.644025	0.20946	0.727977	Bag4	5.03467	2.30595	0.458015	-0.339121	-2.72872	-2.18334	Bag4
Bag5	ENSMUSG00000049792	protein_coding	BCL2-associated athanogene 5 [Source:MGI Symbol;Acc:MGI:1917619]	chr12	111709488	111713257	-1	111713257	39.2033	81.2213	47.9027	60.0117	73.641	38.5784	47.5582	55.9345	48.1565	39.0474	57.1324	48.0964	60.396	45.855	57.1324	48.0964	Bag5	-0.501004	0.0960605	0.551185	Bag5	58.1324	49.0964	0.844561	-0.0733692	-9.03607	-1.18405	Bag5
Bag6	ENSMUSG00000024392	protein_coding	BCL2-associated athanogene 6 [Source:MGI Symbol;Acc:MGI:1919439]	chr17	35135178	35147322	1	35135178	17.8798	27.7195	24.7549	12.9088	29.4082	17.8108	19.8103	19.7868	14.9004	28.7409	1.40833	11.7909	22.5342	20.2098	1.40833	11.7909	Bag6	-0.259895	0.497752	0.949223	Bag6	2.40833	12.7909	5.31111	0.725185	10.3826	5.31111	Bag6
Bahcc1	ENSMUSG00000039741	protein_coding	BAH domain and coiled-coil containing 1 [Source:MGI Symbol;Acc:MGI:2679272]	chr11	120232947	120292296	1	120232947	0.0347855	0.0352217	5.57327	1.45679	5.94592	1.32189	0.403606	0	0	0	0	0	2.6092	0.3451	0	0	Bahcc1	-3.00264	0.137446	0.632373	Bahcc1	1	1	1	0	0	1	Bahcc1
Bahd1	ENSMUSG00000040007	protein_coding	bromo adjacent homology domain containing 1 [Source:MGI Symbol;Acc:MGI:2139371]	chr2	118900377	118924528	1	118900377	20.2452	12.7855	22.0537	18.2908	11.8918	12.3493	9.31656	4.38639	13.4968	29.3274	1.25608	14.8879	17.0534	13.7753	1.25608	14.8879	Bahd1	-0.380407	0.468945	0.934908	Bahd1	2.25608	15.8879	7.04225	0.847712	13.6318	7.04225	Bahd1
Baiap2	ENSMUSG00000025372	protein_coding	brain-specific angiogenesis inhibitor 1-associated protein 2 [Source:MGI Symbol;Acc:MGI:2137336]	chr11	119942763	120006782	1	119942763	16.871	34.2707	44.5861	194.886	182.998	34.2996	25.5953	34.771	8.99785	13.0298	29.1562	37.2756	94.7224	23.3387	29.1562	37.2756	Baiap2	-2.07556	0.00100854	0.0410718	Baiap2	30.1562	38.2756	1.26925	0.103546	8.11943	1.26925	Baiap2
Baiap2l1	ENSMUSG00000038859	protein_coding	BAI1-associated protein 2-like 1 [Source:MGI Symbol;Acc:MGI:1914148]	chr5	144264526	144358112	-1	144358112	2.46977	0	10.6337	27.3958	60.5841	0.869666	1.91713	1.2807	0.179957	0	0.0761258	7.16408	20.2167	0.84949	0.0761258	7.16408	Baiap2l1	-4.62811	0.00072748	0.0319802	Baiap2l1	1.07613	8.16408	7.58655	0.880044	7.08796	7.58655	Baiap2l1
Baiap2l2	ENSMUSG00000018126	protein_coding	BAI1-associated protein 2-like 2 [Source:MGI Symbol;Acc:MGI:2652819]	chr15	79258195	79285537	-1	79285537	0	0	0	0	4.37909	0.31308	0	0.0320175	0	0	0	0	0.875818	0.0690194	0	0	Baiap2l2	-3.70373	1	1	Baiap2l2	1	1	1	0	0	1	Baiap2l2
Baiap3	ENSMUSG00000047507	protein_coding	BAI1-associated protein 3 [Source:MGI Symbol;Acc:MGI:2685783]	chr17	25242659	25256364	-1	25256364	42.6471	10.5665	21.6776	18.3313	5.02189	44.7704	73.8935	38.7091	42.6498	77.173	0	14.8505	19.6489	55.4392	0	14.8505	Baiap3	1.45698	0.00341145	0.0916809	Baiap3	1	15.8505	15.8505	1.20004	14.8505	15.8505	Baiap3
Bak1	ENSMUSG00000057789	protein_coding	BCL2-antagonist/killer 1 [Source:MGI Symbol;Acc:MGI:1097161]	chr17	27019810	27029009	-1	27029009	1.46099	3.59262	1.19671	1.65912	1.16508	2.8525	2.21983	4.35437	2.55539	0.79603	11.1524	1.75371	1.8149	2.55563	11.1524	1.75371	Bak1	0.372211	0.639777	1	Bak1	12.1524	2.75371	0.226597	-0.644745	-9.39873	-4.41312	Bak1
Bambi	ENSMUSG00000024232	protein_coding	BMP and activin membrane-bound inhibitor [Source:MGI Symbol;Acc:MGI:1915260]	chr18	3507923	3516404	1	3507923	12.1749	16.6951	41.9876	10.6831	24.8684	10.0881	13.4872	32.3696	13.5328	10.4322	0.0761258	17.9102	21.2818	15.982	0.0761258	17.9102	Bambi	-0.52135	0.339271	0.858305	Bambi	1.07613	18.9102	17.5725	1.24483	17.8341	17.5725	Bambi
Banf1	ENSMUSG00000024844	protein_coding	BAF nuclear assembly factor 1 [Source:MGI Symbol;Acc:MGI:1346330]	chr19	5364638	5367168	-1	5367168	222.419	213.197	119.158	183.839	196.416	135.703	168.909	137.291	185.824	217.065	159.636	120.446	187.006	168.958	159.636	120.446	Banf1	-0.225497	0.324219	0.844968	Banf1	160.636	121.446	0.756034	-0.121459	-39.1897	-1.32269	Banf1
[truncated: 12,171 more rows]

## Sheet: vst
	Gene-level information								Gene Expression (CPM)												Avereage Gene Expression (CPM)					DEGs: CD8 RT vs CD8 NRT				DEGs: CD4 RT vs CD8 NRT						*pc = norm_value + pseudocount 1
[truncated: 13,277 more rows]

## Sheet: rlog
	Gene-level information								Gene Expression (CPM)												Avereage Gene Expression (CPM)					DEGs: CD8 RT vs CD8 NRT				DEGs: CD4 RT vs CD8 NRT						*pc = norm_value + pseudocount 1
[truncated: 13,277 more rows]
