# Supplementary material for: Tumor irradiation promotes antigen dressing of dendritic cells to enhance CAR T cell persistence and efficacy in lung metastases
Source: Nat Cancer. 2026 May 22;7(7):1104–20. doi: 10.1038/s43018-026-01167-6 (PMC13400301; doi:10.1038/s43018-026-01167-6)
Supplement: Supplementary file 4 — Statistical source data. [file 43018_2026_1167_MOESM4_ESM.xlsx]

## Sheet: Fig 1b
Dilution	0Gy	0Gy.1	0Gy.2	0Gy.3	0Gy.4	0Gy.5	0Gy.6	0Gy.7	0Gy.8	0Gy.9	0Gy.10	0Gy.11	8Gy	8Gy.1	8Gy.2	8Gy.3	8Gy.4	8Gy.5	8Gy.6	8Gy.7	8Gy.8	8Gy.9	8Gy.10	8Gy.11	30Gy	30Gy.1	30Gy.2	30Gy.3	30Gy.4	30Gy.5	30Gy.6	30Gy.7	30Gy.8	30Gy.9	30Gy.10	30Gy.11
1:01	110.973	108.489	112.961	109.482	112.961	109.855	109.979	109.482	102.774	99.4203	98.3023	100.29	100.68	101.22	103.67	103.95	100.68	104.76	104.49	102.86	103.27	103.54	102.04	105.17	104.15	104.89	100.67	105.07	105.8	105.25	105.07	104.34	105.99	107.27	106.54	104.7
1:02	103.023	99.9172	98.0538	99.9172	91.3458	88.4886	97.4327	99.1718	91.5942	93.0849	90.1035	78.4265	102.45	98.1	98.37	99.86	96.46	103.27	101.22	102.72	102.86	100	98.1	97.55	104.7	102.32	103.24	101.41	100.12	99.39	100.86	102.87	103.6	98.84	100.12	98.84
1:04	68.1159	75.1967	72.9607	72.8364	64.8861	76.9358	70.4762	71.8427	78.4265	74.824	70.2277	86.6253	82.18	85.99	83.54	87.35	78.37	80.27	80.68	77.55	81.9	82.18	79.73	79.86	96.27	89.86	88.39	92.24	84.18	88.21	86.19	83.45	90.04	93.89	86.56	88.03
1:08	55.6936	45.6315	54.0787	42.8986	53.4576	45.2588	60.6625	48.7371	53.2091	58.178	43.0228	47.8675	67.48	66.12	65.31	68.98	68.57	69.25	61.9	66.8	64.63	73.06	63.81	64.76	79.41	78.68	69.33	74.83	71.17	79.6	65.67	61.45	63.29	73.92	78.31	60.72
1:16	34.6998	30.352	41.6563	40.0414	38.675	20.4141	36.1905	31.0973	39.793	29.234	32.8364	45.2588	43.4	42.04	43.13	48.44	59.73	40.27	48.71	50.75	57.14	57.28	53.33	45.17	54.86	55.41	47.53	48.99	62.55	48.81	47.71	56.69	39.83	57.06	61.64	50.27
1:32	46.1284	31.8426	22.2774	23.147	33.8302	21.9048	20.2899	17.9296	18.4265	41.0352	36.6874	29.4824	47.07	40.82	43.54	50.88	40.14	47.21	37.55	40.27	41.22	41.9	45.17	38.37	47.34	39.65	52.29	41.84	56.14	41.66	50.64	36.9	50.09	55.59	41.48	53.39
1:64	22.5259	16.9358	1.15942	14.9482	19.5445	23.8923	42.1532	25.8799	22.029	16.5632	27.8675	43.7681	41.77	34.69	37.55	39.18	39.73	32.11	35.1	27.48	29.39	46.8	35.92	32.65	42.03	32.13	35.8	35.25	37.63	33.05	30.3	40.93	29.02	35.61	40.56	34.51

## Sheet: Fig 1c
0 Gy	8 Gy
12.1237405	4.9938
24.876302	2.72548
17.0201944	4.05977
6.60996588	0.697922
9.31767783	2.52631
54.3777992	9.76593
3.074034073	12.5363
58.80603956	13.9561
24.94812447	5.55414
33.04608951	10.3336
23.45266598	17.6678
19.372369190*	0.18928
	9.78979

## Sheet: Fig 1d
Start Date	End Date	Target+ RT	Target-neg +RT	Target+ 0Gy
16-Dec-20	2-Jun-21	0
16-Dec-20	2-Jun-21	0
16-Dec-20	2-Jun-21	0
16-Dec-20	2-Jun-21	0
16-Dec-20	26-Feb-21	1
16-Dec-20	2-Mar-21	1
16-Dec-20	2-Jun-21	0
16-Dec-20	2-Jun-21	0
16-Dec-20	4-Feb-21			1
16-Dec-20	5-Mar-21			1
16-Dec-20	6-Mar-21			1
16-Dec-20	6-Feb-21			1
16-Dec-20	8-Mar-21			1
16-Dec-20	22-Feb-21			1
16-Dec-20	17-Feb-21			1
16-Dec-20	1-Feb-21		1
16-Dec-20	14-Feb-21		1
16-Dec-20	10-Feb-21		1
16-Dec-20	10-Feb-21		1
16-Dec-20	22-Jan-21		1

## Sheet: Fig 1e
Date	CAR+RT										UT+RT										CAR
6-Aug-20
13-Aug-20
20-Aug-20	4680000	392000	1690000	24800000	2100000						1070000	16800000	6100000	3450000	7040000						6810000	2640000	2730000	5420000	6410000
27-Aug-20	6000000	940000	550000	31400000	12400000						1670000	11700000	9400000	1930000	21800000						8940000	3940000	4790000	10600000	18700000
3-Sep-20	32500000	1820000	3880000	199000000	11500000						8160000	118000000	43900000	1.40E+07	172000000						35400000	4590000	17200000	24500000	76800000
11-Sep-20	1330000	1600000	2430000	3060000	2860000						7440000	27900000	7230000	2360000	76700000						10100000	3720000	4710000	5080000	52700000
16-Sep-20	451000	1270000	645000	671000	1640000						3210000	52200000	7510000	1210000	44200000						3650000	1940000	2640000	2780000	222000000
25-Sep-20	237000	527000	135000	210000							2840000	45900000	20300000	1160000	82500000						7180000	7800000	3310000	7740000	926000000
2-Oct-20	203000	596000	671000	182000							4260000	57800000	48600000	1960000	242000000						4070000	1970000	2190000	1910000	1130000000
9-Oct-20	121000	1720000	105000	78600							30000000	320000000	174000000	3170000	1050000000						5380000	1650000	7300000	3730000	15300000000
16-Oct-20	114000	3670000	559000	62900							16800000	827000000	480000000	4880000							6380000	3100000	4380000	20100000	12600000000
23-Oct-20	114000	3670000	559000	62900							34800000			0.00*							7450000	1410000	3140000	4530000	27500000000
6-Nov-20	132000	12600000	173000	92400	41800						177000000			785000							137000000	4120000	149000000	6020000

## Sheet: Fig 1f
Start	End	CAR T cells +RT	Untransduced T cells +RT	CAR
6-Aug-20	1-Mar-21	0
6-Aug-20	11-Nov-20	0
6-Aug-20	1-Mar-21	0
6-Aug-20	1-Mar-21	0
6-Aug-20	1-Mar-21	0
6-Aug-20	6-Nov-20			1
6-Aug-20	23-Oct-20			1
6-Aug-20	1-Mar-21			0
6-Aug-20	28-Nov-20			1
6-Aug-20	1-Jan-21			1
6-Aug-20	18-Nov-20		1
6-Aug-20	20-Oct-20		1
6-Aug-20	21-Oct-20		1
6-Aug-20	1-Mar-21		0
6-Aug-20	9-Oct-20		1

## Sheet: Fig 1i - CD4 CAR T Lungs #
0Gy	8Gy
6510	8320
2180	10700
4270	7070
5120	3720
3260	8180
	16300
	19800

## Sheet: Fig 1i - CD8 CAR T Lungs #
0Gy	8Gy
35500	91200
3710	180000
12200	210000
23800	102000
8540	123000
	198000
	788000

## Sheet: Fig 1j - CD4+ T Lungs #
0Gy	8Gy
1580000	837000
617000	570000
1030000	907000
1110000	553000
822000	719000
	788000
	669000

## Sheet: Fig 1j - CD8+ T Lungs #
0Gy	8Gy
789000	580000
323000	399000
544000	302000
630000	395000
593000	595000
	433000
	496000

## Sheet: Fig 1k
Time	0Gy											8Gy
0
0.3	452000	707000	447000	838000	972000		2140000	724000	2640000	622000	641000	1680000	985000	426000	2490000	683000	563000	746000	2350000	865000	1270000	404000	1970000	670000	1650000	2850000	1730000	997000	2810000	1800000	8910000
1	203000	189000	266000	171000	241000		967000	212000	293000	295000	364000	307000	314000	170000	341000	209000	373000	592000	1060000	967000	416000	541000	1560000	374000	479000	1070000	1240000	745000	3260000	2440000	1820000
2	75800	22700	77900	55200	37800		974000	81700	195000	185000	135000	296000	603000	186000		443000	114000	647000	397000	855000	395000	285000		118000	196000	769000	523000	405000	889000	584000	154000
3	85900				30800					50200	55400		879000	94900		389000	78200	378000	280000	419000	253000	153000		180000	98900	478000	423000	171000	737000
4

[truncated: 3 more sheets: Fig 1l, Fig 1m, Fig 1n]
