# Supplementary material for: Tumor irradiation promotes antigen dressing of dendritic cells to enhance CAR T cell persistence and efficacy in lung metastases
Source: Nat Cancer. 2026 May 22;7(7):1104–20. doi: 10.1038/s43018-026-01167-6 (PMC13400301; doi:10.1038/s43018-026-01167-6)
Supplement: Supplementary file 5 — Statistical source data. [file 43018_2026_1167_MOESM5_ESM.xlsx]

## Sheet: Fig 2d
File ID	0Gy	8Gy
2021_11_14 dsRed D9 Ms1 - RFP.svs	3.31e-05
2021_11_14 dsRed D9 Ms1 - RFP.svs	8.64e-05
2021_11_14 dsRed D9 Ms3 - RFP.svs	3.18e-05
2021_11_14 dsRed D9 Ms3 - RFP.svs	4.13e-05
2021_11_14 dsRed D9 Ms3 - RFP.svs	5.11e-06
2021_11_14 dsRed D9 Ms4 - RFP-001.svs	2.69e-05
2021_11_14 dsRed D9 Ms4 - RFP-001.svs	1.27e-05
2021_11_14 dsRed D9 Ms4 - RFP-001.svs	2.09e-05
2021_11_14 dsRed D9 Ms4 - RFP-001.svs	1.57e-05
2021_11_14 dsRed D9 Ms4 - RFP-001.svs	9.08e-06
2021_11_14 dsRed D9 Ms4 - RFP-001.svs	3.9e-06
2021_11_14 dsRed D9 Ms5 - RFP.svs	0.00013
2021_11_14 dsRed D9 Ms5 - RFP.svs	1.23e-05
2021_11_14 dsRed D9 Ms5 - RFP.svs	5.12e-05
2021_11_14 dsRed D9 Ms6 - RFP.svs	0.000316
2021_11_14 dsRed D9 Ms6 - RFP.svs	0.00016
2021_11_14 dsRed D9 Ms6 - RFP.svs	0.000122
2021_11_14 dsRed D9 Ms6 - RFP.svs	1.09e-05
2021_11_14 dsRed D9 Ms8 - RFP.svs		0.00137
2021_11_14 dsRed D9 Ms8 - RFP.svs		0.000269
2021_11_14 dsRed D9 Ms8 - RFP.svs		0.000545
2021_11_14 dsRed D9 Ms8 - RFP.svs		0.000701
2021_11_14 dsRed D9 Ms8 - RFP.svs		0.000429
2021_11_14 dsRed D9 Ms8 - RFP.svs		0.000496
2021_11_14 dsRed D9 Ms9 - RFP.svs		0.000326
2021_11_14 dsRed D9 Ms9 - RFP.svs		0.000225
2021_11_14 dsRed D9 Ms9 - RFP.svs		0.00018
2021_11_14 dsRed D9 Ms9 - RFP.svs		0.000217
2021_11_14 dsRed D9 Ms9 - RFP.svs		0.000133
2021_11_14 dsRed D9 Ms9 - RFP.svs		0.000133
2021_11_14 dsRed D9 Ms9 - RFP.svs		0.000121
2021_11_14 dsRed D9 Ms9 - RFP.svs		0.000107
2021_11_14 dsRed D9 Ms9 - RFP.svs		5.2e-05
2021_11_14 dsRed D9 Ms10 - RFP.svs		0.000112
2021_11_14 dsRed D9 Ms10 - RFP.svs		0.000155
2021_11_14 dsRed D9 Ms10 - RFP.svs		0.000143
2021_11_14 dsRed D9 Ms10 - RFP.svs		0.000156
2021_11_14 dsRed D9 Ms10 - RFP.svs		9.87e-05
2021_11_14 dsRed D9 Ms11 - RFP.svs		6.09e-05
2021_11_14 dsRed D9 Ms11 - RFP.svs		0.000271
2021_11_14 dsRed D9 Ms11 - RFP.svs		0.000152
2021_11_14 dsRed D9 Ms11 - RFP.svs		0.000124
2021_11_14 dsRed D9 Ms11 - RFP.svs		0.000105
2021_11_14 dsRed D9 Ms11 - RFP.svs		4.75e-05
2021_11_14 dsRed D9 Ms12 - RFP.svs		0.000125
2021_11_14 dsRed D9 Ms12 - RFP.svs		0.000123
2021_11_14 dsRed D9 Ms12 - RFP.svs		0.000185
2021_11_14 dsRed D9 Ms12 - RFP.svs		9.94e-05
2021_11_14 dsRed D9 Ms12 - RFP.svs		9.54e-05
2021_11_14 dsRed D9 Ms12 - RFP.svs		0.000131
2021_11_14 dsRed D9 Ms12 - RFP.svs		5.48e-05
2021_11_14 dsRed D9 Ms13 - RFP.svs		0.000641
2021_11_14 dsRed D9 Ms14 - RFP.svs		0.000529
2021_11_14 dsRed D9 Ms14 - RFP.svs		0.000315
2021_11_14 dsRed D9 Ms14 - RFP.svs		0.000252
2021_11_14 dsRed D9 Ms14 - RFP.svs		0.000137
2021_11_14 dsRed D9 Ms14 - RFP.svs		0.000144
2021_11_14 dsRed D9 Ms14 - RFP.svs		0.000281

## Sheet: Fig 2f - Tim3 CD8+ CAR
0Gy	8Gy
1749	1512
1721	1630
1843	1280
1916	1691
1872	1812

## Sheet: Fig 2f - PD1 CD8+ CAR
0Gy	8Gy
2022	1769
2972	2186
2435	2279
2532	2166
2911	2080

## Sheet: Fig 2f - 2B4 CD8+ CAR
0Gy	8Gy
9849	9915
11525	10183
9698	10940
11395	10115
9849	9445

## Sheet: Fig 2f - Lag3 CD8+ CAR
0Gy	8Gy
1862	1715
2171	1874
1968	1733
2266	1905
1899	1855

## Sheet: Fig 2f - Tigit CD8+ CAR
0Gy	8Gy
3403	3225
4182	3361
3458	3527
3984	3440
3527	3325

## Sheet: Fig 2f - ICOS+ CD8+ CAR
0Gy	8Gy
742	430
698	294
815	204
611	401
394	415

## Sheet: Fig 2h - PD1 CD8+ CAR
0Gy	8Gy
7482	3775
113241	7275
85508	7149
34479	4716
79370	11087
	5996
	8092

## Sheet: Fig 2h - Tim3 CD8+ CAR
0Gy	8Gy
2071	1804
2169	1797
2146	1851
2169	1854
2079	1844
	1917
	1913

## Sheet: Fig 2h - 2B4 CD8+ CAR
0Gy	8Gy
1801	1750
3572	2149
2830	2215
2424	2089
2533	2134
	1862
	2251

[truncated: 9 more sheets: Fig 2h - Lag3 CD8+ CAR, Fig 2h - Tigit CD8+ CAR, Fig 2h - ICOS+ CD8+ CAR, Fig 2j - PD1 CD4+ CAR, Fig 2j - Tim3 CD4+ CAR, Fig 2j - 2B4 CD4+ CAR, Fig 2j - Lag3 CD4+ CAR, Fig 2j - Tigit CD4+ CAR, Fig 2j - ICOS+ CD4+ CAR]
