# Supplementary material for: Tumor irradiation promotes antigen dressing of dendritic cells to enhance CAR T cell persistence and efficacy in lung metastases
Source: Nat Cancer. 2026 May 22;7(7):1104–20. doi: 10.1038/s43018-026-01167-6 (PMC13400301; doi:10.1038/s43018-026-01167-6)
Supplement: Supplementary file 6 — Statistical source data. [file 43018_2026_1167_MOESM6_ESM.xlsx]

## Sheet: Fig 3a0Gy
Date	0GY										0GY+DT
22-Aug-23
25-Aug-23	707000	807000	7000000	870000	950000						2000000	2000000	549000	1000000	741000
30-Aug-23	146000	483000	10000000	183000	150000						249000	1000000	181000	219000	126000
8-Sep-23	119000	280000		73300	72800						35300	804000	193000	120000	151000
14-Sep-23	47400	103000		42400	34800						31100	947000	56200	30000	70600
20-Sep-23	19500	15000		31800	65000						34500	1000000	51500	28900	17900

## Sheet: Fig 3a8Gy
Date	8Gy										8Gy+DT
22-Aug-23
25-Aug-23	4000000	2000000	412000	3000000	1000000	2000000	5000000				1000000	231000	1000000	2000000	4000000	2000000	535000	2000000
30-Aug-23	363000	418000	204000	1000000	224000	292000	2000000				541000	69200	482000	458000	832000	685000	423000	472000
8-Sep-23	373000	485000	808000	401000	935000	299000	643000				775000	47500	207000	228000	128000	371000	301000	107000
14-Sep-23	210000	358000		366000	229000	151000	220000				463000	24600	112000	149000	36900	216000	79600	35000
20-Sep-23		663000		225000	156000	89600					89600	33000	23200	26000	44200	217000	73300	48000

## Sheet: Fig 3d
WT 8Gy	Zbtb46DTR/DTR 8Gy	0Gy
6.1	1.08	69.8
24.1	15.4	50.8
22.4	20.4
3.75	19.5
4.25	20.3
	6.96

## Sheet: Fig 3e
Filename	0Gy	WT 8Gy	Zbtb46DTR/DTR 8Gy
122223 Zbtb DTR Ms2-1.svs	0.000148
122223 Zbtb DTR Ms2-1.svs	0.000336
122223 Zbtb DTR Ms2-1.svs	4.83e-05
122223 Zbtb DTR Ms2-1.svs	6.97e-05
122223 Zbtb DTR Ms2-1.svs	6.33e-05
122223 Zbtb DTR Ms2-1.svs	0.000186
122223 Zbtb DTR Ms2-1.svs	4.42e-05
122223 Zbtb DTR Ms2-1.svs	6.58e-05
122223 Zbtb DTR Ms2-1.svs	0.000118
122223 Zbtb DTR Ms2-1.svs	8.42e-06
122223 Zbtb DTR Ms2-1.svs	7.71e-05
122223 Zbtb DTR Ms2-1.svs	2.93e-05
122223 Zbtb DTR Ms2-1.svs	2.01e-05
122223 Zbtb DTR Ms2-1.svs	0.000135
122223 Zbtb DTR Ms2-1.svs	0
122223 Zbtb DTR Ms2-1.svs	0.000165
122223 Zbtb DTR Ms2-1.svs	7.87e-05
122223 Zbtb DTR Ms2-1.svs	0.000103
122223 Zbtb DTR Ms2-1.svs	0.000154
122223 Zbtb DTR Ms2-1.svs	0.000255
122223 Zbtb DTR Ms3.svs	0.000134
122223 Zbtb DTR Ms3.svs	0.000284
122223 Zbtb DTR Ms3.svs	6.15e-05
122223 Zbtb DTR Ms3.svs	0.000276
122223 Zbtb DTR Ms3.svs	0.000224
122223 Zbtb DTR Ms3.svs	5.86e-05
122223 Zbtb DTR Ms3.svs	0.000226
122223 Zbtb DTR Ms3.svs	0.000136
122223 Zbtb DTR Ms3.svs	0.000139
122223 Zbtb DTR Ms3.svs	2.78e-05
122223 Zbtb DTR Ms3.svs	0.000101
122223 Zbtb DTR Ms3.svs	0.000223
122223 Zbtb DTR Ms3.svs	0.000262
122223 Zbtb DTR Ms4.svs		0.000277
122223 Zbtb DTR Ms4.svs		0.000498
122223 Zbtb DTR Ms4.svs		0.000702
122223 Zbtb DTR Ms4.svs		0.000223
122223 Zbtb DTR Ms4.svs		0.00106
122223 Zbtb DTR Ms4.svs		0.000347
122223 Zbtb DTR Ms4.svs		0.000769
122223 sample Ms5 redo.svs		0.000111
122223 sample Ms5 redo.svs		0.000307
122223 sample Ms5 redo.svs		0.000376
122223 sample Ms5 redo.svs		0.000289
122223 sample Ms5 redo.svs		0.000194
122223 sample Ms5 redo.svs		0.000213
122223 sample Ms5 redo.svs		7.19e-05
122223 sample Ms5 redo.svs		0.000294
122223 Zbtb DTR Ms6.svs		0.000134
122223 Zbtb DTR Ms6.svs		0.000234
122223 Zbtb DTR Ms6.svs		0.000108
122223 Zbtb DTR Ms6.svs		0.000124
122223 Zbtb DTR Ms6.svs		0.000259
122223 Zbtb DTR Ms6.svs		0.000272
122223 Zbtb DTR Ms6.svs		0.000583
122223 Zbtb DTR Ms6.svs		0.000735
122223 Zbtb DTR Ms6.svs		0.00013
122223 Zbtb DTR Ms6.svs		0.000145
122223 Zbtb DTR Ms7.svs		2.83e-05
122223 Zbtb DTR Ms7.svs		5.36e-05
122223 Zbtb DTR Ms7.svs		2.51e-05
122223 Zbtb DTR Ms7.svs		8.89e-05
122223 Zbtb DTR Ms8.svs		0.000134
122223 Zbtb DTR Ms8.svs		0.000212
122223 Zbtb DTR Ms8.svs		0.000108
122223 Zbtb DTR Ms8.svs		0.000605
122223 Zbtb DTR Ms10.svs			0.000153
122223 Zbtb DTR Ms10.svs			0.000102
122223 Zbtb DTR Ms10.svs			0.000276
122223 Zbtb DTR Ms10.svs			8.41e-05
122223 Zbtb DTR Ms10.svs			0.000202
122223 Zbtb DTR Ms10.svs			0.000169
122223 Zbtb DTR Ms10.svs			0.000157
122223 Zbtb DTR Ms10.svs			0.000221
122223 Zbtb DTR Ms10.svs			0.000105
122223 Zbtb DTR Ms10.svs			0.000107
122223 Zbtb DTR Ms11.svs			0.000228
122223 Zbtb DTR Ms11.svs			0.000389
122223 Zbtb DTR Ms11.svs			0.000423
122223 Zbtb DTR Ms11.svs			0.00015
122223 Zbtb DTR Ms11.svs			0.000482
122223 Zbtb DTR Ms11.svs			0.00026
122223 Zbtb DTR Ms11.svs			0.000422
122223 Zbtb DTR Ms11.svs			0.000873
122223 Zbtb DTR Ms11.svs			0.000539
122223 Zbtb DTR Ms11.svs			0.000371
122223 Zbtb DTR Ms12.svs			0.000299
122223 Zbtb DTR Ms12.svs			0.000188
122223 Zbtb DTR Ms12.svs			0.000308
122223 Zbtb DTR Ms12.svs			0.000211
122223 Zbtb DTR Ms12.svs			0.000229
122223 Zbtb DTR Ms12.svs			0.000216
122223 Zbtb DTR Ms12.svs			0.000232
122223 Zbtb DTR Ms12.svs			6.44e-05
122223 Zbtb DTR Ms12.svs			0.000763
122223 Zbtb DTR Ms12.svs			4.6e-05
122223 Zbtb DTR Ms13.svs			0.000122
122223 Zbtb DTR Ms13.svs			0.000117
122223 Zbtb DTR Ms13.svs			0.000208
122223 Zbtb DTR Ms13.svs			6.5e-05
122223 Zbtb DTR Ms13.svs			0.000408
122223 Zbtb DTR Ms14.svs			0.000379
122223 Zbtb DTR Ms14.svs			8.42e-05
122223 Zbtb DTR Ms14.svs			0.00025
122223 Zbtb DTR Ms14.svs			0.000311
122223 Zbtb DTR Ms14.svs			0.000607
