# Supplementary material for: Tumor irradiation promotes antigen dressing of dendritic cells to enhance CAR T cell persistence and efficacy in lung metastases
Source: Nat Cancer. 2026 May 22;7(7):1104–20. doi: 10.1038/s43018-026-01167-6 (PMC13400301; doi:10.1038/s43018-026-01167-6)
Supplement: Supplementary file 7 — Statistical source data. [file 43018_2026_1167_MOESM7_ESM.xlsx]

## Sheet: Fig 4c
Hrs	m1928z +DC2										h1928z+DC2										m1928z alone (Flt3L media)										h1928z alone (Flt3L media)
0	0	0	0	0	0	0	0	0	0	0	0	0	0	0	0	0	0	0	0	0	0	0	0	0	0						0	0	0	0	0
6	-51	-40	-44	22	-16	-72	-52	-6	5	-33	4	131	129	99	60	44	120	125	72	25	2	-26	9	1	-37						-60	53	22	-11	84
12	-128	-70	-56	-23	0	-167	-106	-4	-39	-27	83	161	210	131	-58	158	124	101	79	24	28	-64	-14	-87	-86						-123	-57	-88	-134	-6

## Sheet: Fig 4d
Hrs	m1928z +DC1										h1928z+DC1										m1928z alone (Flt3L media)										h1928z alone (Flt3L media)
0	0	0	0	0		0	0	0	0		0	0	0	0		0	0	0	0		0	0	0	0	0						0	0	0	0	0
6	-86	18	35	8		35	4	-14	-14		146	118	141	68		51	89	17	23		2	-26	9	1	-37						-60	53	22	-11	84
12	-187	-67	-84	-35		-35	-102	-112	-105		125	-35	19	-39		23	15	-67	-37		28	-64	-14	-87	-86						-123	-57	-88	-134	-6

## Sheet: Fig 4h
Time	A20	A20.1	A20.2	A20.3	A20.4	KP19	KP19.1	KP19.2	KP19.3	KP19.4
0	0	0	0	0	0	0	0	0	0	0
6	19	31	31	-8	26	11	-9	21	-6	3
12	74	21	86	62	84	14	-4	30	-16	-9
18	97	76	98	81	87	20	-10	36	-20	-10
24	127	56	167	99	90	26	-8	57	-13	-8
30	154	107	135	120	131	24	-13	64	-10	-13
36	140	130	145	111	148	32	-10	60	-9	-20
42	166	121	154	100	133	18	-26	64	8	-41
