# Supplementary material for: Tumor irradiation promotes antigen dressing of dendritic cells to enhance CAR T cell persistence and efficacy in lung metastases
Source: Nat Cancer. 2026 May 22;7(7):1104–20. doi: 10.1038/s43018-026-01167-6 (PMC13400301; doi:10.1038/s43018-026-01167-6)
Supplement: Supplementary file 8 — Statistical source data. [file 43018_2026_1167_MOESM8_ESM.xlsx]

## Sheet: Fig 5b
Filename	0Gy	8Gy
2022_03_21 Batf3KO RFP Ms1.svs	0.00013717
2022_03_21 Batf3KO RFP Ms1.svs	3.5681e-05
2022_03_21 Batf3KO RFP Ms1.svs	0.00018336
2022_03_21 Batf3KO RFP Ms1.svs	0.0001432
2022_03_21 Batf3KO RFP Ms1.svs	9.1265e-05
2022_03_21 Batf3KO RFP Ms1.svs	8.719e-05
2022_03_21 Batf3KO RFP Ms1.svs	0.00010342
2022_03_21 Batf3KO RFP Ms1.svs	0.00011811
2022_03_21 Batf3KO RFP Ms1.svs	0.00010805
2022_03_21 Batf3KO RFP Ms1.svs	5.2998e-05
2022_03_21 Batf3KO RFP Ms10.svs		0.00021952
2022_03_21 Batf3KO RFP Ms11.svs		0.00043719
2022_03_21 Batf3KO RFP Ms11.svs		0.00029327
2022_03_21 Batf3KO RFP Ms11.svs		0.00052884
2022_03_21 Batf3KO RFP Ms11.svs		0.00044855
2022_03_21 Batf3KO RFP Ms2.svs	0.00017975
2022_03_21 Batf3KO RFP Ms2.svs	0.00022582
2022_03_21 Batf3KO RFP Ms2.svs	0.00017615
2022_03_21 Batf3KO RFP Ms3.svs	0.00012696
2022_03_21 Batf3KO RFP Ms3.svs	3.785e-05
2022_03_21 Batf3KO RFP Ms3.svs	1.9336e-05
2022_03_21 Batf3KO RFP Ms3.svs	3.1347e-05
2022_03_21 Batf3KO RFP Ms3.svs	3.7596e-05
2022_03_21 Batf3KO RFP Ms4.svs	0.00011687
2022_03_21 Batf3KO RFP Ms4.svs	4.1344e-05
2022_03_21 Batf3KO RFP Ms4.svs	0.00012047
2022_03_21 Batf3KO RFP Ms4.svs	1.6957e-05
2022_03_21 Batf3KO RFP Ms4.svs	9.1781e-05
2022_03_21 Batf3KO RFP Ms4.svs	4.4619e-05
2022_03_21 Batf3KO RFP Ms5.svs	7.7745e-05
2022_03_21 Batf3KO RFP Ms5.svs	5.0482e-05
2022_03_21 Batf3KO RFP Ms5.svs	4.0727e-05
2022_03_21 Batf3KO RFP Ms5.svs	5.1968e-05
2022_03_21 Batf3KO RFP Ms5.svs	6.3242e-05
2022_03_21 Batf3KO RFP Ms5.svs	9.6356e-05
2022_03_21 Batf3KO RFP Ms6.svs		0.00027208
2022_03_21 Batf3KO RFP Ms6.svs		0.00067018
2022_03_21 Batf3KO RFP Ms6.svs		0.00034036
2022_03_21 Batf3KO RFP Ms8.svs		0.00061189
2022_03_21 Batf3KO RFP Ms8.svs		0.00026955
2022_03_21 Batf3KO RFP Ms8.svs		0.00066942
2022_03_21 Batf3KO RFP Ms8.svs		0.00024384
2022_03_21 Batf3KO RFP Ms8.svs		0.00012849
2022_03_21 Batf3KO RFP Ms9.svs		0.0005187
2022_03_21 Batf3KO RFP Ms9.svs		0.0007408
2022_03_21 Batf3KO RFP Ms9.svs		0.00107278

## Sheet: Fig 5d
0Gy	8Gy
20.6265	3.32084
2.93441	0
7.92261	5.31261
16.0605	1.1348
6.99087	0
	2.41299

## Sheet: Fig 5e
Date	0Gy										8Gy
19-Aug-21
1-Sep-21	16200000	26000000	467000	694000	2490000	3330000					1630000	14100000	1820000	1190000	977000	8410000	1640000
8-Sep-21	16500000	29500000	2570000	2150000	4190000	6770000					30200000	58400000	12000000	1880000	2650000	9140000	4090000
15-Sep-21	98500000	88100000	55000000	7520000	13100000	12800000					20000000	284000000	6800000	4730000	31100000	1820000	31800000
21-Sep-21	248000000	66500000	18800000	843000	60600000	2250000					92600000	74100000	2370000	297000	3710000	512000	490000
6-Oct-21	1400000000	2290000000	234000		36800000	727000					11000000	27900000	6240000	259000	399000	49800	421000
22-Oct-21			204000		95000000	5230000					153000000	715000000	1050000	114000	35700000	162000	2080000

## Sheet: Fig 5f - CD8 CAR T Lungs #
0Gy	8Gy
517000	804000
401000	1570000
183000	673000
515000	281000
62600	796000

## Sheet: Fig 5f - CD4 CAR T Lungs #
0Gy	8Gy
13900	22700
23300	62800
8330	14800
24800	11700
6520	29200

## Sheet: Fig 5gBLI
Date	0Gy										RT
8-Jun-21
10-Jun-21	22000000	10600000	20500000	5100000	13500000						48700000	28500000	17900000	18100000	35000000
16-Jun-21	2580000	1850000	4450000	2110000	6750000						8970000	8160000	5330000	5620000	6970000
21-Jun-21	2450000	903000	3230000	1760000	4880000						4790000	3020000	2460000	3530000	5750000
25-Jun-21	1620000	905000	1730000	554000	2080000						2750000	2390000	1410000	2320000	2190000
30-Jun-21	1110000	484000	736000	258000	1200000						1820000	1160000	1300000	1940000	1630000
8-Jul-21	665000	306000	1160000	743000	1410000						960000		1720000	2670000	1620000

## Sheet: Fig 5gSurvivl
Start Date	End Date	RT	0Gy
13-May-21	26-Jul-21	1
13-May-21	8-Jul-21	1
13-May-21	21-Jul-21	1
13-May-21	23-Jul-21	1
13-May-21	2-Aug-21	1
13-May-21	28-Jul-21		1
13-May-21	21-Jul-21		1
13-May-21	28-Jul-21		1
13-May-21	8-Aug-21		0
13-May-21	27-Jul-21		1
