# Supplementary material for: Tumor irradiation promotes antigen dressing of dendritic cells to enhance CAR T cell persistence and efficacy in lung metastases
Source: Nat Cancer. 2026 May 22;7(7):1104–20. doi: 10.1038/s43018-026-01167-6 (PMC13400301; doi:10.1038/s43018-026-01167-6)
Supplement: Supplementary file 9 — Statistical source data. [file 43018_2026_1167_MOESM9_ESM.xlsx]

## Sheet: Fig 6b
hCD19	GD2	EpCAM	CD105
NA	0.26	42.5	89.2
NA	0.4	44.5	90.2
NA	0.65	30	86.1
NA	0.47	34.7	89.7
NA	3.69	33.6	86.7

## Sheet: Fig 6c
0 Gy	8 Gy
17.1958	2.28833
3.69651	1.64076
6.53169	0
17.4171	0
0.462476	4.93297
16.3267	0.588852
	1.62637
	3.54413
	0.461611
	15.8901

## Sheet: Fig 6e
Filename	0Gy	8Gy
2024_12_16 GD2 Ms16 dsred.svs		6.32239e-05
2024_12_16 GD2 Ms16 dsred.svs		6.78168e-05
2024_12_16 GD2 Ms16 dsred.svs		0.00021814
2024_12_16 GD2 Ms15 dsred.svs		0.000709418
2024_12_16 GD2 Ms12 dsred.svs		0.000858552
2024_12_16 GD2 Ms12 dsred.svs		0.00104545
2024_12_16 GD2 Ms12 dsred.svs		0.00066493
2024_12_16 GD2 Ms12 dsred.svs		0.0010719
2024_12_16 GD2 Ms12 dsred.svs		0.000334095
2024_12_16 GD2 Ms12 dsred.svs		0.000278279
2024_12_16 GD2 Ms12 dsred.svs		0.00140265
2024_12_16 GD2 Ms11 dsred.svs		0.000108446
2024_12_16 GD2 Ms10 dsred.svs		3.34856e-05
2024_12_16 GD2 Ms9 dsred.svs		0.000238725
2024_12_16 GD2 Ms9 dsred.svs		8.43248e-05
2024_12_16 GD2 Ms8 dsred.svs		1.52413e-05
2024_12_16 GD2 Ms8 dsred.svs		0.000234969
2024_12_16 GD2 Ms7 dsred.svs		4.2803e-05
2024_12_16 GD2 Ms7 dsred.svs		0.000187916
2024_12_16 GD2 Ms7 dsred.svs		8.20857e-05
2024_12_16 GD2 Ms7 dsred.svs		0.000145883
2024_12_16 GD2 Ms6 dsred.svs	0.00011364
2024_12_16 GD2 Ms6 dsred.svs	6.71e-05
2024_12_16 GD2 Ms6 dsred.svs	4.73813e-05
2024_12_16 GD2 Ms5 dsred.svs	2.60633e-05
2024_12_16 GD2 Ms5 dsred.svs	2.57767e-05
2024_12_16 GD2 Ms5 dsred.svs	6.21583e-05
2024_12_16 GD2 Ms4 dsred.svs	0.00018556
2024_12_16 GD2 Ms4 dsred.svs	0.000128316
2024_12_16 GD2 Ms4 dsred.svs	0.000217249
2024_12_16 GD2 Ms4 dsred.svs	0.000120335
2024_12_16 GD2 Ms3 dsred.svs	4.71008e-05
2024_12_16 GD2 Ms3 dsred.svs	2.53872e-05
2024_12_16 GD2 Ms3 dsred.svs	0.000207997
2024_12_16 GD2 Ms2 dsred.svs	0.000183343
2024_12_16 GD2 Ms1 dsred.svs	3.64029e-05
2024_12_16 GD2 Ms1 dsred.svs	0.000136628
2024_12_16 GD2 Ms1 dsred.svs	0.000122267
2024_12_16 GD2 Ms1 dsred.svs	6.01165e-05
2024_12_16 GD2 Ms1 dsred.svs	0.000767

## Sheet: Fig 6g
0Gy	8Gy
0.0000065669	0.0000640280
0.0000870120	0.0000837290
0.0001576100	0.0001280600
0.0000377600	0.0000919370
0.0000394020	0.0000623860
0.0002626800	0.0001461100
	0.0000656690
	0.0001838700
	0.0000919370
	0.0000820870

## Sheet: Fig 6h
0Gy	8Gy
3.15136	7.49446
4.81487	0.74977
3.48913	2.25347
8.7063	0.95627
6.68878	0.163423
5.194	1.26609

## Sheet: Fig 6j
Filename	0Gy	8Gy
Ms1 T6	0.00026408
Ms 1 T5	0.00016839
Ms1 T4	0.00022198
Ms1 T2	0.00039499
Ms1 T3	0.00047032
Ms1 T1	0.00035065
Ms1 T10	4.472e-05
Ms1 T8	0.00041482
Ms1 T9	2.976e-05
Ms1 T7	0.00048412
Ms2 T6	0.0003335
Ms2 T5	0.0002728
Ms2 T4	0.00017293
Ms2 T3	0.00033139
Ms2 T2	0.00042302
Ms2 T1	0.00028078
Ms2 T9	0.00072413
Ms2 T7	0.00029392
Ms2 T8	0.00019996
Ms3 T4	0.00011495
Ms3 T6	0.00031272
Ms3 T5	0.00022382
Ms3 T2	0.00010569
Ms3 T1	0.00021509
Ms3 T3	0.00030094
Ms4 T10	0.00037151
Ms4 T15	0.0004679
Ms4 T14	0.00022812
Ms4 T13	0.00048614
Ms4 T12	0.00050225
Ms4 T9	0.00056852
Ms4 T11	0.00063572
Ms4 T8	0.00036165
Ms4 T3	0.00040872
Ms4 T2	0.00020398
Ms4 T6	0.00024475
Ms4 T4	0.00034458
Ms4 T5	0.0004641
Ms4 T1	0.00011087
Ms4 T7	0.00014544
Ms5 T13	0.00016819
Ms15 T15	0.00013275
Ms5 T14	0.00073428
Ms5 T9	0.00026085
Ms5 T12	0.00042365
Ms5 T11	0.00038659
Ms5 T8	0.00022843
Ms5 T6	0.00044353
Ms5 T7	0.0001077
Ms5 T3	0.00017237
Ms5 T1	0.00050201
Ms5 T4	0.00046306
Ms5 T10	0.00067871
Ms5 T4	0.00061516
Ms5 T2	0.00016591
Ms6 T5	0.00016854
Ms6 T7	0.00021353
Ms6 T6	0.00019191
Ms6 T4	0.00038638
Ms6 T1	0.000945
Ms6 T2	0.00055084
Ms6 T3	0.00025601
Ms6 T8	0.00033438
Ms7 T8		0.00033364
Ms7 T9		0.0003535
Ms7 T10		0.00027636
Ms7 T11		0.00043651
Ms7 T6		0.0002757
Ms7 T7		0.00028795
Ms7 T4		0.00020519
Ms7 T1		0.0011995
Ms7 T2		0.00091914
Ms7 T3		0.0027813
Ms7 T5		0.0015202
Ms8 T4		0.0002027
Ms8 T3		5.541e-05
Ms8 T2		0.00027275
Ms8 T1		0.00018331
Ms9 T5		0.00012402
Ms9 T1		8.899e-05
Ms9 T2		7.321e-05
Ms9 T3		0.0002564
Ms9 T4		8.97e-05
Ms10 T7		0.00030376
Ms10 T6		0.00035595
Ms10 T5		0.00067208
Ms10 T4		0.0013457
Ms10 T3		0.00040243
Ms10 T2		0.00048268
Ms10 T1		0.0003413
Ms11 T1		0.00088233
Ms12 T5		9.616e-05
Ms12 T4		0.00095212
Ms12 T3		0.00075291
Ms12 T1		0.00055021
Ms12 T2		0.00040936

## Sheet: Fig 6l
0Gy	8Gy
0.000173200	0.000075620
0.000054370	0.000066980
0.000082460	0.000039610
0.000104070	0.000113430
0.000055450	0.000099740
0.000043930	0.000098300

## Sheet: Fig 6m
Date	RT+EpCAM-CAR									RT+h19CD19 CAR									0Gy EpCam CAR
16-Jul-24
23-Jul-24
2-Aug-24	1860000	997000	1230000	1470000	1050000	1260000	1090000	9660000	929000	3500000	1530000	3080000	3290000	1340000	1580000	713000	3620000	315000	2350000	325000	634000	2450000	3370000	1520000	6860000	1990000	13200000
9-Aug-24	20200000	1010000	8240000	6550000	3000000	11700000	6790000	29900000	99100000	7700000	7910000	11600000	10900000	5640000	2130000	2370000	4290000	5970000	6980000	236000	1960000	8980000	5200000	1870000	9060000	3920000	52200000
16-Aug-24	6920000	2480000	11200000	4720000	791000	35000000	6800000	23500000	31100000	2270000	665000	4720000	3270000	698000	369000	3510000	1250000	374000	14200000	168000	2260000	12700000	11600000	1870000	40700000	19200000	101000000
23-Aug-24	3590000	196000	1260000	2140000	120000	31500000	2310000	7500000	150000000	202000	125000	1540000	2850000	1310000	1060000	14400000	1450000	945000	14500000	2620000	3610000	28700000	81800000	463000	11800000	63300000	393000000
30-Aug-24	3510000	86200	195000	868000	251000	87100000	1440000	7420000	178000000	190000	27600	7930000	3800000	2750000	3080000	34000000	4010000	2630000	53400000	394000	4510000	43800000	207000000	606000	371000000	208000000	1030000000
6-Sep-24	35400000	749000	867000	2260000	947000	198000000	2570000	60400000	1030000000	589000	178000	15600000	7800000	809000	54300		127000	99000	353000000	1400000	23600000	272000000	151000000	1760000	208000000	2900000000	3930000000
13-Sep-24	1640000	157000	280000	853000	1300000	280000000	11300000	57700000	309000000	644000	764000	59100000	13100000	149000	43200		126000	110000	103000000	1700000	18800000	83000000		290000	261000000
20-Sep-24	12000000	273000	635000	10100000	2380000	695000000	18300000	80800000		1410000	905000	505000000	18600000	99600	90700		61500	93700	2010000000	8230000	42300000	308000000		776000	1490000000
27-Sep-24	12800000	341000	889000	21400000	785000	1400000000	37300000	228000000		12600000	4240000	2350000000	31400000	165000	94300		100000	97700		26700000		3830000000		91500

## Sheet: Fig 6n
CAGE ID:	Start date	End date	8Gy h1928z	0Gy E28z	8Gy E28z
A 3204
M1	16-Jul-24	3-Nov-24	0
M3	16-Jul-24	3-Nov-24	0
M4	16-Jul-24	30-Sep-24	1
M5	16-Jul-24	4-Oct-24	1
E 3209
M1	16-Jul-24	3-Nov-24	0
M2	16-Jul-24	3-Nov-24	0
M3	16-Jul-24	3-Sep-24	1
M4	16-Jul-24	3-Nov-24	0
M5	16-Jul-24	3-Nov-24	0
B 3205
M1	16-Jul-24	14-Oct-24			1
M3	16-Jul-24	3-Nov-24			0
M4	16-Jul-24	3-Nov-24			0
M5	16-Jul-24	3-Nov-24			0
H 3213
M1	16-Jul-24	3-Nov-24			0
M2	16-Jul-24	8-Oct-24			1
M3	16-Jul-24	3-Nov-24			0
M4	16-Jul-24	3-Nov-24			0
M5	16-Jul-24	16-Sep-24			1
C 3206
M2	16-Jul-24	23-Sep-24		1
M3	16-Jul-24	3-Nov-24		0
M4	16-Jul-24	23-Sep-24		1
M5	16-Jul-24	29-Sep-24		1
F 3210
M1	16-Jul-24	8-Sep-24		1
M2	16-Jul-24	7-Oct-24		1
M3	16-Jul-24	25-Sep-24		1
M4	16-Jul-24	9-Sep-24		1
M5	16-Jul-24	13-Sep-24		1

## Sheet: Fig 6o
Day	8Gy hCD19 CAR									8Gy Epcam CAR									0Gy Epcam CAR
0	0	0	0	0	0	0	0	0	0	0	0	0	0	0	0	0	0	0	0	0	0	0	0	0	0	0	0	0
2	-0.956938	1.01523	-0.46083	2.60417	1.57895	-2.7027	0	0	0	4.52261	9.64467	16.9312	7.55556	8.6758	6.37255	12.9032	5.2381	0.921659	14.1361	9.17874	5.64103	3.8835	4.7619	1.83486	8.69565	3.60825	2.20264	6.96517
4	-1.43541	-3.04569	1.38249	4.16667	-1.05263	-5.94595	-2.6738	-3.60825	-3.8835	2.51256	3.5533	10.0529	0.444444	3.19635	3.92157	0	-2.85714	-2.30415	3.66492	-0.483092	2.5641	6.31068	-0.952381	-0.917431	1.63043	-2.06186	-3.0837	0
7	-4.30622	-5.58376	-1.84332	-1.5625	-5.78947	-5.40541	-4.81283	-6.18557	-7.76699	-2.01005	-1.01523	-0.5291	-4.44444	2.73973	0.490196	-7.52688	-4.28571	-6.45161	-3.14136	-3.38164	-4.10256	0.485437	-4.28571	-1.83486	-1.08696	-4.63918	-4.40529	-1.99005
9	-0.478469	-4.06091	0.921659	1.04167	-1.57895	-4.86486	-5.34759	-5.6701	-4.36893	0.502513	0	3.1746	0	0.913242	0.490196	-0.537634	-3.33333	-4.14747	-2.6178	-2.41546	0.512821	3.8835	-3.33333	-0.458716	1.63043	0	0.440529	0.497512
11	-8.13397	-7.61421	-2.76498	-2.60417	-8.42105	-10.8108	-13.9037	-9.79381	-9.2233	-2.01005	-7.1066	-5.82011	-6.66667	-2.2831	-1.96078	-5.91398	-6.19048	-7.37327	-8.37696	-4.83092	-5.12821	0	-3.80952	-4.12844	-2.17391	-6.70103	-2.64317	-3.9801
14	-8.61244	-6.59898	-3.22581	-3.125	-4.21053	-9.18919	-19.7861	-8.24742	-7.76699	-1.50754	-4.06091	-3.7037	-2.22222	0.456621	0.490196	-1.07527	-4.28571	-1.38249	-5.2356	-2.41546	-1.02564	3.8835	-3.33333	-0.458716	0.543478	-3.09278	-3.96476	-0.497512
16	-6.2201	-5.07614	-1.38249	-2.60417	-4.73684	-11.3514	-19.2513	-7.73196	-9.70874	-1.00503	-3.5533	-3.1746	-4	-0.913242	2.94118	-1.6129	-2.38095	-3.22581	-10.4712	-3.86473	-4.61538	4.85437	-0.952381	-0.917431	-0.543478	-3.60825	-4.84581	0.497512
18	-4.78469	-8.12183	-2.30415	-3.125	-7.89474	-12.973	-21.3904	-10.8247	-9.70874	-1.00503	-7.1066	-6.34921	-4.88889	-2.2831	1.47059	-3.22581	-4.7619	-1.84332	-8.37696	-4.83092	-4.61538	1.94175	-3.33333	-2.29358	-1.63043	-6.70103	-6.1674	-0.995025
22	-5.26316	-9.13706	-8.75576	-3.125	-5.26316	-11.8919		-9.79381	-12.6214	-2.51256	-12.1827	-7.40741	-4	-7.76256	3.43137	-5.91398	-4.7619	-5.52995	-10.9948	-6.76328	-6.15385	2.42718	-2.38095	-2.29358	-4.8913	-7.21649	-3.0837	4.97512
25	-7.17703	-11.1675	-4.60829	-2.60417	-5.78947	-13.5135		-11.8557	-11.6505	-1.50754	-8.62944	-7.93651	-6.22222	-0.913242	0.980392	-6.45161	-6.66667	-7.8341	-12.5654	-11.1111	-10.7692	0.970874	-5.71429	-5.04587	-9.23913	-6.18557	-1.32159	11.9403
28	-5.74163	-9.13706	-5.52995	-0.520833	-7.89474	-12.4324		-10.8247	-8.73786	-0.502513	-6.59898	-8.99471	-5.33333	-0.456621	1.96078	-12.3656	-4.7619	-3.68664	-10.9948	-10.628	-9.23077	-2.42718	-3.33333		-6.52174	-4.12371		22.8856
30	-5.74163	-9.13706	-5.99078	-4.6875	-7.89474	-14.0541		-11.3402	-8.25243	0.502513	-8.12183	-11.1111	-6.66667	-2.2831	1.96078	-7.52688	-5.2381	-5.99078	-10.4712	-14.0097	-10.7692	-2.91262	-3.80952		-9.23913	-3.60825		27.3632
32	-6.2201	-9.13706	-5.06912	-4.6875	-10	-11.8919		-11.8557	-10.6796	-1.00503	-8.12183	-12.6984	-7.55556	-2.2831	-2.45098	-11.828	-9.04762	-4.14747	-9.94764	-15.4589	-10.7692	-3.8835	-15.2381		-10.3261	-4.63918
35	-7.6555	-13.198	-10.1382	-5.72917	-10	-14.0541		-13.4021	-10.1942	-1.50754	-10.6599	-13.7566	-8.44444	-2.2831	-4.90196	-12.3656	-10.4762		-12.0419	-12.5604	-13.3333	-6.79612	-5.2381		-11.413	-0.515464
37	-11.0048	-11.6751	-10.5991	-5.72917	-9.47368	0.540541		-13.4021	-9.2233	-2.01005	-11.1675	-12.6984	-7.11111	-2.73973	-4.41176	-10.2151	-11.9048		-12.0419	-14.0097	-12.3077	-11.6505	-4.7619		-11.413	-3.60825
39	-11.9617	-13.198	-10.5991	-4.6875	-9.47368	-16.2162		-11.8557	-12.1359	-2.01005	-12.6904	-14.2857	-9.77778	-3.65297	-4.90196	-9.67742	-5.71429		-12.5654	-12.5604	-10.2564	-16.9903	-3.33333		-10.3261	2.57732
42	-12.4402	-14.2132	0.921659	-8.85417	-10.5263	-18.3784		-13.4021	-12.6214	-2.01005	-18.2741	-13.2275	-11.1111	-7.76256	-7.35294	-8.06452	-8.57143		-9.42408		-12.3077		5.2381		-11.9565	12.3711
44	-11.4833	-13.7056	14.2857	-12.5	-9.47368	-17.2973		-11.8557	-12.6214	-0.502513	-14.2132	-12.6984	-7.55556	-4.56621	-1.96078	-7.52688	-5.71429		-10.9948		-11.7949		10.4762		-10.8696
46	-13.8756	-13.198	18.4332	-14.5833	-10.5263	-17.8378		-11.8557	-14.0777	-1.50754	-13.7056	-13.7566	-4	-6.39269	4.41176	-11.2903	-9.52381		-13.6126		-10.7692		12.381		-8.15217
49	-6.69856	-14.7208	100	-22.3958	-8.42105	-20		-12.8866	-12.6214	-4.0201	-16.7513	-13.7566	-9.33333	-7.76256	-0.490196	-11.828	-11.4286		-13.6126		-12.8205				-7.6087

[truncated: 1 more sheets: Fig 6p]
