# Supplementary material for: Tumor irradiation promotes antigen dressing of dendritic cells to enhance CAR T cell persistence and efficacy in lung metastases
Source: Nat Cancer. 2026 May 22;7(7):1104–20. doi: 10.1038/s43018-026-01167-6 (PMC13400301; doi:10.1038/s43018-026-01167-6)
Supplement: Supplementary file 10 — Statistical source data. [file 43018_2026_1167_MOESM10_ESM.xlsx]

## Sheet: Extended Data Fig 1b
Date	Clone 5 KPGL19+	Clone 5 KPGL19+.1	Clone 5 KPGL19+.2	Clone 5 KPGL19+.3
20-Feb-20
27-Feb-20	668000	13600000	5910000	2170000
5-Mar-20	1750000	55900000	32300000	1760000
12-Mar-20	1980000	52500000	14300000	2290000
19-Mar-20	3440000	239000000	81100000	10300000
26-Mar-20	33900000	611000000	210000000	25600000
2-Apr-20	119000000	1630000000	274000000	139000000
9-Apr-20	259000000		1030000000

## Sheet: Extended Data Fig 1c
Start Date	End Date	2e6 KP hCD19+	5e5 KP hCD19+	2e6 KP hCD19Ð	5e5 KP hCD19Ð
15-Oct-19	13-Nov-19	1	0	1	0
15-Oct-19	13-Nov-19	1	0	1	0
15-Oct-19	13-Nov-19	1	0	0	0
15-Oct-19	13-Nov-19	0	0	0	0
15-Oct-19	13-Nov-19	0	0		0
15-Oct-19	18-Nov-19	1	1	1	1
15-Oct-19	18-Nov-19	0	0	0	0
15-Oct-19	18-Nov-19		0		0
15-Oct-19	18-Nov-19		0		0
15-Oct-19	18-Nov-19		0		0
15-Oct-19	25-Nov-19	1	1	1	0
15-Oct-19	25-Nov-19		0		0
15-Oct-19	25-Nov-19		0		0
15-Oct-19	25-Nov-19		0		1
10-Oct-19	30-Nov-19		1
10-Oct-19	30-Nov-19		1
10-Oct-19	2-Dec-19		1		1
10-Oct-19	2-Dec-19				1
10-Oct-19	2-Dec-19				0

## Sheet: ED Fig 1e - CAR+CD4+ Live #
0Gy	8Gy
28000	46600
13300	31900
22300	65400
36200	27000
66800	59300

## Sheet: ED Fig 1e - CAR+CD8+ Live #
0Gy	8Gy
58600	66000
18000	46900
42000	106000
54000	39700
142000	91100

## Sheet: ED Fig 1g - CAR+CD4+ Live #
0Gy	8Gy
2190	9700
11500	20500
13700	16000
36100	6810
14300	10000

## Sheet: ED Fig 1g - CAR+CD8+ Live #
0Gy	8Gy
1190	6170
4510	8500
6720	12800
9330	4040
6740	5180

## Sheet: ED Fig 1h - CD4 CAR T LN #
CTRL	RT
2290	1700
522	5900
2440	2960
7920	2750
2740	4590

## Sheet: ED Fig 1h - CD8 CAR T LN #
CTRL	RT
988	1890
855	3500
2530	2660
7200	3780
2990	6200

## Sheet: ED Fig 1i - CD4 T cells LN #
CTRL	RT
277000	62300
73500	152000
449000	92700
1450000	115000
647000	134000

## Sheet: ED Fig 1i - CD8 T cells LN #
CTRL	RT
319000	68900
82500	167000
491000	82100
1480000	102000
690000	144000

[truncated: 3 more sheets: Extended Data Fig 1j, Extended Data Fig 1k, Extended Data Fig 1l]
