# Supplementary material for: Tumor irradiation promotes antigen dressing of dendritic cells to enhance CAR T cell persistence and efficacy in lung metastases
Source: Nat Cancer. 2026 May 22;7(7):1104–20. doi: 10.1038/s43018-026-01167-6 (PMC13400301; doi:10.1038/s43018-026-01167-6)
Supplement: Supplementary file 11 — Statistical source data. [file 43018_2026_1167_MOESM11_ESM.xlsx]

## Sheet: ED Fig 2e - ICOS+ CD8+ CAR
0Gy	8Gy
1830	1312
1930	1207
2114	938
1613	1545
1323	1661

## Sheet: ED Fig 2e - PD1 CD8+ CAR
0Gy	8Gy
3758	2559
5706	4329
5601	4034
5842	4523
6466	4447

## Sheet: ED Fig 2e - Lag3 CD8+ CAR
0Gy	8Gy
2039	1794
2238	2078
2137	1739
2370	2052
1943	2078

## Sheet: ED Fig 2e - Tigit CD8+ CAR
0Gy	8Gy
3415	3277
4071	3477
3636	3796
3927	3546
3809	3496

## Sheet: ED Fig 2e - Tim3 CD8+ CAR
0Gy	8Gy
1453	1261
1425	1342
1470	1004
1547	1451
1534	1585

## Sheet: ED Fig 2e - 2B4 CD8+ CAR
0Gy	8Gy
9179	9000
10601	9159
9179	10228
10297	9079
8806	8711
