# Supplementary material for: Tumor irradiation promotes antigen dressing of dendritic cells to enhance CAR T cell persistence and efficacy in lung metastases
Source: Nat Cancer. 2026 May 22;7(7):1104–20. doi: 10.1038/s43018-026-01167-6 (PMC13400301; doi:10.1038/s43018-026-01167-6)
Supplement: Supplementary file 12 — Statistical source data. [file 43018_2026_1167_MOESM12_ESM.xlsx]

## Sheet: Extended Data Fig 3b
no RT	RT
5.65	2.39
6.66	3.83
5.69	3.88
6.04	4.37
5.82	2.42

## Sheet: Extended Data Fig 3d
Start Date	End Date	α-CSF1R	Isotype
25-Mar-2022	24-May-2022	1
25-Mar-2022	24-May-2022	1
25-Mar-2022	24-May-2022	1
25-Mar-2022	24-May-2022	1
25-Mar-2022	6-Jun-2022	1
25-Mar-2022	9-Jun-2022		0
25-Mar-2022	7-Jun-2022		1
25-Mar-2022	11-May-2022		1
25-Mar-2022	25-May-2022		1
25-Mar-2022	1-Jun-2022		1

## Sheet: Extended Data Fig 3e
Isotype	a-CSF1R
10.1773	0.605784
4.19464	3.26958
1.67852	12.8279
20.2381	4.7096
	23.4744

## Sheet: Extended Data Fig 3f
Date	Isotype										a-CSF1R
22-Apr-22
26-Apr-22	227000	627000	1080000	1580000	1010000						999000	1380000	447000	367000	785000
3-May-22	328000	410000	117000	979000	227000						420000	342000	576000	193000	947000
12-May-22	78400	60200		479000	9480						74200	25900	30400	28900	123000
19-May-22	105000	67100		152000	54800						67400	41800	60800	49300	94700

## Sheet: ED Fig 3g - CD8 CAR T Lungs #
Isotype	a-CSF1R
31250	26675
11770	9306
4169	6380
10224	4824
	7134.5

## Sheet: ED Fig 3g - CD4 CAR T Lungs #
Isotype	a-CSF1R
31250	26675
11770	9306
4169	6380
10224	4824
	7134.5

## Sheet: ED Fig 3h - Tigit+Pd1+ CD8+ CAR
Isotype	a-CSF1R
55.4	56.1
66.6	9.71
38.3	6.97
87.6	17.1
	3.92

## Sheet: ED Fig 3h - Tigit+Pd1+ CD4+ CAR
Isotype	a-CSF1R
36.5	8.14
67.9	7.77
57.1	17.1
51.2	11.2
	16.5
