# Supplementary material for: Tumor irradiation promotes antigen dressing of dendritic cells to enhance CAR T cell persistence and efficacy in lung metastases
Source: Nat Cancer. 2026 May 22;7(7):1104–20. doi: 10.1038/s43018-026-01167-6 (PMC13400301; doi:10.1038/s43018-026-01167-6)
Supplement: Supplementary file 13 — Statistical source data. [file 43018_2026_1167_MOESM13_ESM.xlsx]

## Sheet: Extended Data Fig 4a
Date	no RT					RT
14-Oct-20
15-Oct-20
16-Oct-20	452000	707000	447000	838000	972000	1680000	985000	426000	2490000	683000
19-Oct-20	240000	245000	115000	255000	238000	474000	468000	288000	479000	395000
20-Oct-20	263000	260000	226000	228000	344000	419000	323000	302000	479000	321000
21-Oct-20	246000	331000	380000	273000	281000	295000	367000	255000	412000	420000
23-Oct-20	203000	189000	266000	171000	241000	307000	314000	170000	341000	209000
6-Nov-20	75800	22700	77900	55200	37800	296000	603000	186000		443000
20-Nov-20	85900				30800		879000	94900		389000
2-Dec-20	26700				22000		612000	85400		407000
7-Dec-20	46700				29000		554000	72300		359000
10-Dec-20							3910000	113000		888000
14-Dec-20							771000	76600		390000
21-Dec-20							524000	65500		299000
29-Dec-20							505000	89100		353000

## Sheet: Extended Data Fig 4c
NoDT	WT	Zbtb46DTR
1.91	1.7	0.8
1.8	2.52	1.39
	1.2	0.97
	1.84	0.76
	1.93	1.14
		1.1

## Sheet: ED Fig 4d - Lung DC2 #
0Gy	8Gy
25200	130000
12500	43700
76500	21700
37700	34300
20500	20800
36700	52500
19700	10100
32300	28600
31500	41800
27700	46600

## Sheet: ED Fig 4d - Lung DC1 #
0Gy	8Gy
13700	34000
11800	23800
33000	14100
23600	16200
6510	16800
16500	25100
9850	8840
23100	15100
16200	22800
21100	29500
