# Supplementary material for: Tumor irradiation promotes antigen dressing of dendritic cells to enhance CAR T cell persistence and efficacy in lung metastases
Source: Nat Cancer. 2026 May 22;7(7):1104–20. doi: 10.1038/s43018-026-01167-6 (PMC13400301; doi:10.1038/s43018-026-01167-6)
Supplement: Supplementary file 14 — Statistical source data. [file 43018_2026_1167_MOESM14_ESM.xlsx]

## Sheet: Extended Data Fig 5a
Hrs	Target- KP tumors										Target+ KP tumors
6	0	0	0								0	0	0
12	-60	-64	36								28	54	22
18	-66	-46	45								140	144	155
24	-98	-57	36								155	126	310
30	-122	-45	6								72	197	480
36	-152	-76	43								37	208	579

## Sheet: Extended Data Fig 5b
Hrs	Target- KP tumors										Target+ KP tumors
6	0	0	0								0	0	0
12	-13	-21	-58								-9	30	33
18	-18	-49	-88								-10	45	72
24	-64	-26	-79								77	104	111

## Sheet: Extended Data Fig 5g
2Gy	8Gy
4.33	4.87
3.92	4.51
4.08	5.02

## Sheet: Extended Data Fig 5i
Hrs	h1928z +AM	h1928z +AM.1	h1928z +AM.2	h1928z +AM.3	h1928z +AM.4	h1928z alone	h1928z alone.1	h1928z alone.2	h1928z alone.3	h1928z alone.4
0	0	0	0	0	0	0	0	0	0	0
6	-3	8	-54	-101	-25	-90	-54	93	-9	-115
12	-151	12	-98	-149	-91	-316	-267	-19	-118	-279

## Sheet: Extended Data Fig 5j
Hrs	h1928z +MoMac	h1928z +MoMac.1	h1928z +MoMac.2	h1928z +MoMac.3	h1928z +MoMac.4		h1928z alone	h1928z alone.1	h1928z alone.2	h1928z alone.3	h1928z alone.4
0	0	0	0	0	0		0	0	0	0	0
6	-59	-18	-91	-28	-9		-90	-54	93	-9	-115
12	-139	-15	-180	-105	-128		-316	-267	-19	-118	-279
