# Supplementary material for: Tumor irradiation promotes antigen dressing of dendritic cells to enhance CAR T cell persistence and efficacy in lung metastases
Source: Nat Cancer. 2026 May 22;7(7):1104–20. doi: 10.1038/s43018-026-01167-6 (PMC13400301; doi:10.1038/s43018-026-01167-6)
Supplement: Supplementary file 15 — Statistical source data. [file 43018_2026_1167_MOESM15_ESM.xlsx]

## Sheet: Extended Data Fig 6a
Dilution	Non-targeted CAR	anti-GD2 CAR
1:01	49.6012	90.1983
1:02	9.13201	85.2787
1:04	0.243122	79.6296
1:08	-16.1698	70.9315
1:16	-9.48177	62.7385
1:32	-6.30838	59.2593
1:64	-7.67328	41.6199

## Sheet: Extended Data Fig 6b
Dilution	EpCAM28z	EpCAM28z.1	EpCAM28z.2	EpCAM28z.3	EpCAM28z.4	EpCAM28z.5	EpCAM28z.6	EpCAM28z.7	EpCAM28z.8	EpCAM28z.9	EpCAM28z.10	EpCAM28z.11	h1928z	h1928z.1	h1928z.2	h1928z.3	h1928z.4	h1928z.5	h1928z.6	h1928z.7	h1928z.8	h1928z.9	h1928z.10	h1928z.11	UT	UT.1	UT.2	UT.3	UT.4	UT.5	UT.6	UT.7	UT.8	UT.9	UT.10	UT.11
1:01	94.6766	94.3331	98.3686	99.4848	96.7373	95.2776	97.5959	92.1866	98.7979	97.5959	98.6262	97.6817	98.6807	96.2924	95.6782	100.933	98.2713	96.6336	94.4499	97.2477	99.5678	102.502	99.0219	99.7725	0.78673	-8.42654	-3.47867	-10.0474	-18.4076	-18.4076	-2.62559	0.957346	-8.34123	-2.62559	-6.46445	0.530806
1:02	76.3022	85.5753	83.7722	86.8632	84.0298	84.2015	75.8729	81.0246	79.9943	83.1711	83.9439	84.7167	76.7761	73.1595	74.5925	75.4796	74.5925	72.75	74.0465	72.4771	77.3902	80.6657	76.9808	78.1409	-16.7014	-2.11374	-13.3744	-8.76777	-5.95261	-2.54028	-4.92891	-7.06161	-2.88152	5.05213	-3.05213	-14.91
1:04	71.5798	70.1202	68.4888	66.9433	65.5696	64.6251	66.8575	67.115	59.6451	70.9788	67.2009	64.9685	55.3492	55.4174	60.9447	57.1234	50.163	54.3256	57.3281	58.6246	58.2834	58.4881	58.2834	59.6482	-14.5687	-27.0237	-18.4076	-22.0758	-24.5498	-16.7014	-15.1659	-10.7299	-10.7299	-19.7725	-8.17062	2.23697
1:08	49.6852	50.6296	51.4024	51.7458	52.6045	47.6245	48.7407	51.4883	49.5993	55.0086	52.0893	56.4682	42.1108	45.7275	42.5203	35.7647	43.7486	35.8329	40.2684	41.019	52.0737	50.7772	46.9558	46.2052	-14.9953	-16.1043	-12.436	-12.6066	-10.3886	-7.91469	-13.1185	-3.22275	-2.88152	1.63981	-3.05213	-10.9005
1:16	37.2353	39.897	35.7756	41.1849	43.4173	40.8414	34.0584	40.7556	43.1597	41.3566	37.4928	40.4121	32.6257	30.9197	35.2187	39.7907	43.2027	35.287	40.1319	43.5439	51.9372	41.8379	42.725	40.2002	-18.0664	-15.3365	-23.0142	-12.6919	-5.18483	-24.3791	-17.128	-12.3507	-7.82938	-7.48815	-8.59716	-13.1185
1:32	37.9222	36.2908	31.0532	34.2301	35.7756	36.1191	36.8918	35.6897	36.3766	44.0183	39.1242	32.6846	21.571	29.6914	35.0823	36.8565	27.6442	27.7125	32.8986	28.0537	31.1244	35.4235	31.7386	36.447	-8.59716	-10.8152	-7.74408	-19.0047	-5.95261	-1.85782	-2.96682	-3.30806	3.17536	-2.45498	-9.53555	-5.18483
1:64	39.2101	39.0384	34.917	32.0836	35.6039	36.1191	31.3108	31.4825	36.2908	38.5232	33.9725	35.8615	28.8726	27.9854	21.7075	29.7597	28.5313	31.1927	37.4706	30.7832	29.282	36.3106	36.6518	41.292	-8.85308	-16.7014	-2.28436	-4.67299	-3.05213	1.81043	-13.0332	-2.7109	1.81043	1.46919	4.7109	0.957346

## Sheet: ED Fig 6d - PD1+ CD8+ CAR
hCD19-28z	GD2-28z	EpCAM-28z	CD105-28z
2080	6415	16645	28234
1890	12275	20329	30643
2273	13682	15104	23658
1993	10188	19372	17602
2804	7930	20738	27264

## Sheet: ED Fig 6d - TIM3+ CD8+ CAR
hCD19-28z	GD2-28z	EpCAM-28z	CD105-28z
724	1525	1904	2823
611	1258	2397	2907
721	1188	1773	2590
650	1059	2065	2231
760	1021	2273	2710

## Sheet: ED Fig 6d - Lag3+ CD8+ CAR
hCD19-28z	GD2-28z	EpCAM-28z	CD105-28z
2868	4154	5919	8031
2348	4381	6942	7950
2954	4381	5848	7012
2779	4050	6446	6623
3139	4050	6705	7596

## Sheet: ED Fig 6d - TIGIT+ CD8+ CAR
hCD19-28z	GD2-28z	EpCAM-28z	CD105-28z
1344	28399	3747	2650
1127	26559	4453	2940
1445	31371	2940	2934
1288	23120	3790	4787
2503	10627	3125	2914

## Sheet: ED Fig 6d - ICOS+ CD8+ CAR
hCD19-28z	GD2-28z	EpCAM-28z	CD105-28z
4371	4765	5586	8539
3663	4948	7046	8052
4731	4924	6656	8113
4505	5042	6139	9395
4590	4878	6857	8495

## Sheet: Extended Data Fig 6e
0Gy	8Gy
47.5	46.4
60.1	28.2
59.7	35.3
42.6	43.7
57.7	34.9
49.2	34.8
	32.6
	31.8
	34.4
	52

## Sheet: Extended Data Fig 6f
0Gy	8Gy
78.7	65.2
69.4	73.8
77.9	64.7
75.9	66.6
73.6	73
69.3	74.1
